# Supplementary material for: Cell-nonautonomous local and systemic responses to cell arrest enable long-bone catch-up growth in developing mice
Source: PLoS Biol. 2018 Jun 26;16(6):e2005086. doi: 10.1371/journal.pbio.2005086 (PMC6019387; doi:10.1371/journal.pbio.2005086)
Supplement: S1 Data — RNA-seq data from left and right ePit-Col-p21 growth plates. Left (L) and right (R) proliferative and pre-hypertrophic zones from 3 different E17.5 ePit-Col-p21 embryos were dissected and sequenced. Growth plates from femur and tibia were pooled. Normalized counts are shown. The original numbering (#386–388) was changed to 1–3. (TXT) [file pbio.2005086.s001.txt]

	GeneID	#1L	#1R	#2L	#2R	#3L	#3R	GeneSymbol
1	ENSMUSG00000000001.4	14905.0907633796	14862.2753057538	13253.339051201	13050.3795125055	14285.5258867229	14655.4012487952	Gnai3
2	ENSMUSG00000000003.12	7.60754919656993	0	2.04164508221537	0	0	0	Pbsn
3	ENSMUSG00000000028.11	1828.6646381255	1964.78475244214	1868.10525022706	1977.92661892143	1836.52629949091	1873.51333418726	Cdc45
4	ENSMUSG00000000031.12	1577856.10338203	1584888.06707228	1520064.99223926	1555318.48773306	1525136.05760321	1619443.65474104	H19
5	ENSMUSG00000000037.13	1885.72125709977	2126.60182026023	1739.48161004749	1785.05417249924	1943.17843302868	1931.6913319495	Scml2
6	ENSMUSG00000000049.8	5.70566189742745	1.91499488542119	9.18740286996914	9.84043093990761	5.86000733723968	12.7264370104908	Apoh
7	ENSMUSG00000000056.7	1832.46841272378	2228.09654918755	1577.17082601137	1576.4370365732	1684.16610872268	1789.88246240403	Narf
8	ENSMUSG00000000058.6	994.687057451518	585.988434938883	771.741841077408	755.745096184904	930.569165153661	665.410849405664	Cav2
9	ENSMUSG00000000078.6	70308.9696746993	39520.7069478797	48572.7781509857	25529.0299874023	36426.9776097493	38777.4535709656	Klf6
10	ENSMUSG00000000085.13	3970.18973695993	3620.29783088875	3844.41768981153	3799.39038589833	3973.0849746485	4278.80992917003	Scmh1
11	ENSMUSG00000000088.6	1966.55146731333	2094.04690720807	2142.70651378503	2246.57038358091	2438.93505375915	2353.48181572577	Cox5a
12	ENSMUSG00000000093.6	30.4301967862797	36.3849028230025	40.8329016443073	41.3298099476119	33.9880425559901	8.18128093531555	Tbx2
13	ENSMUSG00000000094.9	4629.1936861128	4709.92992069341	4255.80917387793	4923.16759923578	4213.34527547533	4943.31174736066	Tbx4
14	ENSMUSG00000000103.9	0	0	0	0	0	0	Zfy2
15	ENSMUSG00000000120.6	78.928322914413	74.6848005314263	77.5825131241839	108.244740338984	37.5040469583339	59.996060192314	Ngfr
16	ENSMUSG00000000125.5	9.50943649571241	0	0	0	2.34400293489587	0	Wnt3
17	ENSMUSG00000000126.8	160.70947677754	181.924514115013	138.831865590645	66.9149303913717	78.5240983190117	64.5412162674893	Wnt9a
18	ENSMUSG00000000127.11	1568.10607814298	1652.64058611848	1555.73355264811	1574.46895038522	1555.24594730341	1576.26012687079	Fer
19	ENSMUSG00000000131.12	8947.42879881581	8179.9006530766	7931.79114440669	8839.659113319	8800.55901906655	8852.14597201142	Xpo6
20	ENSMUSG00000000134.14	5322.43160665024	3977.4443770198	4818.28239402826	4235.32147653623	4784.10999012247	4536.06576302495	Tfe3
21	ENSMUSG00000000142.12	329.026502751649	313.101663766364	348.10048651772	411.330013288138	264.872331643233	341.795736853183	Axin2
22	ENSMUSG00000000148.14	1594.73250033097	1805.84017695218	1532.25463420263	1740.77223326966	1566.96596197789	1587.16850145122	Brat1
23	ENSMUSG00000000149.7	4669.13331939479	4610.35018665151	4554.91017842248	5858.008538527	4833.33405175529	5847.79780632054	Gna12
24	ENSMUSG00000000154.12	49.4490697777045	46.9173746928191	51.0411270553841	36.4095944776581	48.0520601653653	31.8160925262271	Slc22a18
25	ENSMUSG00000000157.12	0	0	3.06246762332305	0	0	0	Itgb2l
26	ENSMUSG00000000159.12	15.2150983931399	9.57497442710593	18.3748057399383	13.7766033158706	39.8480498932298	18.1806243007012	Igsf5
27	ENSMUSG00000000167.11	212.060433854387	225.9693964797	235.810006995875	210.585222114023	148.844186365888	191.805586372398	Pih1d2
28	ENSMUSG00000000168.6	2213.79681620185	2300.86635483356	2120.24841788066	2315.45340016026	2130.69866782035	2312.57541104919	Dlat
29	ENSMUSG00000000171.4	6012.81669623896	7257.8306157463	6868.09405657249	7425.58918725428	6839.80056402615	6969.54232567381	Sdhd
30	ENSMUSG00000000182.7	45.6452951794196	17.2349539687907	38.7912565620919	26.5691635377505	17.580022011719	25.4528740209817	Fgf23
31	ENSMUSG00000000183.5	0	0	0	0	4.68800586979174	0	Fgf6
32	ENSMUSG00000000184.9	30668.8836423221	27210.1623269496	26525.052908142	22756.9805916303	27915.9029531424	22303.9898921002	Ccnd2
33	ENSMUSG00000000194.10	9556.0327345414	9087.60822876624	8994.46740969979	9226.38804925737	9719.40816954573	9387.56535766707	Gpr107
34	ENSMUSG00000000197.7	278.626489324374	202.031960411935	150.060913542829	122.021343654854	72.664090981772	75.44959084791	Nalcn
35	ENSMUSG00000000202.6	10.4603801452837	10.5324718698165	28.5830311510151	13.7766033158706	14.0640176093752	15.453530655596	Btbd17
36	ENSMUSG00000000204.12	0	0	2.04164508221537	1.96808618798152	0	5.45418729021036	Slfn4
37	ENSMUSG00000000214.7	6.65660554699869	5.74498465626356	14.2915155755076	12.7925602218799	2.34400293489587	3.63612486014024	Th
38	ENSMUSG00000000215.7	0	0	0	0	0	0	Ins2
39	ENSMUSG00000000216.8	1.90188729914248	1.91499488542119	6.12493524664609	1.96808618798152	2.34400293489587	3.63612486014024	Scnn1g
40	ENSMUSG00000000223.10	1492.98152982685	1218.89424457059	1342.3816415566	1373.7241592111	1415.77777267711	1358.09263526238	Drp2
41	ENSMUSG00000000244.13	348.045375743074	397.361438724896	393.016678326458	451.675780141759	343.396429962245	359.067329938849	Tspan32
42	ENSMUSG00000000247.8	55.154731675132	22.9799386250542	28.5830311510151	47.2340685115565	23.4400293489587	56.3599353321737	Lhx2
43	ENSMUSG00000000248.13	0	0	0	0	0	0	Clec2g
44	ENSMUSG00000000253.9	212.060433854387	198.201970641093	205.185330762644	202.712877362097	232.056290554691	165.443681136381	Gmpr
45	ENSMUSG00000000263.12	0	0	0	0	0	0	Glra1
46	ENSMUSG00000000266.8	3473.79715188374	3487.20568635198	3183.94550571486	3366.41142454239	3206.59601493755	3379.77805750035	Mid2
47	ENSMUSG00000000275.13	2106.3401838003	2153.41174865612	1803.79343013727	2329.23000347613	2748.34344116541	2410.75078227298	Trim25
48	ENSMUSG00000000276.8	552.498260400891	597.47840425141	626.785040240117	675.053562477662	510.9926398073	548.145822666141	Dgke
49	ENSMUSG00000000278.10	12088.3956733496	11586.6765542409	11668.0016448608	11954.1555057998	11763.3787287749	11734.6839548876	Scpep1
50	ENSMUSG00000000282.9	4392.40871736956	2763.33761966277	4241.51765830242	3616.35837041605	4021.13703481387	4140.6371844847	Mnt
51	ENSMUSG00000000290.10	41.8415205811346	62.2373337761886	32.6663213154458	40.3457668536212	45.7080572304695	34.5431861713323	Itgb2
52	ENSMUSG00000000295.9	1278.06826502375	1521.46343646713	1362.79809237876	1348.13903876734	1434.52979615627	1533.53565976415	Hddc2
53	ENSMUSG00000000296.7	3829.45007682339	4365.2308413176	4281.32973740562	4317.98109643146	4553.22570103523	4607.87922901272	Tpd52l1
54	ENSMUSG00000000301.13	433.630304204486	359.061541016473	428.745467265227	405.425754724193	321.128402080734	419.972421346198	Pemt
55	ENSMUSG00000000303.9	24.7245348888523	5.74498465626356	27.5622086099074	17.7127756918337	25.7840322838546	19.9986867307713	Cdh1
56	ENSMUSG00000000305.9	78.928322914413	53.6198567917932	36.7496114798766	58.0585425454549	75.0080939166679	70.9044347727347	Cdh4
57	ENSMUSG00000000308.11	17.1169856922823	17.2349539687907	16.3331606577229	17.7127756918337	23.4400293489587	9.09031215035061	Ckmt1
58	ENSMUSG00000000317.8	32.3320840854222	59.3648414480568	21.4372733632613	41.3298099476119	25.7840322838546	19.9986867307713	Bcl6b
59	ENSMUSG00000000318.13	0	0	0	0.984043093990761	0	0	Clec10a
60	ENSMUSG00000000320.7	18.0679293418536	19.1499488542119	14.2915155755076	11.8085171278891	15.2360190768232	15.453530655596	Alox12
61	ENSMUSG00000000325.12	1211.50220955376	991.967350648175	1492.44255509943	1065.71867079199	938.773175425796	1046.29492850535	Arvcf
62	ENSMUSG00000000326.9	2196.67983050957	2645.56543420937	2519.39003145376	2614.60250073345	2401.43100680082	2429.84043778872	Comt
63	ENSMUSG00000000339.11	1364.60413713473	1508.05847226918	1612.89961495014	1589.22959679508	1639.63005295966	1577.16915808583	Rtca
64	ENSMUSG00000000340.7	1621.35892251897	2100.74938930704	1876.27183055592	2159.97459130972	1840.04230389326	2072.59117027994	Dbt
65	ENSMUSG00000000346.8	5787.44305129057	5799.56201049806	5810.52190398493	6366.75881812022	5291.58662552743	5920.52030352335	Dazap2
66	ENSMUSG00000000355.10	2612.2422053722	2931.85716957984	2495.91111300828	2722.84724107243	2804.59951160291	2873.44767072583	Mcts1
67	ENSMUSG00000000359.3	46.5962388289908	70.8548107605839	38.7912565620919	39.3617237596304	57.4280719049488	56.3599353321737	Rem1
68	ENSMUSG00000000365.8	97.9471959058378	47.8748721355297	95.9573188641222	77.7394044252701	147.67218489844	90.9031215035061	Rnf17
69	ENSMUSG00000000374.7	2946.97437002128	2675.2478549334	2826.65761632717	2981.650574792	3043.68781096229	3036.1642582171	Trappc10
70	ENSMUSG00000000378.12	2376.40818027853	2271.18393410953	2484.6820650561	2401.06514933746	2447.13906403129	2310.75734861912	Ccm2
71	ENSMUSG00000000381.10	0	0	0	0	0	0	Wap
72	ENSMUSG00000000384.12	4632.99746071109	3987.97684888962	4908.11477764574	4897.58247879202	4384.45748972273	4625.15082209839	Tbrg4
73	ENSMUSG00000000385.7	69.4188864187006	50.7473644636614	65.3326426308917	66.9149303913717	45.7080572304695	42.7244671066478	Tmprss2
74	ENSMUSG00000000386.11	9.50943649571241	1.91499488542119	0	7.87234475192608	11.7200146744794	0	Mx1
75	ENSMUSG00000000392.14	567.713358794031	505.558649751193	461.411788580672	426.090659697999	244.948306696618	200.895898522748	Fap
76	ENSMUSG00000000394.12	0	0	0	0	0	0	Gcg
77	ENSMUSG00000000399.7	2785.31394959417	3346.45356227352	3136.98766882391	3479.57638035133	3055.40782563677	3175.24603411747	Ndufa9
78	ENSMUSG00000000402.2	214.913264803101	181.924514115013	51.0411270553841	126.941559124808	35.1600440234381	72.7224972028048	Egfl6
79	ENSMUSG00000000409.11	126.475505392975	193.41448342754	188.852170104921	155.47880885054	166.424208377607	215.440397963309	Lck
80	ENSMUSG00000000411.7	0	0	0	0	0	0	Tssk3
81	ENSMUSG00000000416.13	910.053072639678	922.070037330301	897.303013633653	926.968594539296	903.613131402358	869.033841573518	Cttnbp2
82	ENSMUSG00000000420.12	11777.4370999398	12801.7408090406	11752.7299157727	11543.8095356056	12647.0678352307	12810.9769134891	Galnt1
83	ENSMUSG00000000435.1	3.80377459828496	3.82998977084237	1.02082254110768	5.90425856394456	4.68800586979174	3.63612486014024	Myf5
84	ENSMUSG00000000439.8	1634.67213361296	1767.54027924376	1570.02506822362	1578.40512276118	1443.90580789586	1725.34124613654	Mkrn2
85	ENSMUSG00000000440.9	65.6151118204156	56.492349119925	91.8740286996914	60.0266287334364	111.340139407554	58.1779977622439	Pparg
86	ENSMUSG00000000441.14	10714.2820997192	11667.1063394286	10956.4883337088	11711.096861584	10781.2414990536	11140.1775402547	Raf1
87	ENSMUSG00000000486.10	95.0943649571241	120.644677781535	134.748575426214	109.228783432974	111.340139407554	90.9031215035061	Sept1
88	ENSMUSG00000000489.6	34.2339713845647	29.6824207240284	43.8953692676303	42.3138530416027	11.7200146744794	30.9070613111921	Pdgfb
89	ENSMUSG00000000530.13	345.192544794361	334.166607505997	426.703822183011	408.377884006166	345.740432897141	299.98030096157	Acvrl1
90	ENSMUSG00000000531.4	656.151118204156	532.36857814709	741.117164844178	585.505640924502	573.10871758204	611.778007718596	Grasp
91	ENSMUSG00000000532.10	8655.48909839744	6352.03803494208	7986.91556162651	8250.21730001854	7933.27793315507	7893.11804014943	Acvr1b
92	ENSMUSG00000000538.15	11716.5767063673	9861.2661624764	10613.4919598966	10703.4367333375	10621.8492994806	9727.54303209018	Tom1l2
93	ENSMUSG00000000544.11	20.9207602905673	11.4899693125271	9.18740286996914	13.7766033158706	11.7200146744794	4.5451560751753	Gpa33
94	ENSMUSG00000000552.9	1106.89840810092	919.19754500217	1064.71791037531	986.995223272733	955.181195970067	716.316597447628	Zfp385a
95	ENSMUSG00000000555.6	11606.267243017	7835.20157370079	9901.97864874452	7522.02541046537	9169.73948131264	8534.89407796418	Itga5
96	ENSMUSG00000000560.6	11.4113237948549	9.57497442710593	14.2915155755076	9.84043093990761	14.0640176093752	18.1806243007012	Gabra2
97	ENSMUSG00000000561.11	3043.97062227754	3090.8017450698	2870.5529855948	3367.39546763638	3364.81621304302	3068.88938195836	Wdr77
98	ENSMUSG00000000562.5	0	1.91499488542119	4.08329016443073	1.96808618798152	0	3.63612486014024	Adora3
99	ENSMUSG00000000563.14	10155.1272337713	11558.9091284023	10519.5762861147	10518.4366316672	10905.473654603	11302.8941277459	Atp5f1
100	ENSMUSG00000000567.5	60942.1747264226	47282.1812184918	55961.4917035232	54235.5351253008	56885.4352255204	60533.2976403997	Sox9
101	ENSMUSG00000000568.12	15343.475785832	15397.5163762291	13729.0423553572	15100.1412772882	16246.2843417633	17619.7520410246	Hnrnpd
102	ENSMUSG00000000579.11	139.788716486972	149.369601062853	130.665285261783	147.606464098614	134.780168756513	136.354682255259	Dynlt1c
103	ENSMUSG00000000581.5	3765.73685230212	4932.06932740227	3651.48222954218	4104.44374503546	4327.02941781778	4526.06641965957	C1d
104	ENSMUSG00000000594.7	1578.56645828826	1844.1400746606	1645.56593626558	1710.26689735594	1463.82983284247	1444.45060069071	Gm2a
105	ENSMUSG00000000600.12	3773.34440149868	4439.91564184902	3907.70868736021	4002.10326326042	4137.16518009121	4187.90680766652	Krit1
106	ENSMUSG00000000605.8	5427.03540810307	5006.75412793369	5356.25587319201	5160.32198488755	5523.64291608212	5201.47661243062	Clcn4-2
107	ENSMUSG00000000606.12	0	0	0	0	0	0	Vmn2r88
108	ENSMUSG00000000617.11	1.90188729914248	0	1.02082254110768	1.96808618798152	0	0	Grm6
109	ENSMUSG00000000627.12	94.1434213075529	41.1723900365555	113.311302062953	37.3936375716489	77.3520968515637	57.2689665472088	Sema4f
110	ENSMUSG00000000628.7	24840.5500141	19445.8155640094	18747.4059674426	19459.4521836673	24733.9189690212	25043.8099742159	Hk2
111	ENSMUSG00000000631.16	9141.42130332834	8216.2855558996	8821.94840025259	9794.18091449004	7428.14530068501	8472.17092412676	Myo18a
112	ENSMUSG00000000632.10	0.950943649571241	0	2.04164508221537	0	0	0	Sez6
113	ENSMUSG00000000673.8	5.70566189742745	3.82998977084237	9.18740286996914	15.7446895038522	3.51600440234381	12.7264370104908	Haao
114	ENSMUSG00000000682.7	0	0	3.06246762332305	0	0	0	Cd52
115	ENSMUSG00000000686.11	13.3132110939974	10.5324718698165	12.2498704932922	9.84043093990761	18.752023479167	5.45418729021036	Abhd15
116	ENSMUSG00000000690.5	7.60754919656993	4.78748721355297	6.12493524664609	4.9202154699538	2.34400293489587	0	Hoxb6
117	ENSMUSG00000000693.7	59685.978165339	58239.7819528718	54528.256855808	59948.8893290111	58359.8130715699	54243.7106635721	Loxl3
118	ENSMUSG00000000701.7	0	0	0	0	0	0	Tcl1b5
119	ENSMUSG00000000706.12	3.80377459828496	11.4899693125271	6.12493524664609	15.7446895038522	7.03200880468761	1.81806243007012	Btn1a1
120	ENSMUSG00000000708.11	806.400214836412	1025.47976114305	758.471148043008	889.574956967647	839.153050692722	848.126123627711	Kat2b
121	ENSMUSG00000000711.2	4070.98976381448	4171.81635789006	4067.97782631411	4372.10346660095	4161.77721090762	4115.18431046372	Rab5b
122	ENSMUSG00000000724.10	0.950943649571241	0	1.02082254110768	0	0	0	Cryba1
123	ENSMUSG00000000730.10	0	6.70248209897415	5.10411270553841	0	0	0	Dnmt3l
124	ENSMUSG00000000731.12	2137.72132423615	2316.18631391693	1824.20988095943	1886.41061118029	1398.19775066539	1382.63647806833	Aire
125	ENSMUSG00000000732.8	460.256726392481	330.336617735155	388.933388162027	362.1278585886	325.816407950526	434.516920786759	Icosl
126	ENSMUSG00000000738.14	3365.38957583262	3248.78882311704	3031.84294708982	3240.45390851157	3023.76378601567	3205.24406421362	Spg7
127	ENSMUSG00000000739.10	366.113305084928	273.84426861523	432.828757429657	317.845919359016	477.00459725131	418.154358916128	Sult5a1
128	ENSMUSG00000000740.8	23112.685402829	24266.8151880573	25433.7936116979	26721.6902173191	23365.021255042	23251.2004181668	Rpl13
129	ENSMUSG00000000743.8	3327.35182984977	3475.71571703945	3980.18708777885	4109.36396050542	3397.63225413156	3612.49004854933	Chmp1a
130	ENSMUSG00000000751.10	5620.07696896604	5361.02818173661	5340.94353507539	5014.68360697692	5671.31510098056	5484.18532030652	Rpa1
131	ENSMUSG00000000753.12	4829.84279617233	4341.29340524983	4598.80554769011	3943.06067762098	5230.64254922014	4264.26542972947	Serpinf1
132	ENSMUSG00000000759.11	4730.94465661693	4946.43178904293	5206.19495964918	5290.21567329433	4662.22183750789	4849.68153221205	Tubgcp3
133	ENSMUSG00000000766.15	0.950943649571241	0	0	0	0	0	Oprm1
134	ENSMUSG00000000776.9	6933.33014902392	5551.57017283602	6895.6562651824	6431.70566232361	6879.64861391938	6606.83887087482	Polr3d
135	ENSMUSG00000000782.12	237.73591239281	131.177149651351	198.03957297489	209.601179020032	203.928255335941	204.532023382889	Tcf7
136	ENSMUSG00000000787.9	49320.6923850124	50177.6534852487	45260.2090050913	43888.3219919879	46517.910244476	50930.2918847693	Ddx3x
137	ENSMUSG00000000791.8	342.339713845647	305.441684224679	52.0619495964918	46.2500254175657	65.6320821770844	25.4528740209817	Il12rb1
138	ENSMUSG00000000792.2	83.6830411622692	37.3424002657131	46.9578368909534	37.3936375716489	46.8800586979174	37.2702798164375	Slc5a5
139	ENSMUSG00000000794.9	236.784968743239	235.544370906806	280.726198804613	272.579937035441	184.004230389326	187.260430297222	Kcnn3
140	ENSMUSG00000000804.11	4240.25773343816	3835.73475549864	4085.33180951295	3791.5180411464	4348.12544423184	4318.80730263157	Usp32
141	ENSMUSG00000000805.15	14.2641547435686	5.74498465626356	2.04164508221537	3.93617237596304	8.20401027213555	6.36321850524542	Car4
142	ENSMUSG00000000811.10	1091.68330970778	862.705195882245	1000.40609028553	959.442016640991	966.901210644547	1083.56520832179	Txnrd3
143	ENSMUSG00000000817.10	0.950943649571241	0	4.08329016443073	3.93617237596304	4.68800586979174	5.45418729021036	Fasl
144	ENSMUSG00000000823.13	5230.19007264183	5594.657557758	5525.71241501589	6033.16820925735	5346.67069449748	5578.72456667017	Znf512b
145	ENSMUSG00000000826.13	10485.1046801725	10801.5286512182	10411.3690967573	10945.5113344592	11190.2700111929	11552.8777118806	Dnajc5
146	ENSMUSG00000000827.15	6420.77152190502	6241.92582903036	6626.15911432997	6154.20550981822	6960.51671517329	6475.02934469474	Tpd52l2
147	ENSMUSG00000000838.14	11358.0709504789	11112.7153200991	9986.70691965646	10192.7183675563	11129.3259348856	11516.5164632792	Fmr1
148	ENSMUSG00000000861.12	175.92457517068	258.52430953186	154.14420370726	221.409696147921	189.864237726566	144.535963190575	Bcl11a
149	ENSMUSG00000000869.9	0	0	0	0	0	0	Il4
150	ENSMUSG00000000876.8	1458.74755844228	1500.3984927275	1596.56645429242	1471.14442551619	1524.77390914976	1428.08803882008	Pxmp4
151	ENSMUSG00000000881.9	3382.50656152491	3273.68375662752	3458.54676927283	3397.9008035501	3309.73214407297	3512.49661489547	Dlg3
152	ENSMUSG00000000884.13	506.852965221472	563.96599375654	523.681963588241	456.595995611713	492.240616328133	590.870289772789	Gnb1l
153	ENSMUSG00000000889.8	15.2150983931399	3.82998977084237	7.14575778775378	4.9202154699538	7.03200880468761	5.45418729021036	Dbh
154	ENSMUSG00000000901.12	160.70947677754	163.732062703511	168.435719282768	225.345868523884	182.832228921878	174.533993286732	Mmp11
155	ENSMUSG00000000902.10	5685.69208078645	6039.89386861842	6175.97637370148	7091.99857839141	6620.63628961339	6743.19355313008	Smarcb1
156	ENSMUSG00000000903.3	0	0	2.04164508221537	0	0	0.90903121503506	Vpreb3
157	ENSMUSG00000000915.12	11485.4973995215	10428.1046485611	12963.4254495265	14621.8963336087	13058.4403503049	13147.3184630521	Hip1r
158	ENSMUSG00000000916.12	922.415340084104	1153.78441846627	1150.46700382836	1350.10712495532	1007.92126200522	1019.0239920543	Nsun5
159	ENSMUSG00000000934.8	804.49832753727	894.302611491694	857.490934530453	835.452586798156	786.412984657565	844.489998767571	Top1mt
160	ENSMUSG00000000938.11	6055.60916046966	7667.63952122643	6680.26270900867	7307.50401597539	7163.27296904178	6320.49403813878	Hoxa10
161	ENSMUSG00000000942.10	102.701914153694	118.729682896114	122.498704932922	150.558593380586	159.392199572919	174.533993286732	Hoxa4
162	ENSMUSG00000000948.13	353.751037640502	315.974156094496	367.496114798766	339.494867426812	352.772441701829	324.524143767517	Gm38393
163	ENSMUSG00000000957.9	13382.6299804161	12706.9485622123	12950.1547564921	14154.4758639631	13515.5209226096	13827.2738118983	Mmp14
164	ENSMUSG00000000958.6	252.000067136379	243.204350448491	225.601781584798	284.38845416333	236.744296424483	212.713304318204	Slc7a7
165	ENSMUSG00000000959.6	2794.82338608988	3101.33421693961	3340.13135450434	3417.58166542991	2869.05959231255	2895.26441988667	Oxa1l
166	ENSMUSG00000000976.10	3257.93294343107	3101.33421693961	3103.30052496735	2991.49100573191	3054.23582416932	3175.24603411747	Heatr6
167	ENSMUSG00000000982.5	0	3.82998977084237	0	3.93617237596304	4.68800586979174	1.81806243007012	Ccl3
168	ENSMUSG00000000983.10	0	0.957497442710593	3.06246762332305	1.96808618798152	0	3.63612486014024	Wfdc18
169	ENSMUSG00000001014.5	0	0	2.04164508221537	0	0	1.81806243007012	Icam4
170	ENSMUSG00000001016.9	12723.6260312632	13935.41778121	12929.7383056699	12903.7570915008	13428.7928140184	13691.8281608581	Ilf2
171	ENSMUSG00000001017.12	10568.7877213348	10566.9417777541	10657.3873291642	10700.4846040555	10240.9488225601	10770.2018357354	Chtop
172	ENSMUSG00000001018.12	3663.03493814842	4133.51646018163	3798.48067546169	3826.94359253007	3622.65653588157	4028.82634503539	Snapin
173	ENSMUSG00000001020.8	13.3132110939974	13.4049641979483	9.18740286996914	7.87234475192608	19.9240249466149	15.453530655596	S100a4
174	ENSMUSG00000001021.9	255.803841734664	134.049641979483	190.893815187137	110.212826526965	158.220198105471	152.71724412589	S100a3
175	ENSMUSG00000001023.7	0	1.91499488542119	1.02082254110768	1.96808618798152	0	2.72709364510518	S100a5
176	ENSMUSG00000001025.5	1716.45328747609	905.792580804221	1218.86211408257	740.984449775043	1114.57339554299	815.400999886449	S100a6
177	ENSMUSG00000001027.7	59.9094499229882	24.8949335104754	76.5616905830762	33.4574651956859	32.8160410885422	39.9973734615427	Scn4a
178	ENSMUSG00000001029.12	10.4603801452837	3.82998977084237	18.3748057399383	20.664904973806	0	2.72709364510518	Icam2
179	ENSMUSG00000001034.14	3167.5932967218	2680.99283958966	3357.48533770317	3476.62425106936	3326.14016461724	3117.97706757026	Mapk7
180	ENSMUSG00000001036.14	2465.79688333823	2632.16047001142	2926.69822535573	2967.87397147613	2414.32302294275	2604.37443107545	Epn2
181	ENSMUSG00000001039.9	653.298287255443	784.190405579976	701.305085740978	695.718467451468	746.564934764335	746.314627543785	B9d1
182	ENSMUSG00000001052.12	7901.39078428744	7523.05740737713	7106.96653119169	7335.05722260713	7494.94938432955	7433.14824534169	Sec24b
183	ENSMUSG00000001053.12	320.468009905508	346.614074261235	388.933388162027	321.782091734979	278.936349252609	244.529396844431	N4bp3
184	ENSMUSG00000001054.6	1090.73236605821	1057.0771767525	1205.59142104817	1171.995324943	1116.91739847788	1097.20067654732	Rmnd5b
185	ENSMUSG00000001056.3	1232.42296984433	1419.0112100971	1472.02610427728	1546.91574375348	1313.81364500914	1312.64107451063	Nhp2
186	ENSMUSG00000001062.14	2376.40818027853	2395.6586016619	2223.35149453253	2602.79398360556	2159.99870450654	2268.94191272751	Vps9d1
187	ENSMUSG00000001065.11	1288.52864516903	1588.48825745687	1557.77519773032	1944.46915372574	1488.44186365888	1443.54156947568	Zfp276
188	ENSMUSG00000001076.6	0	1.91499488542119	3.06246762332305	1.96808618798152	0	2.72709364510518	C1ql4
189	ENSMUSG00000001082.9	2854.73283601287	2770.99759920446	3264.59048646237	3778.72548092452	2904.21963633598	3007.98429055102	Mfsd10
190	ENSMUSG00000001089.11	11322.8860354448	9491.67214959011	10141.8719459048	9317.90405699851	9438.12781735822	9995.70724052553	Luzp1
191	ENSMUSG00000001095.5	6.65660554699869	1.91499488542119	5.10411270553841	1.96808618798152	4.68800586979174	3.63612486014024	Slc13a2
192	ENSMUSG00000001098.12	4144.21242483147	3627.00031298773	4436.49476365399	4370.13538041297	3959.02095703913	4125.1836538291	Kctd10
193	ENSMUSG00000001100.7	6080.33369535852	6644.07475496881	6587.36785776787	6921.75912313101	6678.06436151834	6726.83099125945	Poldip2
194	ENSMUSG00000001103.7	3.80377459828496	0	0	0	0	0	Sebox
195	ENSMUSG00000001105.12	5749.40530530772	7366.98532421531	7352.98476359864	7160.88159497076	6737.83643635818	6655.92655648671	Ift20
196	ENSMUSG00000001119.7	66434.8252463461	51892.5314051433	61373.8928164761	54601.5991562653	48481.0127024513	42888.0927253542	Col6a1
197	ENSMUSG00000001120.12	745.539821263853	878.025154965614	831.970371002761	783.298302816645	786.412984657565	883.578341014079	Pcbp3
198	ENSMUSG00000001123.12	103.652857803265	111.069703354429	112.290479521845	99.3883524930668	101.96412766797	69.9954035576997	Lgals9
199	ENSMUSG00000001127.9	14424.8642203462	14955.1525576968	15991.1851064518	15565.5936607458	14816.4425514768	14737.2140581484	Araf
200	ENSMUSG00000001128.7	465.962388289908	538.113562803353	612.493524664609	584.521597830512	610.612764540374	516.329730139914	Cfp
201	ENSMUSG00000001131.8	7919.4587136293	5102.50387220475	7797.04256898048	4771.6249627612	5678.34710978525	6057.78401699364	Timp1
202	ENSMUSG00000001134.6	759.803976007422	632.905809631702	710.492488610947	638.643968000004	628.192786552093	725.406909597978	Uxt
203	ENSMUSG00000001138.10	1403.59282676715	1466.88608223263	1284.19475671346	1679.76156144223	1452.10981816799	1340.82104217671	Cnnm3
204	ENSMUSG00000001143.10	3973.04256790865	3735.19752401403	3387.08919139529	3738.3797140709	3524.20841261594	3464.31796049862	Lman2l
205	ENSMUSG00000001150.6	3862.73310455838	3553.27300989901	3896.47963940802	4044.41711630203	3483.18836125526	3368.86968291993	Mcm3ap
206	ENSMUSG00000001151.9	4590.20499648038	3753.38997542553	3867.89660825701	3973.56601353469	3739.85668262636	3903.38003736055	Pcnt
207	ENSMUSG00000001155.10	7.60754919656993	0	8.16658032886146	5.90425856394456	4.68800586979174	5.45418729021036	Ftcd
208	ENSMUSG00000001156.7	2015.04959344146	1045.58720743997	1350.54822188546	1171.011281849	1484.92585925653	1196.28507898614	Mxd1
209	ENSMUSG00000001157.10	1590.92872573269	1849.88505931687	1550.62943994257	1629.5753636487	1943.17843302868	1995.32351700196	Gmcl1
210	ENSMUSG00000001158.10	2731.1101615686	3301.45118246613	2683.7424605721	2921.62394605857	3057.75182857166	3156.15637860173	Snrnp27
211	ENSMUSG00000001166.14	65.6151118204156	72.7698056460051	77.5825131241839	38.3776806656397	94.9321188632828	62.7231538374192	Oas1c
212	ENSMUSG00000001168.13	0	0	0	0	0	3.63612486014024	Oas1h
213	ENSMUSG00000001173.12	8683.066464235	8355.12268509264	7913.41633866675	8049.47250884442	8924.79117461603	8147.64678035925	Ocrl
214	ENSMUSG00000001175.10	22162.6926969073	24735.0314375428	22775.5717146535	21322.2457605918	22848.1686078975	22859.4079644867	Calm1
215	ENSMUSG00000001211.11	1314.20412370746	1261.02413204985	1275.0073538435	1238.91025533437	1172.00146744794	1088.11036439697	Agpat3
216	ENSMUSG00000001225.9	0	1.91499488542119	4.08329016443073	0	2.34400293489587	0	Slc26a3
217	ENSMUSG00000001227.8	255.803841734664	202.989457854646	263.372215605782	259.787376813561	239.088299359379	207.259117027994	Sema6b
218	ENSMUSG00000001228.11	5356.6655780348	5682.74732248737	5162.29959038155	5562.79561032977	4870.83809871362	5445.09697806001	Uhrf1
219	ENSMUSG00000001229.7	4004.4237083445	3654.76773882634	4086.35263205405	4643.6993605424	4083.25311258861	3990.64703400392	Dpp9
220	ENSMUSG00000001240.10	168.31702597411	208.734442510909	181.706412317167	205.665006644069	128.920161419273	111.810839449312	Ramp2
221	ENSMUSG00000001247.13	996.588944750661	708.548107605839	854.42846690713	938.777111667186	1092.30536766148	1057.20330308578	Lsr
222	ENSMUSG00000001248.11	16515.0383621037	15686.6806039277	17642.8759779641	18968.4146797659	16167.7602434443	16318.0193410944	Gramd1a
223	ENSMUSG00000001249.11	328.075559102078	250.864329990175	417.516419313042	407.393840912175	336.364421157557	317.251894047236	Hpn
224	ENSMUSG00000001260.7	3.80377459828496	0	2.04164508221537	0	4.68800586979174	1.81806243007012	Gabrg1
225	ENSMUSG00000001270.8	2270.85343517612	1754.13531504581	2806.24116550502	2402.04919243145	2286.57486299092	2280.75931852297	Ckb
226	ENSMUSG00000001280.9	18192.5029599474	17399.6435289369	15908.4984806221	15824.3969944654	15157.4949785041	16218.9349386555	Sp1
227	ENSMUSG00000001281.6	90.3396467092679	82.344780073111	108.207189357414	88.5638784591684	87.9001100585951	103.629558513997	Itgb7
228	ENSMUSG00000001285.9	1691.72875258724	2182.13667193744	2229.47642977918	2348.91086535595	2148.27868983207	1928.9642383044	Myg1
229	ENSMUSG00000001288.11	18414.0728302975	16871.1049405607	17856.2278890556	19538.1756311866	17652.6861027008	19241.4637286471	Rarg
230	ENSMUSG00000001289.9	6866.76409355393	8504.49228615549	7812.35490709709	7415.74875631437	7228.90505121887	7190.43691092733	Pfdn5
231	ENSMUSG00000001300.12	9343.02135703745	6778.12439694829	8038.977511223	7871.36070883209	9508.4479054051	9053.04187053417	Efnb2
232	ENSMUSG00000001305.5	2017.90242439017	2420.55353517238	2146.78980394946	2270.18741783668	2301.81088206774	2404.38756376774	Rrp15
233	ENSMUSG00000001313.9	493.539754127474	469.173746928191	494.078109896118	470.372598927584	508.648636872404	472.696231818231	Rnd2
234	ENSMUSG00000001323.14	1344.63432049374	1514.76095436816	1331.15259360442	1455.39973601233	1348.97368903257	1526.26341004387	Srr
235	ENSMUSG00000001333.9	31.381140435851	35.427405380292	23.4789184454767	21.6489480677967	18.752023479167	12.7264370104908	Sync
236	ENSMUSG00000001334.9	7.60754919656993	17.2349539687907	22.458095904369	19.6808618798152	46.8800586979174	14.544499440561	Fndc5
237	ENSMUSG00000001348.11	116.966068897263	128.30465732322	118.415414768491	111.196869620956	112.512140875002	109.992777019242	Acp5
238	ENSMUSG00000001349.4	59.9094499229882	18.1924514115013	59.2077073842456	39.3617237596304	46.8800586979174	33.6341549562972	Cnn1
239	ENSMUSG00000001366.11	2752.03092185917	3156.86906861683	2756.22086099074	3145.98577148846	3017.90377867843	3006.16622812095	Fbxo9
240	ENSMUSG00000001376.14	1760.19669535637	2080.64194301012	1811.96001046614	1857.87336145456	1752.14219383466	2019.8673598079	Ccdc132
241	ENSMUSG00000001380.6	3892.21235769509	4280.01356891635	4407.91173250297	4366.199208037	4324.68541488288	4314.2621465564	Hars
242	ENSMUSG00000001383.8	3296.92163306349	3829.03227339966	3719.8773397964	4033.59264226813	3847.68081763157	4077.91403064728	Zmat2
243	ENSMUSG00000001403.10	3051.57817147411	3474.75821959674	3133.92520120059	3404.78910520803	2986.25973905734	3446.13733619791	Ube2c
244	ENSMUSG00000001415.7	6276.22808717019	5925.95167293586	6541.43084341803	7117.58369883517	5939.70343702614	5933.24674053384	Smg5
245	ENSMUSG00000001416.10	15484.2154459685	16738.0127960239	15363.3792436706	15545.912798866	15497.375404064	14851.7519912428	Cct3
246	ENSMUSG00000001418.10	2282.26475897098	2276.92891876579	2394.84968143862	2439.4428300031	2374.47497304952	2245.3071011366	Glmp
247	ENSMUSG00000001419.14	16696.6685991719	10848.446025911	16107.5588761381	13980.3002363267	15534.8794510224	14352.6938541886	Mef2d
248	ENSMUSG00000001420.10	49.4490697777045	43.0873849219767	64.311820089784	51.1702408875195	49.2240616328133	45.451560751753	Tmem79
249	ENSMUSG00000001424.11	25956.006915047	23973.8209705878	24281.2849627873	27197.9670748106	25938.7364775577	27570.0077207983	Snd1
250	ENSMUSG00000001435.11	541.086936606036	496.941172766798	604.326944335748	681.941864135597	477.00459725131	395.428578540251	Col18a1
251	ENSMUSG00000001436.12	2032.16657913374	1945.63480358793	2019.186986311	2137.34160014793	2040.45455482686	1990.77836092678	Slc19a1
252	ENSMUSG00000001440.5	23260.0816685126	22891.8488603249	20827.84230622	22331.8739750263	24099.8661751319	24623.8375528697	Kpnb1
253	ENSMUSG00000001441.10	14958.3436077556	14246.6044500909	13043.0496077329	14412.2951545887	16318.9484327451	16662.5421715927	Npepps
254	ENSMUSG00000001444.2	93.1924776579816	29.6824207240284	81.6658032886146	24.601077349769	32.8160410885422	28.1799676660869	Tbx21
255	ENSMUSG00000001445.7	2790.06866784202	3010.37195988211	2950.1771438012	3162.7145040863	3060.09583150656	3042.52747672235	Mrpl10
256	ENSMUSG00000001467.5	34187.3751457357	24573.2143697247	27802.1019070677	22871.1295905333	30673.6224060474	29882.5831318475	Cyp51
257	ENSMUSG00000001472.13	23464.5345531704	21013.2388777267	24406.8461353436	22961.6615551804	23164.6090041084	22604.8792242769	Tcf25
258	ENSMUSG00000001473.6	8059.24743011627	6547.36751325504	7616.35697920442	5929.84368438832	6288.95987432562	6258.67991551639	Tubb6
259	ENSMUSG00000001482.11	2920.34794783328	3118.5691709084	3156.38329710495	3270.95924442529	3028.45179188546	2967.98691708947	Def8
260	ENSMUSG00000001493.9	9.50943649571241	0	8.16658032886146	3.93617237596304	0	0	Meox1
261	ENSMUSG00000001494.6	0	0	0	0	0	0	Sost
262	ENSMUSG00000001496.12	0	0	0	1.96808618798152	0	0	Nkx2-1
263	ENSMUSG00000001497.15	993.736113801947	695.143143407891	1015.71842840214	1042.10163653622	1663.07008230862	1303.55076236028	Pax9
264	ENSMUSG00000001504.10	92.2415340084104	111.069703354429	86.769915994153	98.4043093990761	89.0721115260431	107.265683374137	Irx2
265	ENSMUSG00000001506.10	93627.0589058357	60779.0651709403	67344.6838594149	76874.4305456522	58717.2735191416	55424.5422119027	Col1a1
266	ENSMUSG00000001507.13	523.969950913754	343.741581933103	435.89122505298	353.271470742683	394.964494529954	416.336296486058	Itga3
267	ENSMUSG00000001508.12	98.8981395554091	48.8323695782403	47.9786594320611	61.0106718274272	66.8040836445323	93.6302151486112	Sgca
268	ENSMUSG00000001510.8	338.535939247362	247.034340219333	311.350875037843	359.175729306628	332.848416755214	268.164208435343	Dlx3
269	ENSMUSG00000001517.11	4523.63894101039	4949.30428137106	3859.73002792815	4536.43866329741	3717.58865474485	4624.24179088335	Foxm1
270	ENSMUSG00000001518.10	3799.97082368668	3461.3532553988	3842.37604472932	3967.66175497075	3230.03604428651	3415.23027488672	Itfg2
271	ENSMUSG00000001520.9	90.3396467092679	74.6848005314263	125.561172556245	102.340481775039	146.500183430992	92.7211839335762	Nrip2
272	ENSMUSG00000001521.9	8869.45141955097	7989.35866197719	7831.75053537814	8546.41427130976	8700.93889433347	8304.90918056031	Tulp3
273	ENSMUSG00000001524.11	910.053072639678	1006.32981228883	880.96985297593	1010.61225752851	891.893116727879	810.855843811274	Gtf2h4
274	ENSMUSG00000001525.10	50462.7757081475	55382.6095838234	54532.3401459724	57080.4037100281	53355.3668055673	55055.4755385984	Tubb5
275	ENSMUSG00000001542.6	9090.07034625149	6001.59397091	7660.25234847205	6210.29596617569	8715.00291194285	7804.03298107599	Ell2
276	ENSMUSG00000001552.11	1088.83047875907	632.905809631702	989.177042333344	877.766439839758	925.881159283869	827.218405681905	Jup
277	ENSMUSG00000001555.7	51511.6665536246	45115.3645056377	51670.9745632476	58284.8724570727	53181.910588385	54646.4114918327	Fkbp10
278	ENSMUSG00000001558.5	186.384955315963	134.049641979483	152.102558625045	148.590507192605	150.016187833336	144.535963190575	Klhl10
279	ENSMUSG00000001566.9	9.50943649571241	1.91499488542119	13.2706930343999	16.7287325978429	0	5.45418729021036	Mnx1
280	ENSMUSG00000001569.10	2608.43843077391	2549.81568993831	2731.72112000416	2814.36324881357	2717.87140301176	2756.1826439863	Nom1
281	ENSMUSG00000001576.11	12745.4977352033	10961.4307241509	11291.3181271921	12272.9854682528	13125.2444339494	12510.9966125275	Ergic1
282	ENSMUSG00000001583.10	37.0868023332784	11.4899693125271	66.3534651719994	54.1223701694918	51.5680645677092	66.3592786975594	Tnk1
283	ENSMUSG00000001588.9	51.350957076847	39.2573951511343	40.8329016443073	18.6968187858245	42.1920528281257	27.2709364510518	Acap1
284	ENSMUSG00000001604.11	413.66048756349	362.891530787315	297.059359462336	299.149100573191	303.548380069015	299.98030096157	Tcea3
285	ENSMUSG00000001622.12	1.90188729914248	5.74498465626356	10.2082254110768	0	0	3.63612486014024	Csn3
286	ENSMUSG00000001627.8	16871.642230693	10170.5378364719	12177.3920928735	8202.98323150698	12832.2440670874	11678.3240195554	Ifrd1
287	ENSMUSG00000001630.10	17692.3066002729	13039.2001748329	14836.6348124591	12788.6240495039	16828.7690710849	16040.7648205087	Stk38l
288	ENSMUSG00000001632.13	6022.32613273467	4760.67728515707	5349.11011540426	5724.17867774425	5324.40266661597	5416.00797917889	Brpf1
289	ENSMUSG00000001642.15	1042.23423993008	1196.87180338824	1120.86315013624	1152.31446306318	1266.93358631122	1228.10117151237	Akr1b3
290	ENSMUSG00000001655.6	3.80377459828496	5.74498465626356	8.16658032886146	5.90425856394456	4.68800586979174	5.45418729021036	Hoxc13
291	ENSMUSG00000001656.3	152.150983931399	160.85957037538	165.373251659445	167.287325978429	185.176231856774	135.445651040224	Hoxc11
292	ENSMUSG00000001657.7	544.890711204321	711.420599933971	595.139541465779	628.803537060096	481.692603121101	530.874229580475	Hoxc8
293	ENSMUSG00000001661.5	880.573819502969	774.61543115287	909.552884126945	933.856896197232	823.917031615899	837.217749047291	Hoxc6
294	ENSMUSG00000001663.7	35.1849150341359	31.5974156094496	50.0203045142764	43.2978961355935	46.8800586979174	44.542529536718	Gstt1
295	ENSMUSG00000001665.7	817.811538631267	907.707575689643	846.261886578269	772.473828782747	911.817141674494	713.589503802522	Gstt3
296	ENSMUSG00000001666.8	764.558694255278	906.750078246932	863.615869777099	915.160077411407	839.153050692722	974.481462517585	Ddt
297	ENSMUSG00000001670.10	1.90188729914248	0.957497442710593	1.02082254110768	4.9202154699538	4.68800586979174	7.27224972028048	Tat
298	ENSMUSG00000001672.11	5.70566189742745	1.91499488542119	4.08329016443073	1.96808618798152	0	3.63612486014024	Marveld3
299	ENSMUSG00000001674.8	2422.05347545795	2719.29273729809	2292.76742732785	2598.8578112296	2566.68321371098	2685.27820921357	Ddx18
300	ENSMUSG00000001687.12	4523.63894101039	4274.26858426009	4387.49528168082	4480.34820693993	4682.1458624545	4660.60303948475	Ubl3
301	ENSMUSG00000001700.9	3528.95188355888	3656.68273371176	3179.86221555043	3113.51234938677	3813.69277507558	3907.01616222069	Gramd3
302	ENSMUSG00000001707.7	1848.63445476649	2157.24173842697	1896.68828137807	1763.40522443144	1939.66242862633	2152.58591720302	Eef1e1
303	ENSMUSG00000001729.11	24236.7007966222	23447.197377097	24420.116828378	27454.8023223422	26851.7256206996	26448.2632014451	Akt1
304	ENSMUSG00000001739.11	7.60754919656993	7.65997954168475	2.04164508221537	0.984043093990761	1.17200146744794	0.90903121503506	Cldn15
305	ENSMUSG00000001741.8	2089.22319810802	2170.64670262492	2139.6440461617	2179.65545318953	2005.29451080342	1519.90019153862	Il16
306	ENSMUSG00000001750.12	1803.94010323664	1733.07037130617	2004.89547073549	2073.37879903853	1603.29800746878	1620.80265640751	Tcirg1
307	ENSMUSG00000001751.9	2132.96660598829	2173.51919495305	2270.30933142349	2370.55981342374	2168.20271477868	2139.85948019253	Naglu
308	ENSMUSG00000001755.9	1429.26830530558	1634.44813470698	1750.71065799968	1864.76166311249	1552.90194436851	1569.89690836555	Coasy
309	ENSMUSG00000001761.6	18783.0389663312	18953.6618784562	19859.0817147089	21830.996040185	18722.7234424808	19076.0200475107	Smo
310	ENSMUSG00000001763.11	58.958506273417	78.5147903022687	68.3951102542147	41.3298099476119	80.8681012539075	85.4489342132957	Tspan33
311	ENSMUSG00000001767.5	1518.65700836527	1648.81059634764	1398.52688131753	1465.24016695224	1603.29800746878	1575.35109565576	Crnkl1
312	ENSMUSG00000001768.12	9774.74977394279	6877.70413099019	10069.3935454862	8992.18579288757	8664.60684884259	8017.65531660923	Rin2
313	ENSMUSG00000001773.10	1.90188729914248	0	4.08329016443073	3.93617237596304	15.2360190768232	3.63612486014024	Folh1
314	ENSMUSG00000001774.7	7571.41333788622	6345.3355528431	5230.69470063577	5180.98688986135	6312.39990367458	5912.33902258803	Chordc1
315	ENSMUSG00000001783.3	11052.8180389665	11292.7248393287	11919.1239899733	11840.0065068968	12406.8075344038	12300.1013706394	Rtcb
316	ENSMUSG00000001785.8	3469.99337728546	3693.06763653476	3662.71127749436	3811.19890302622	3866.43284111074	3991.55606521895	Pwp1
317	ENSMUSG00000001786.11	2472.45348888523	2586.20059276131	3049.19693028865	2936.38459246843	2682.71135898832	2919.80826269261	Fbxo7
318	ENSMUSG00000001794.9	13851.4451996547	14199.6870753981	14349.7024603507	14378.837689393	12255.6193451031	12011.0294442583	Capns1
319	ENSMUSG00000001802.13	1926.61183403133	1652.64058611848	1459.77623378399	1527.23488187366	1954.89844770316	1666.25421715927	Lrp3
320	ENSMUSG00000001804.9	2.85283094871372	0	6.12493524664609	1.96808618798152	2.34400293489587	1.81806243007012	Dsg4
321	ENSMUSG00000001815.12	7.60754919656993	7.65997954168475	8.16658032886146	7.87234475192608	4.68800586979174	7.27224972028048	Evx2
322	ENSMUSG00000001819.4	34.2339713845647	61.279836333478	20.4164508221536	25.5851204437598	53.912067502605	16.3625618706311	Hoxd13
323	ENSMUSG00000001823.5	0	0	0	0	0	0	Hoxd12
324	ENSMUSG00000001827.8	0	0	2.04164508221537	1.96808618798152	0	1.81806243007012	Folr1
325	ENSMUSG00000001829.13	948.090818622527	1005.37231484612	1011.63513823771	1039.14950725424	971.589216514338	1001.75239896864	Clpb
326	ENSMUSG00000001833.13	15565.0456561821	17096.1168395976	15334.7962125196	14789.1836595871	16791.2650241266	17314.3175527728	Sept7
327	ENSMUSG00000001844.7	1804.89104688622	1952.3372856869	2179.4561252649	2149.15011727582	1884.57835965628	1818.97146128516	Zdhhc4
328	ENSMUSG00000001847.11	18273.333170161	17807.5374395316	16385.2226073194	17631.1001150325	19125.8919472829	19033.2955804041	Rac1
329	ENSMUSG00000001855.12	4725.2389947195	4168.94386556192	4187.41406362371	4301.25236383361	4293.04137526179	4618.78760359314	Nup214
330	ENSMUSG00000001864.10	2149.132648031	2492.36584337567	2621.47228556453	2301.67679684439	2124.83866048311	2491.6545604111	Aif1l
331	ENSMUSG00000001865.2	0	0	0	0	0	0	Cpa3
332	ENSMUSG00000001870.12	1497.7362480747	1199.74429571637	1492.44255509943	1303.85709953776	1657.21007497138	1444.45060069071	Ltbp1
333	ENSMUSG00000001891.13	13034.584604673	12621.731289811	12700.0532339207	12009.2619190632	14614.8582990758	13420.0278275626	Ugp2
334	ENSMUSG00000001901.12	0	1.91499488542119	1.02082254110768	1.96808618798152	0	0	Kcnh6
335	ENSMUSG00000001909.12	5147.45797512913	5175.27367785076	5646.16947486659	6259.49812087523	5490.82687499358	5344.19451319112	Trmt1
336	ENSMUSG00000001910.4	5134.14476403513	4982.81669186593	5047.96746577749	6052.84907113717	5200.17051106649	5178.75083205474	Nacc1
337	ENSMUSG00000001911.13	12111.2183209393	11600.0815184388	13010.3832864174	14738.0134186996	12491.1916400601	13336.3969557794	Nfix
338	ENSMUSG00000001918.14	7236.68117323715	5744.02715882085	10732.9281972062	10231.0960482219	7285.16112165637	6967.72426324374	Slc1a5
339	ENSMUSG00000001924.12	20574.6168021234	21022.8138521538	19600.8136118086	20533.0431992112	20144.3612224951	20161.4033182626	Uba1
340	ENSMUSG00000001930.14	335.683108298648	315.016658651785	247.039054948059	271.59589394145	241.432302294275	268.164208435343	Vwf
341	ENSMUSG00000001942.7	1046.03801452837	1418.05371265439	1065.73873291642	1184.78788516488	1092.30536766148	1216.28376571691	Siae
342	ENSMUSG00000001943.7	28.5283094871372	20.1074462969225	20.4164508221536	11.8085171278891	11.7200146744794	3.63612486014024	Vsig2
343	ENSMUSG00000001946.10	63.7132245212732	65.1098261043203	68.3951102542147	92.5000508351315	28.1280352187504	30.9070613111921	Esam
344	ENSMUSG00000001948.9	138.837772837401	161.81706781809	160.269138953906	177.127756918337	139.468174626304	207.259117027994	Spa17
345	ENSMUSG00000001962.8	2856.63472331201	2912.70722072563	2923.6357577324	2895.05478252082	3071.81584618104	3057.07197616291	Fam50a
346	ENSMUSG00000001964.11	3641.16323420828	3773.49742172245	3677.00279306987	3416.59762233592	3443.34031136203	3706.12026369794	Emd
347	ENSMUSG00000001983.7	258.656672683378	324.591633078891	257.247280359136	301.117186761173	291.828365394536	306.343519466815	Taco1
348	ENSMUSG00000001985.9	25.6754785384235	38.2998977084237	20.4164508221536	19.6808618798152	16.4080205442711	10.9083745804207	Grik3
349	ENSMUSG00000001986.13	6435.03567664859	5966.16656552971	5354.21422810979	5251.83799262869	6230.35980095322	6073.23754764924	Gria3
350	ENSMUSG00000001988.8	16.1660420427111	0	8.16658032886146	1.96808618798152	1.17200146744794	5.45418729021036	Npas1
351	ENSMUSG00000001995.8	845.388904468833	475.876229027165	777.866776324054	459.548124893685	550.84068970053	529.96519836544	Sipa1l2
352	ENSMUSG00000001998.12	3125.75177614067	3198.99895609609	3148.21671677609	3004.28356595379	3085.87986379041	2988.89463503528	Ap4e1
353	ENSMUSG00000001999.12	784.528510896274	1035.05473557015	924.86522224356	923.032422163333	886.033109390639	954.482775786813	Blvra
354	ENSMUSG00000002006.9	2798.62716068816	2769.08260431904	2896.0735491225	2971.8101438521	2803.42751013546	2955.26048007898	Pdzd4
355	ENSMUSG00000002007.5	30.4301967862797	21.0649437396331	40.8329016443073	37.3936375716489	44.5360557630215	44.542529536718	Srpk3
356	ENSMUSG00000002010.14	5701.85812282916	6503.32263089035	5682.91908634647	6552.74296288447	5830.70730055348	6011.42342502686	Idh3g
357	ENSMUSG00000002012.10	122.67173079469	127.347159880509	116.373769686276	122.021343654854	90.244112993491	123.628245244768	Pnck
358	ENSMUSG00000002014.9	11621.4823414101	14020.6350536112	14148.6004197525	13282.6136826873	12991.6362666604	13330.0337372741	Ssr4
359	ENSMUSG00000002015.5	8579.41360643174	10191.6027802116	8899.53091337678	9078.78158515876	9200.21151946629	9223.93973896076	Bcap31
360	ENSMUSG00000002017.9	7503.89633876666	9308.79013803239	8015.49859277752	8988.24962051161	9146.29945196369	9390.29245131217	Fam98a
361	ENSMUSG00000002020.12	1037.47952168222	658.758240584888	834.012016084977	1070.63888626195	438.328548825528	523.601979860195	Ltbp2
362	ENSMUSG00000002028.9	15526.0569665497	15222.294344213	14041.4140529362	14599.2633424469	12153.6552174351	12803.7046637688	Kmt2a
363	ENSMUSG00000002031.8	5689.49585538474	5958.50658598802	6095.33139295397	5758.62018603393	5330.26267395321	4908.76856118933	Ift46
364	ENSMUSG00000002032.13	51.350957076847	56.492349119925	64.311820089784	43.2978961355935	70.3200880468761	57.2689665472088	Tmem25
365	ENSMUSG00000002033.10	0	0	0	1.96808618798152	0	0	Cd3g
366	ENSMUSG00000002043.13	1681.26837244195	1827.86261813452	2482.64041997388	2492.5811570786	1830.66629215367	1931.6913319495	Trappc6a
367	ENSMUSG00000002052.6	21137.5754426695	17515.5007195049	18813.7594326146	20186.6600301265	19793.9327837282	20334.1192491193	Supt6
368	ENSMUSG00000002055.6	6416.01680365716	7123.78097376681	5946.29130195225	6117.79591534056	5318.54265927873	6590.47630900419	Spag5
369	ENSMUSG00000002057.4	1.90188729914248	0	0	0	0	0	Foxn1
370	ENSMUSG00000002058.10	1480.61926238242	1578.91328302977	1615.96208257346	1717.15519901388	1602.12600600133	1557.17047135506	Unc119
371	ENSMUSG00000002059.14	5977.63178120482	6340.54806562955	6910.96860329901	7155.96137950081	6463.58809297536	6509.57253086607	Rab34
372	ENSMUSG00000002064.10	6677.52630728926	8336.93023368114	7761.31378004171	7469.87112648386	7383.60924492199	7184.98272363712	Sdf2
373	ENSMUSG00000002068.13	3141.91781818338	2525.87825387055	2770.51237656625	2277.07571949462	2974.53972438286	2363.48115909116	Ccne1
374	ENSMUSG00000002076.8	29.4792531367085	41.1723900365555	16.3331606577229	48.2181116055473	18.752023479167	19.0896555157363	Hsf2bp
375	ENSMUSG00000002083.9	850.14362271669	349.486566589367	772.762663618516	458.564081799694	552.012691167978	443.60723293711	Bbc3
376	ENSMUSG00000002100.12	0	1.91499488542119	4.08329016443073	3.93617237596304	0	0	Mybpc3
377	ENSMUSG00000002102.12	6822.06974202408	8541.8346864212	7875.64590464577	8268.91411880436	7357.82521263814	7842.21229210747	Psmc3
378	ENSMUSG00000002103.12	4342.95964759186	4843.02206523018	4451.8071017706	4456.73117268415	4486.4216173907	4503.34063928369	Acp2
379	ENSMUSG00000002104.8	3.80377459828496	0	2.04164508221537	1.96808618798152	0	0	Rapsn
380	ENSMUSG00000002105.12	7015.11130288705	7223.36070780872	7827.66724521371	8633.01006358094	7473.85335791548	7368.6070290742	Slc39a13
381	ENSMUSG00000002107.15	309.056686110653	344.699079375814	373.621050045412	314.893790077043	325.816407950526	281.799676660869	Celf2
382	ENSMUSG00000002108.7	58.958506273417	65.1098261043203	60.2285299253533	73.803232049307	55.084068970053	25.4528740209817	Nr1h3
383	ENSMUSG00000002109.11	2970.74796126056	3028.56441129361	3119.63368562508	2995.42717810788	2954.61569943624	2715.27623930973	Ddb2
384	ENSMUSG00000002111.8	7.60754919656993	8.61747698439534	7.14575778775378	7.87234475192608	0	9.09031215035061	Spi1
385	ENSMUSG00000002129.8	9977.30077130146	8532.2597119941	9388.50491056736	10547.957924487	10361.6649737072	9925.71183696783	Sf3a1
386	ENSMUSG00000002147.15	2679.75920449176	2763.33761966277	2502.03604825493	2842.90049853931	2578.40322838546	2657.09824154748	Stat6
387	ENSMUSG00000002190.10	22.8226475897098	9.57497442710593	36.7496114798766	9.84043093990761	29.3000366861984	10.9083745804207	Clgn
388	ENSMUSG00000002204.8	8.55849284614117	1.91499488542119	14.2915155755076	13.7766033158706	7.03200880468761	7.27224972028048	Napsa
389	ENSMUSG00000002205.12	2616.99692362006	2497.15333058923	2458.1406789873	2296.75658137443	2508.08314033858	2328.93797291982	Vrk3
390	ENSMUSG00000002210.8	840.634186220977	810.042836533162	947.323318147929	1058.83036913406	1025.50128401694	861.761591853237	Smg9
391	ENSMUSG00000002221.8	3663.03493814842	3347.41105971623	3553.48326559584	3684.25734390141	3392.94424826177	3573.40170630282	Paxip1
392	ENSMUSG00000002222.11	9928.80264517333	8992.81598193789	8262.53764772558	8852.45167354088	9651.43208443375	8798.51313032435	Rmnd5a
393	ENSMUSG00000002227.12	3697.26890953299	4117.23900365555	3816.85548120162	4174.31080470881	3759.78070757298	3637.94292257031	Mov10
394	ENSMUSG00000002228.7	164.513251375825	129.26215476593	166.394074200552	97.4202663050853	93.7601173958348	96.3573087937164	Ppm1j
395	ENSMUSG00000002233.10	6241.99411578563	6332.88808608787	7217.21536563131	6265.40237943917	6158.8677114389	6186.86644952862	Rhoc
396	ENSMUSG00000002240.9	0	0	0	0	0	0	Prr27
397	ENSMUSG00000002249.14	2831.91018842316	2469.38590475062	3167.61234505714	3329.01778697074	2645.20731202999	2615.28280565587	Tead3
398	ENSMUSG00000002250.12	7847.18699626188	5775.6245744303	6846.65678320923	6826.30694301391	7408.2212757384	7304.06581280671	Ppard
399	ENSMUSG00000002257.7	523.969950913754	614.713358220201	549.202527115933	740.984449775043	564.904707309905	559.963228461597	Def6
400	ENSMUSG00000002265.12	451904.588318297	462548.822122076	407890.062750397	389211.676664508	452740.650870735	444951.690104146	Peg3
401	ENSMUSG00000002266.12	56769.433992104	69894.4408255452	55479.6634641203	51758.698657726	58682.1134751181	61237.7968320519	Zim1
402	ENSMUSG00000002274.9	1974.1590165099	1877.65248515547	2978.76017495222	2823.21963665949	2235.00679842321	1983.5061112065	Metrn
403	ENSMUSG00000002279.15	3200.8763244568	3483.37569658114	3293.17351761338	3832.84785109401	3450.37232016672	3398.86771301609	Lmf1
404	ENSMUSG00000002280.7	824.468144178266	954.624950382462	985.093752168914	977.154792332825	907.129135804702	879.942216153939	Narfl
405	ENSMUSG00000002289.12	235.834025093668	197.244473198382	174.560654529414	153.510722662559	138.296173158856	141.808869545469	Angptl4
406	ENSMUSG00000002297.12	2827.1554701753	3016.11694453837	2820.53268108053	2791.73025765179	2465.89108751046	2797.08904866288	Dbf4
407	ENSMUSG00000002307.12	2278.46098437269	2141.9217793436	2339.72526421881	2560.48013056396	2420.18303027999	2338.02828507018	Daxx
408	ENSMUSG00000002308.12	1288.52864516903	1319.4314760552	1548.58779486035	1465.24016695224	1311.46964207424	1340.82104217671	Cd320
409	ENSMUSG00000002319.12	10307.2782177027	8910.47120186478	10119.4138500005	10723.1175952173	10623.0213009481	10419.3157867319	Ipo4
410	ENSMUSG00000002320.12	6072.72614616195	5818.71195935228	5911.58333555459	6566.51956620035	6124.87966888291	5794.16496463348	Tm9sf1
411	ENSMUSG00000002324.7	7.60754919656993	7.65997954168475	16.3331606577229	5.90425856394456	0	0.90903121503506	Rec8
412	ENSMUSG00000002325.11	3572.69529143915	2736.52769126688	3347.27711229209	3103.67191844686	3280.43210738677	3476.13536629407	Irf9
413	ENSMUSG00000002326.5	2079.7137616123	2676.20535237611	2293.78824986896	2453.21943331897	2402.60300826827	2357.11794058591	Gmpr2
414	ENSMUSG00000002329.6	1221.01164604947	1407.52124078457	1473.04692681839	1541.01148518953	1365.38170957684	1242.64567095293	Mdp1
415	ENSMUSG00000002332.12	1501.54002267299	2184.05166682286	1921.18802236466	1864.76166311249	1722.84215714846	1654.43681136381	Dhrs1
416	ENSMUSG00000002341.8	353.751037640502	292.036720026731	440.995337758519	504.81410721726	665.696833510427	561.781290891667	Ncan
417	ENSMUSG00000002342.14	3561.2839676443	3639.44777974297	3947.52076646341	4427.20987986443	3842.99281176178	3854.29235174866	Tmem161a
418	ENSMUSG00000002343.8	988.981395554091	1030.2672483566	943.240027983499	1178.88362660093	971.589216514338	963.573087937164	Armc6
419	ENSMUSG00000002345.14	1062.20405657108	1280.17408090406	1510.81736083937	1692.55412166411	1501.33387980081	1559.89756500016	2310045N01Rik
420	ENSMUSG00000002346.13	1202.94371670762	1125.05949518495	1242.34103252805	1331.4103061695	1096.99337353127	1012.66077354906	Slc25a42
421	ENSMUSG00000002365.9	1966.55146731333	2147.66676399986	1912.00061949469	1954.30958466565	1946.69443743102	2232.58066412611	Snx9
422	ENSMUSG00000002372.8	5341.45047964166	5521.88775211199	6055.51931385077	6114.84378605859	5261.11458737378	5379.64673057749	Ranbp3
423	ENSMUSG00000002379.6	1348.43809509202	1649.76809379035	1806.8558977606	1787.02225868722	1431.01379175393	1573.53303322569	Ndufa11
424	ENSMUSG00000002384.2	9.50943649571241	13.4049641979483	6.12493524664609	18.6968187858245	9.37601173958348	15.453530655596	Bmp8b
425	ENSMUSG00000002393.11	578.173738939315	607.053378678516	669.65958696664	836.436629892146	666.868834977875	637.230881739577	Nr2f6
426	ENSMUSG00000002395.11	5236.84667818883	5815.83946702414	6252.53806428455	5783.2212633837	4852.08607523445	5262.38170383797	Use1
427	ENSMUSG00000002396.8	252.95101078595	239.374360677648	362.392002093227	342.446996708785	307.064384471359	309.979644326956	Ocel1
428	ENSMUSG00000002409.14	2251.8345621847	1585.61576512874	2214.16409166256	2341.03852060402	2157.65470157165	1864.42302203691	Dyrk1b
429	ENSMUSG00000002413.12	10154.1762901217	9059.84080292763	9629.41903026877	8930.19107796615	10054.6005892358	9288.48095522825	Braf
430	ENSMUSG00000002416.10	1180.12106911791	1325.17646071146	1473.04692681839	1366.83585755317	1195.44149679689	1331.73073002636	Ndufb2
431	ENSMUSG00000002428.9	3428.15185670432	3713.17508283168	2978.76017495222	3201.09218475194	3666.02059017714	3664.30482780633	Hltf
432	ENSMUSG00000002455.11	6125.97899053794	5768.92209233133	5992.2283163021	6191.59914738986	6297.16388459776	5846.88877510551	Prpf6
433	ENSMUSG00000002458.10	1550.03814880112	1624.87316027988	1573.08753584694	1596.11789845301	1758.0022011719	1648.07359285856	Rgs19
434	ENSMUSG00000002459.14	1.90188729914248	0	2.04164508221537	1.96808618798152	0	0	Rgs20
435	ENSMUSG00000002475.12	110.309463350264	105.324718698165	71.4575778775378	133.829860782743	96.1041203307307	83.6308717832256	Abhd3
436	ENSMUSG00000002477.4	4554.06913779667	5501.78030581507	4847.88624772038	4808.03455723886	4898.96613393237	5278.7442657086	Snrpd1
437	ENSMUSG00000002486.12	1602.34004952754	1304.11151697183	1496.52584526386	1767.34139680741	1419.29377707945	1400.81710236903	Tchp
438	ENSMUSG00000002489.12	8431.06639709862	6878.6616284329	7483.65004886042	8647.7707099908	7854.75383483606	8698.51969667049	Tiam1
439	ENSMUSG00000002496.9	6029.93368193124	6030.31889419132	5573.69107444795	6091.22675180281	5912.74740327483	6214.13738597967	Tsc2
440	ENSMUSG00000002500.12	5.70566189742745	2.87249232813178	1.02082254110768	1.96808618798152	2.34400293489587	3.63612486014024	Rpl3l
441	ENSMUSG00000002504.11	1921.85711578348	1943.7198087025	2358.10006995875	2411.88962337135	1898.64237726566	2092.58985701071	Slc9a3r2
442	ENSMUSG00000002524.12	11890.5993942388	11620.1889647358	12666.3660900641	13096.629537923	12188.8152614585	12177.3821566097	Puf60
443	ENSMUSG00000002546.13	15828.4570471133	14529.0661956905	16172.891518769	17654.7171492882	16029.4640702854	17187.0531826679	Golga2
444	ENSMUSG00000002550.13	1442.58151639957	1508.05847226918	1530.21298912042	1623.67110508475	1579.85797811982	1444.45060069071	Uck1
445	ENSMUSG00000002565.13	9418.14590535357	10500.8744542071	10048.977094664	10788.0644394207	10694.5133904624	11947.3972592058	Scin
446	ENSMUSG00000002578.12	12828.229832716	9329.85508177202	10438.9313053672	10459.3940460278	11964.962981176	11930.1256661201	Ikzf4
447	ENSMUSG00000002580.7	1159.20030882734	1363.47635841988	1237.23691982251	1292.04858240987	1106.36938527085	1293.55141899489	Mien1
448	ENSMUSG00000002588.9	0	0	0	0	0	0	Pon1
449	ENSMUSG00000002602.13	6200.15259520449	5636.78744523726	5992.2283163021	5598.22116171344	5269.31859764592	5026.03358792885	Axl
450	ENSMUSG00000002603.12	707.502075281003	566.838486084671	612.493524664609	704.574855297384	471.14458991407	544.509697806001	Tgfb1
451	ENSMUSG00000002608.5	3125.75177614067	2865.78984603281	3049.19693028865	3353.61886432051	3269.88409417974	3012.52944662619	Ccdc97
452	ENSMUSG00000002617.11	933.826663878959	932.602509200118	726.82564926867	664.229088443763	1193.097493862	1005.38852382878	Zfp40
453	ENSMUSG00000002625.9	5847.35250121356	5444.33045925243	6179.0388413248	6209.3119230817	5890.47937539332	5663.26446966843	Akap8l
454	ENSMUSG00000002633.4	0	0	0	0	0	0	Shh
455	ENSMUSG00000002635.8	549.645429452177	637.693296845255	703.346730823193	819.707897294304	645.772808563812	690.863723426646	Pdcd2l
456	ENSMUSG00000002658.9	2804.33282258559	2673.33286004798	3201.29948891369	3145.00172839447	3247.61606629823	2853.44898399505	Gtf2f1
457	ENSMUSG00000002660.7	1451.14000924571	2060.5344967132	2042.66590475647	1929.70850731588	1872.8583449818	1725.34124613654	Clpp
458	ENSMUSG00000002661.11	296.694418666227	313.101663766364	341.975551271074	328.670393392914	273.076341915369	307.25255068185	Alkbh7
459	ENSMUSG00000002664.2	0	0	0	0	1.17200146744794	0	Pspn
460	ENSMUSG00000002668.7	0	1.91499488542119	0	1.96808618798152	0	0	Dennd1c
461	ENSMUSG00000002679.11	1485.37398063028	1602.85071909753	1523.06723133266	1472.12846861018	1579.85797811982	1557.17047135506	Med6
462	ENSMUSG00000002688.7	3295.01974576435	2930.89967213713	2514.28591874822	2385.3204598336	2846.79156443103	2667.09758491287	Prkd1
463	ENSMUSG00000002699.9	38.0377459828496	19.1499488542119	38.7912565620919	56.0904563574734	23.4400293489587	52.7238104720335	Lcp2
464	ENSMUSG00000002718.11	6961.85845851106	7609.23217722109	6536.32673071249	6456.30673967338	6889.02462565896	7106.8060391441	Cse1l
465	ENSMUSG00000002728.11	1530.06833216013	1546.35836997761	1634.3368883134	1650.24026862251	1488.44186365888	1520.80922275366	Naa20
466	ENSMUSG00000002731.6	2449.63084129552	2917.49470793918	2675.57588024324	2779.9217405239	2728.41941621879	2842.54060941463	Prkra
467	ENSMUSG00000002732.11	2719.69883777375	3357.94353158605	2632.70133351671	2840.93241235133	2817.49152774484	3118.88609878529	Fkbp7
468	ENSMUSG00000002733.8	2647.42712040634	2829.4049432098	2553.07717531031	2934.41650628045	3008.52776693885	2981.622385315	Plekha3
469	ENSMUSG00000002741.9	7456.3491562881	7643.70208515867	7966.49911080435	8316.14818731592	7823.10979521497	8258.54858859352	Ykt6
470	ENSMUSG00000002748.6	19684.5335461247	19763.7047149894	18726.9895166204	19474.2128300772	19481.0083919196	20091.4079147049	Baz1b
471	ENSMUSG00000002763.13	3054.43100242283	2899.30225652768	3303.38174302446	3990.29474613253	3149.1679430326	3217.97050122411	Pex6
472	ENSMUSG00000002767.10	1207.69843495548	1423.79869731065	1677.21143503992	1791.94247415717	1454.45382110289	1514.44600424841	Mrpl2
473	ENSMUSG00000002768.7	1321.81167290403	1770.41277157189	1538.37956944928	1409.14971059477	1462.65783137502	1414.45257059455	Mea1
474	ENSMUSG00000002769.8	249.147236187665	304.484186781969	310.330052496735	344.415082896766	293.000366861984	271.800333295483	Gnmt
475	ENSMUSG00000002771.10	512.558627118899	449.066300631268	486.932352108365	556.96839119877	501.616628067716	429.062733496549	Grin2d
476	ENSMUSG00000002778.9	13013.6638443824	12494.3841299305	12386.6607138006	13160.5923390324	13432.3088184208	13751.8242210504	Kdelr1
477	ENSMUSG00000002781.14	514.460514418041	609.925871006648	603.30612179464	559.920520480743	573.10871758204	549.054853881177	Tmem143
478	ENSMUSG00000002791.13	15.2150983931399	4.78748721355297	12.2498704932922	10.8244740338984	18.752023479167	12.7264370104908	Pdxk-ps
479	ENSMUSG00000002797.7	575.320907990601	489.281193225113	542.056769328179	549.096046446844	604.752757203135	617.232195008806	Ggct
480	ENSMUSG00000002799.5	125.524561743404	108.197211026297	149.040091001722	106.276654151002	123.060154082033	93.6302151486112	Jag2
481	ENSMUSG00000002803.10	662.807723751155	678.865686881811	669.65958696664	776.41000115871	712.576892208345	643.594100244823	Btbd6
482	ENSMUSG00000002804.3	251.049123486808	327.464125407023	318.496632825597	337.526781238831	317.61239767839	298.1622385315	Nudt14
483	ENSMUSG00000002808.6	717.962455426287	730.570548788183	856.470111989346	830.532371328202	754.76894503647	653.593443610209	Epdr1
484	ENSMUSG00000002812.4	3827.54818952425	3670.0876979097	3551.44162051363	4089.6830986256	3683.60061218886	3783.38791697592	Flii
485	ENSMUSG00000002814.12	1773.50990645036	1713.92042245196	1797.66849489063	1918.88403328198	1659.55407790628	1696.25224725542	Top3a
486	ENSMUSG00000002820.5	762.656806956135	739.188025772578	805.428984933961	883.670698403703	596.548746930999	759.041064554276	Atg4d
487	ENSMUSG00000002825.6	1634.67213361296	1704.34544802486	2053.89495270866	2039.92133384285	1557.58995023831	1638.98328070821	Qtrt1
488	ENSMUSG00000002831.10	41.8415205811346	1.91499488542119	31.6454987743382	13.7766033158706	35.1600440234381	16.3625618706311	Plin4
489	ENSMUSG00000002833.10	4226.94452234417	3750.51748309739	4787.65771779503	4452.79500030819	4480.56161005346	4097.91271737805	Hdgfrp2
490	ENSMUSG00000002835.8	3704.87645872956	3408.69089604971	3663.73210003547	3698.03394721728	3658.98858137245	3638.85195378535	Chaf1a
491	ENSMUSG00000002844.8	1382.67206647658	1359.64636864904	1629.23277560786	1837.20845648075	1615.01802214325	1698.97934090053	Adprh
492	ENSMUSG00000002845.11	25818.1200858592	23836.8988362802	25362.3360338204	25223.9766282652	24537.02272249	24666.5620199764	Tmem39a
493	ENSMUSG00000002846.9	1567.15513449341	1785.73273065526	1660.8782743822	1690.58603547613	1522.42990621487	1621.71168762255	Timmdc1
494	ENSMUSG00000002847.6	128.377392692118	202.989457854646	153.123381166152	149.574550286596	157.048196638023	158.171431416101	Pla1a
495	ENSMUSG00000002870.7	6907.6546704855	6445.87278432771	6636.36733974104	6822.37077063794	6751.90045396756	6895.00176604093	Mcm2
496	ENSMUSG00000002871.11	1997.93260774918	2040.42705041627	1965.08339163229	2375.4800288937	1957.24245063805	1868.05914689705	Tpra1
497	ENSMUSG00000002881.11	4789.90316289034	3237.29885380452	4172.1017255071	3367.39546763638	4200.4532593334	3917.01550558608	Nab1
498	ENSMUSG00000002885.11	132.181167290403	91.919754500217	158.227493871691	117.101128184901	87.9001100585951	84.5399029982606	Adgre5
499	ENSMUSG00000002897.3	2090.17414175759	1396.98876891476	1736.41914242417	1293.03262550386	1530.633916487	1467.17638106659	Il17ra
500	ENSMUSG00000002900.12	1156.34747787863	837.810262371769	1120.86315013624	956.489887359019	693.824868729178	542.691635375931	Lamb1
501	ENSMUSG00000002908.12	839.683242571406	737.273030887157	556.348284903687	749.84083762096	580.140726386728	629.958632019297	Kcnn1
502	ENSMUSG00000002910.10	1596.63438763011	1176.76435709132	1428.13073500965	1292.04858240987	1290.37361566018	1213.55667207181	Arrdc2
503	ENSMUSG00000002930.5	0	0	0	0	0	0	Ppp1r17
504	ENSMUSG00000002944.12	53.2528443759895	55.5348516772144	51.0411270553841	68.8830165793532	114.856143809898	75.44959084791	Cd36
505	ENSMUSG00000002948.15	5783.63927669229	5821.58445168041	6228.03832329797	6784.97713306629	6080.34361311989	5827.79911958977	Map2k7
506	ENSMUSG00000002949.11	5265.37498767596	4849.72454732916	5722.73116544967	5812.74255620342	5266.97459471102	5088.75674176627	Timm44
507	ENSMUSG00000002957.8	6868.66598085307	6516.7275950883	6350.53702823089	7107.74326789526	6311.22790220713	6555.02409161782	Ap2a2
508	ENSMUSG00000002963.13	786.430398195417	923.027534773012	966.718946428975	1055.87823985209	816.885022811211	822.67324960673	Pnkp
509	ENSMUSG00000002968.7	7223.36796214315	5015.37160491809	8348.28674117863	7700.1372104777	6280.75586405349	5400.55444852329	Med25
510	ENSMUSG00000002980.11	1002.29460664809	717.165584590235	1266.84077351463	1304.84114263175	1113.40139407554	980.84468102283	Bcam
511	ENSMUSG00000002981.9	6202.05448250363	5802.4345028262	6138.20593968049	6527.15784244071	6341.69994036078	6446.84937702865	Clptm1
512	ENSMUSG00000002983.13	1111.65312634878	649.183266157782	821.762145591684	691.782295075505	807.509011071627	705.408222867207	Relb
513	ENSMUSG00000002984.13	2231.8647455437	2353.52871418264	2369.32911791093	2772.04939577197	2434.24704788936	2536.19708994782	Tomm40
514	ENSMUSG00000002985.12	609.554879375166	514.176126735589	789.095824276239	811.835552542377	850.873065367201	564.508384536773	Apoe
515	ENSMUSG00000002992.13	17.1169856922823	12.4474667552377	8.16658032886146	5.90425856394456	0	1.81806243007012	Apoc2
516	ENSMUSG00000002996.14	13923.7169170221	11567.5266053867	13210.4645044745	13552.2414904408	14985.2107627893	13170.044243428	Hbp1
517	ENSMUSG00000002997.12	4144.21242483147	4227.35120956727	3886.27141399695	4099.52352956551	4636.43780522403	5152.38892681872	Prkar2b
518	ENSMUSG00000003031.11	5567.77506823962	6345.3355528431	5558.37873633133	7661.75952981206	5847.11532109775	6495.02803142551	Cdkn1b
519	ENSMUSG00000003032.8	39588.7350753003	19731.1498019372	32798.0074232487	21857.5652037228	29645.7771190955	27290.0261065676	Klf4
520	ENSMUSG00000003033.11	6130.73370878579	5987.23150926934	7622.48191445106	7545.64244472115	6422.56804161469	6455.939689179	Ap1m1
521	ENSMUSG00000003037.13	3706.7783460287	4023.40425426991	3633.10742380224	3806.27868755626	3796.11275306386	3820.65819679236	Rab8a
522	ENSMUSG00000003038.12	6587.18666057999	6766.63442763576	10105.1223344249	9695.77660509096	9085.35537565639	10178.4225147476	Hmgn2
523	ENSMUSG00000003039.8	2145.32887343272	2759.50762989193	2229.47642977918	2379.41620126966	1997.09050053128	1891.69395848796	Fam32a
524	ENSMUSG00000003051.10	1017.50970504123	717.165584590235	1033.07241160097	805.931293978433	811.025015473971	889.941559519324	Elf3
525	ENSMUSG00000003053.14	0	0	0	0	0	0	Cyp2c29
526	ENSMUSG00000003062.9	1522.46078296356	1831.69260790537	1533.27545674374	1605.95832939292	1656.03807350393	1775.33796296347	Stard3nl
527	ENSMUSG00000003068.12	6356.10735373418	5292.08836586145	6103.49797328283	6747.58349549464	6160.03971290635	5900.52161679258	Stk11
528	ENSMUSG00000003070.6	456.452951794196	446.193808303137	442.016160299627	494.973676277353	404.340506269538	534.510354440616	Efna2
529	ENSMUSG00000003072.12	4468.48420933526	4483.003026771	5339.92271253429	5523.43388657014	4547.36569369799	4946.9478722208	Atp5d
530	ENSMUSG00000003099.8	4169.88790336989	4062.66164942105	4148.62280706162	4520.69397379355	4164.12121384251	4241.53964935359	Ppp5c
531	ENSMUSG00000003119.11	5345.25425423995	5217.40356533002	5282.75665023226	5375.82742247153	4907.17014420451	5109.66445971207	Cdk12
532	ENSMUSG00000003123.12	415.562374862632	319.804145865338	477.744949238395	415.266185664101	431.29654002084	450.87948265739	Lipe
533	ENSMUSG00000003131.6	15148.5323376699	14960.897542353	14578.3667095588	14655.3537988044	16688.1288949912	15688.9697402901	Pafah1b2
534	ENSMUSG00000003134.7	408.905769315634	241.28935556307	295.01771438012	265.691635377505	274.248343382817	274.527426940588	Tbc1d8
535	ENSMUSG00000003135.12	1393.13244662187	1349.11389677923	1433.23484771519	1530.18701115563	1520.08590327997	1487.17506779736	Cnot11
536	ENSMUSG00000003153.7	2192.87605591128	1781.90274088441	1641.48264610115	1480.98485645609	2097.8826267318	2230.76260169604	Slc2a3
537	ENSMUSG00000003154.12	1868.60427140749	1716.79291478009	1842.58468669937	2005.47982555317	1863.48233324222	1983.5061112065	Foxj2
538	ENSMUSG00000003161.12	2609.38937442349	3276.55624895565	2894.03190404028	3006.25165214177	2858.51157910551	3217.06147000908	Sri
539	ENSMUSG00000003166.16	6386.53755052046	6552.15500046859	5546.12886583804	6714.12603029896	6131.9116776876	6705.92327331364	Dgcr2
540	ENSMUSG00000003178.7	595.290724631597	618.543347991043	453.245208251811	536.303486224964	437.15654735808	509.966511634669	Mical3
541	ENSMUSG00000003184.11	3997.7671027975	3904.6745713738	4551.84771079916	4172.34271852082	3804.316763336	3703.39317005284	Irf3
542	ENSMUSG00000003190.8	894.837974246538	1007.28730973154	1021.84336364879	1016.51651609246	840.32505216017	928.120870550797	Bcl2l12
543	ENSMUSG00000003198.9	642.837907110159	746.848005314263	619.639282452363	572.713080702623	745.392933296887	714.498535017558	Zfp959
544	ENSMUSG00000003199.13	2656.93655690205	2757.59263500651	2677.61752532545	2886.1983946749	2490.50311832686	2688.00530285867	Mpnd
545	ENSMUSG00000003200.9	11046.1614334195	10647.3715629418	11439.3373956527	11849.8469378367	10803.5095269351	10888.37589369	Sh3gl1
546	ENSMUSG00000003206.6	3.80377459828496	1.91499488542119	2.04164508221537	3.93617237596304	0	0	Ebi3
547	ENSMUSG00000003208.8	658.053005503299	701.845625506865	763.575260748546	725.23976027119	752.424942101574	729.043034458119	Ccdc94
548	ENSMUSG00000003226.6	22685.7117041715	21852.9641349839	21106.5268599424	19340.3829692944	23919.3779491449	22220.359020317	Ranbp2
549	ENSMUSG00000003227.4	34.2339713845647	19.1499488542119	26.5413860687997	19.6808618798152	28.1280352187504	21.8167491608415	Edar
550	ENSMUSG00000003228.8	1399.78905216887	1203.57428548722	1106.57163456073	1240.87834152235	1320.84565381382	1078.11102103158	Grk5
551	ENSMUSG00000003233.8	3322.59711160192	3219.10640239302	3963.85392712113	4179.23102017876	3490.22037005995	3556.13011321716	Dvl3
552	ENSMUSG00000003234.12	3692.51419128513	4135.43145506705	3915.87526768907	4327.82152737136	4070.36109644668	3962.46706633783	Abcf3
553	ENSMUSG00000003235.9	4492.25780057454	4730.03736699033	4695.78368909534	4903.48673735596	4601.27776120059	4984.21815203724	Eif2b5
554	ENSMUSG00000003269.11	4325.84266189958	3513.05811730517	4369.12047594088	4075.90649530973	3941.44093502741	3963.37609755286	Cyth2
555	ENSMUSG00000003271.12	3.80377459828496	7.65997954168475	10.2082254110768	2.95212928197228	9.37601173958348	1.81806243007012	Sult2b1
556	ENSMUSG00000003273.10	991.834226502805	748.763000199684	1119.84232759513	1058.83036913406	1088.78936325913	829.036468111975	Car11
557	ENSMUSG00000003279.13	462.158613691623	497.898670209509	475.70330415618	355.239556930665	364.492456376308	436.334983216829	Dlgap1
558	ENSMUSG00000003282.6	4969.63151265931	5537.20771119536	4527.34796981257	4493.14076716181	4978.66223371883	4806.04803389036	Plag1
559	ENSMUSG00000003283.10	114.113237948549	187.669498771276	341.975551271074	363.111901682591	199.240249466149	247.256490489536	Hck
560	ENSMUSG00000003299.9	1722.15894937352	1607.63820631109	2020.2078088521	2179.65545318953	1885.75036112373	1740.79477679214	Mrpl4
561	ENSMUSG00000003308.11	3864.63499185752	4117.23900365555	4038.37397262199	4823.77924674271	4016.44902894407	4347.89630151269	Keap1
562	ENSMUSG00000003309.10	6.65660554699869	13.4049641979483	2.04164508221537	5.90425856394456	7.03200880468761	9.09031215035061	Ap1m2
563	ENSMUSG00000003316.11	40388.4786845898	35827.639311345	35198.982039934	39420.7663452699	40463.35066364	40663.6933421634	Glg1
564	ENSMUSG00000003341.8	41.8415205811346	22.9799386250542	42.8745467265227	31.4893790077043	23.4400293489587	28.1799676660869	Atp8b3
565	ENSMUSG00000003344.11	1880.96653885192	2025.10709133291	2020.2078088521	2265.26720236673	2035.76654895706	1982.59707999147	Btbd2
566	ENSMUSG00000003345.12	10477.4971309759	8318.73778226964	10703.3243435141	10191.7343244623	9821.3722972137	9446.65238664435	Csnk1g2
567	ENSMUSG00000003346.11	1919.00428483476	1783.81773576984	2099.8319670585	2214.09696147921	1922.08240661461	1987.14223606664	Abhd17a
568	ENSMUSG00000003348.9	4135.65393198533	3943.93196652493	3868.91743079812	3670.48074058554	4181.70123585423	4007.00959587455	Mob3a
569	ENSMUSG00000003352.10	566.76241514446	411.723900365555	540.015124245964	504.81410721726	516.852647144539	527.238104720335	Cacnb3
570	ENSMUSG00000003354.5	109.358519700693	97.6647391564805	87.7907385352607	114.148998902928	78.5240983190117	98.1753712237865	Ccdc65
571	ENSMUSG00000003355.6	3896.96707594295	5148.46374945486	5281.73582769115	5531.30623132207	4461.80958657429	4727.87134939735	Fkbp11
572	ENSMUSG00000003360.11	7296.59062316013	7546.03734600219	7613.2945115811	8575.93556412948	7568.78547677877	7879.4825719239	Ddx23
573	ENSMUSG00000003363.12	6934.28109267349	6302.24816792113	7378.50532712633	7793.62130440682	7357.82521263814	6294.13213290276	Pld3
574	ENSMUSG00000003378.8	2700.67996478232	2636.94795722497	3087.98818685074	3083.99105656704	2462.37508310811	2399.84240769256	Grik5
575	ENSMUSG00000003379.7	15.2150983931399	13.4049641979483	18.3748057399383	6.88830165793532	14.0640176093752	13.6354682255259	Cd79a
576	ENSMUSG00000003380.10	3727.69910631927	4866.00200385524	5830.93835480708	6364.79073193224	3912.14089834121	4291.53636618052	Rabac1
577	ENSMUSG00000003382.15	2825.25358287616	2297.03636506271	2629.63886589339	2564.41630293992	2736.62342649093	2507.1080910667	Etv3
578	ENSMUSG00000003402.10	20198.0431168932	18417.4633105383	19399.7115712104	21898.8950136704	21870.7193840459	21223.1517774236	Prkcsh
579	ENSMUSG00000003410.7	1.90188729914248	1.91499488542119	6.12493524664609	0	0	1.81806243007012	Elavl3
580	ENSMUSG00000003411.7	91.2905903588392	83.3022775158216	178.643944693844	143.670291722651	103.136129135418	92.7211839335762	Rab3b
581	ENSMUSG00000003418.11	106.505688751979	162.774565260801	156.185848789475	207.63309283205	200.412250933597	232.711991048975	St8sia6
582	ENSMUSG00000003420.7	4732.84654391607	5223.14854998629	5376.67232401416	5898.35430538062	4945.84619263029	4427.89104843578	Fcgrt
583	ENSMUSG00000003421.9	1277.11732137418	1543.48587764948	1621.066195279	1834.25632719878	1405.22975947007	1573.53303322569	Nosip
584	ENSMUSG00000003423.11	2135.81943693701	2394.70110421919	2556.13964293364	2810.42707643761	2186.95473825785	2275.30513123276	Pih1d1
585	ENSMUSG00000003429.10	42592.7660642959	51286.4355239075	47217.1258163947	45051.460929085	44138.7472655567	45255.2100093055	Rps11
586	ENSMUSG00000003435.8	16396.1704059073	15632.1032496931	16412.7848159293	17896.79175041	16502.9526631344	16915.2528493724	Supt5
587	ENSMUSG00000003436.11	7.60754919656993	2.87249232813178	0	9.84043093990761	4.68800586979174	3.63612486014024	Dll3
588	ENSMUSG00000003437.11	5658.11471494889	4835.3620856885	5353.19340556869	5215.42839815103	5752.18320223447	5254.20042290265	Paf1
589	ENSMUSG00000003438.14	2032.16657913374	2236.71402617195	2252.95534822466	2521.11840680433	2094.36662232946	2135.31432411736	Timm50
590	ENSMUSG00000003444.8	834.92852432355	756.422979741369	870.761627564853	817.739811106322	766.48895971095	786.312001005327	Med29
591	ENSMUSG00000003452.12	128.377392692118	87.132267286664	92.8948512407991	60.0266287334364	107.82413500521	109.083745804207	Bicd1
592	ENSMUSG00000003458.9	7737.82847656119	7683.91697775251	7855.22945382362	8863.27614757478	8243.85832202878	8210.36993419667	Ncstn
593	ENSMUSG00000003464.10	4352.46908408757	4463.85307791679	4151.68527468494	4364.23112184902	4113.72515074225	4418.80073628543	Pex19
594	ENSMUSG00000003469.6	225.373644948384	103.409723812744	134.748575426214	122.021343654854	110.168137940106	161.807556276241	Phyhip
595	ENSMUSG00000003476.12	4.75471824785621	9.57497442710593	1.02082254110768	2.95212928197228	2.34400293489587	5.45418729021036	Crhr2
596	ENSMUSG00000003477.5	1.90188729914248	0	0	1.96808618798152	0	0	Inmt
597	ENSMUSG00000003484.4	5.70566189742745	0	4.08329016443073	1.96808618798152	0	0	Cyp4f18
598	ENSMUSG00000003500.10	3633.55568501171	3309.11116200781	3789.29327259172	4092.63522790757	3990.66499666022	4337.89695814731	Impdh1
599	ENSMUSG00000003505.12	0	0	0	0	0	0	Psg18
600	ENSMUSG00000003518.10	1190.58144926319	921.112539887591	926.906867325776	751.808923808941	1043.08130602866	892.668653164429	Dusp3
601	ENSMUSG00000003526.8	249.147236187665	111.069703354429	199.060395515998	148.590507192605	135.95217022396	181.806243007012	Prodh
602	ENSMUSG00000003527.8	1557.64569799769	1518.590944139	1678.23225758103	1739.78819017566	1604.47000893622	1765.33861959809	Dgcr14
603	ENSMUSG00000003528.11	3935.95576557537	4056.91666476478	4142.49787181498	4127.07673619725	4460.63758510684	4423.3458923606	Slc25a1
604	ENSMUSG00000003531.11	964.256860665239	1096.33457190363	1179.05003497937	1255.63898793221	1046.59731043101	1147.19739337425	Dgcr6
605	ENSMUSG00000003534.14	7717.85865992019	5745.94215370627	7876.66672718688	8103.59487901391	7485.57337258996	6417.76037814753	Ddr1
606	ENSMUSG00000003541.6	4817.48052872791	3358.90102902876	5425.67180598733	3808.24677374424	3632.03254762115	4046.09793812105	Ier3
607	ENSMUSG00000003545.2	139110.693664828	66740.4442492565	104067.753953223	85353.9298865706	97773.0504203766	98211.7324723879	Fosb
608	ENSMUSG00000003546.9	1366.50602443387	1337.6239274667	1410.77675181082	1518.37849402774	1239.97755255992	1286.27916927461	Klc4
609	ENSMUSG00000003549.6	2253.73644948384	2375.55115536498	2824.61597124496	2441.41091619108	2150.62269276696	2108.95241888134	Ercc1
610	ENSMUSG00000003555.7	1.90188729914248	0.957497442710593	3.06246762332305	0	2.34400293489587	6.36321850524542	Cyp17a1
611	ENSMUSG00000003559.7	1721.20800572395	1563.5933239464	1675.16978995771	1486.88911502004	1459.14182697268	1519.90019153862	As3mt
612	ENSMUSG00000003573.12	642.837907110159	616.628353105622	834.012016084977	838.404716080128	709.060887806001	569.053540611948	Homer3
613	ENSMUSG00000003575.10	3744.81609201155	3852.01221202472	4169.03925788378	4445.90669865026	3714.07265034251	3901.56197493048	Crtc1
614	ENSMUSG00000003581.11	2034.06846643288	1843.18257721789	2071.24893590749	2315.45340016026	2012.3265196081	1918.96489493901	Rnf215
615	ENSMUSG00000003585.10	2467.69877063737	1940.84731637437	2539.80648227591	2344.97469297998	2157.65470157165	2227.1264768359	Sec14l2
616	ENSMUSG00000003604.11	684.679427691294	712.378097376681	576.764735725841	659.30887297381	757.112947971366	859.943529423167	Aven
617	ENSMUSG00000003617.13	713.207737178431	497.898670209509	630.868330404548	493.989633183362	809.853014006523	511.784574064739	Cp
618	ENSMUSG00000003623.4	1190.58144926319	1439.11865639402	1259.69501572688	1260.55920340216	1169.65746451304	1068.1116776662	Crot
619	ENSMUSG00000003644.14	2177.66095751814	2036.59706064543	1996.72889040663	2166.86289296765	2136.55867515759	2076.22729514008	Rps6ka1
620	ENSMUSG00000003657.8	5.70566189742745	35.427405380292	8.16658032886146	7.87234475192608	2.34400293489587	0	Calb2
621	ENSMUSG00000003660.10	13092.5921672968	13174.2073142551	12443.8267761026	12835.8581180155	12515.8036708765	13050.0521230433	Snrnp200
622	ENSMUSG00000003662.7	1556.69475434812	1822.11763347826	1894.64663629586	2276.09167640063	1998.26250199873	1853.51464745649	Ciao1
623	ENSMUSG00000003665.6	318.566122606366	148.412103620142	289.913601674582	99.3883524930668	145.328181963544	149.990150480785	Has1
624	ENSMUSG00000003680.12	2527.60822056036	2725.99521939706	2816.4493909161	2627.39506095533	2702.63538393494	2759.81876884644	Taf6l
625	ENSMUSG00000003721.11	2691.17052828661	2970.15706728826	2828.69926140939	2922.60798915256	3000.32375666671	3194.3356896332	Insig2
626	ENSMUSG00000003731.10	5307.2165082571	5412.73304364298	5077.57131946961	6117.79591534056	5799.06326093238	5585.99681639045	Kpna6
627	ENSMUSG00000003746.12	1403.59282676715	1119.31451052868	1336.25670630996	1421.94227081665	1566.96596197789	1220.82892179209	Man1a
628	ENSMUSG00000003752.8	7447.79066344196	3352.19854692979	5808.48025890271	2711.03872394455	4474.70160271622	4596.9708544323	Itpkc
629	ENSMUSG00000003762.10	5777.93361479486	4754.93230050081	6755.80357705064	5389.6040257874	5620.9190378803	4802.41190903022	Adck4
630	ENSMUSG00000003778.11	24284.2479791008	22023.3986797864	22506.0745638011	23218.496802712	23476.3613944496	23416.6440993032	Brd8
631	ENSMUSG00000003779.12	4857.4201620099	5612.8500091695	4852.99036042592	5334.49761252391	4474.70160271622	4984.21815203724	Kif20a
632	ENSMUSG00000003808.15	3772.39345784911	4368.10333364573	4130.24800132168	4811.97072961482	4097.31713019798	3989.73800278888	Farsa
633	ENSMUSG00000003809.11	2871.84982170515	3043.88437037698	3370.75603073757	3573.06047428045	3421.07228348052	3421.59349339197	Gcdh
634	ENSMUSG00000003810.9	5988.09216135011	5393.58309478877	5250.09032891681	5412.23701694918	5441.60281336076	5486.91241395163	Mast2
635	ENSMUSG00000003812.10	659.00394915287	860.790200996824	964.67730134676	900.399431001546	705.544883403657	850.853217272817	Dnase2a
636	ENSMUSG00000003813.12	2981.20834140584	3222.93639216386	3410.56810984077	3611.43815494609	3349.5801939662	3687.03060818221	Rad23a
637	ENSMUSG00000003814.8	97703.7543315476	91420.8983325648	96717.8316572474	102942.716148561	108526.163884211	110792.724488473	Calr
638	ENSMUSG00000003824.9	1258.09844838275	1599.02072932669	1491.42173255832	1495.74550286596	1473.20584458205	1721.7051212764	Syce2
639	ENSMUSG00000003847.13	62849.7676874625	62174.1389449697	59808.971860958	58469.872558743	63375.9793522471	60225.1360585028	Nfat5
640	ENSMUSG00000003848.11	3338.76315364463	3942.97446908222	4156.78938739048	4230.40126106628	3701.18063420058	3629.761641635	Nob1
641	ENSMUSG00000003849.8	4488.45402597626	5670.29985573213	5105.13352807952	5056.99746001852	4990.38224839331	5150.57086438865	Nqo1
642	ENSMUSG00000003863.13	23.773591239281	38.2998977084237	52.0619495964918	48.2181116055473	32.8160410885422	47.2696231818231	Ppfia3
643	ENSMUSG00000003865.11	11481.6936249232	10525.7693877176	10394.0151135584	11680.5915256703	12573.2317427815	13279.1279892322	Gys1
644	ENSMUSG00000003868.9	4395.26154831828	4887.06694759487	4892.80243952912	5173.11454510943	4755.98195490372	4871.49828137289	Ruvbl2
645	ENSMUSG00000003872.7	79.8792665639843	89.0472621720852	69.4159327953224	93.4840939291223	64.4600807096364	102.720527298962	Lin7b
646	ENSMUSG00000003873.10	1640.37779551039	1833.60760279079	2062.06153303752	1893.29891283822	1700.57412926695	1619.89362519248	Bax
647	ENSMUSG00000003882.4	0	1.91499488542119	6.12493524664609	3.93617237596304	0	3.63612486014024	Il7r
648	ENSMUSG00000003923.11	3370.14429408048	3191.33897655441	3587.1704094524	3440.2146565917	3657.81657990501	3634.30679771017	Tfam
649	ENSMUSG00000003929.10	2333.61571604783	2471.30089963604	2145.76898140835	2649.04400902313	2560.82320637374	2594.37508771006	Zfp81
650	ENSMUSG00000003934.5	438.385022452342	460.556269943795	504.286335307195	535.319443130974	423.092529748705	451.788513872425	Efnb3
651	ENSMUSG00000003948.13	324.271784503793	377.253992427974	380.766807833166	433.963004449925	421.920528281257	396.337609755286	Mmd
652	ENSMUSG00000003949.13	279.577432973945	260.439304417281	269.497150852428	327.686350298923	446.532559097663	449.970451442355	Hlf
653	ENSMUSG00000003955.7	16651.0233039924	21042.9212984507	18368.6808046916	17745.2491139354	18748.5074747646	18525.1471311995	Fam162a
654	ENSMUSG00000003970.8	41940.41872069	45309.736486508	51056.4393935007	49947.075321689	43408.5903513366	43321.7006149259	Rpl8
655	ENSMUSG00000003974.6	0	0	0	1.96808618798152	0	0	Grm3
656	ENSMUSG00000003992.11	3318.79333700363	3680.62016977952	3350.33957991541	3234.54964994763	3676.56860338417	3664.30482780633	Ssbp2
657	ENSMUSG00000004018.6	1129.72105569063	1112.61202842971	1112.69656980737	1116.88891167951	1107.5413867383	1202.64829749138	Fancl
658	ENSMUSG00000004031.10	103.652857803265	32.5549130521602	89.8323836174761	28.5372497257321	45.7080572304695	33.6341549562972	Brinp2
659	ENSMUSG00000004032.7	3701.07268413127	4297.24852288514	4092.4775673007	3683.27330080742	3622.65653588157	3845.20203959831	Gstm5
660	ENSMUSG00000004035.9	17.1169856922823	6.70248209897415	8.16658032886146	13.7766033158706	2.34400293489587	10.9083745804207	Gstm7
661	ENSMUSG00000004038.9	0	0	0	0	2.34400293489587	0	Gstm3
662	ENSMUSG00000004040.13	50720.4814371813	33376.4458580059	44334.3229603067	39099.9682966289	45111.5084835385	44028.0178690081	Stat3
663	ENSMUSG00000004043.11	3330.20466079849	3115.69667858027	3337.06888688101	3437.26252730973	3115.17990047661	2917.08116904751	Stat5a
664	ENSMUSG00000004044.9	11519.731370906	10277.7775500555	10842.1562091047	11940.3789024839	11009.7817852059	10527.490501321	Ptrf
665	ENSMUSG00000004054.8	1408.34754501501	1310.8139990708	1547.56697231925	1760.45309514947	1336.08167289065	1363.54682255259	Map3k11
666	ENSMUSG00000004056.12	16794.6157950777	14995.3674502906	16234.1408712355	16847.8018122158	15857.1798545706	15524.4350903688	Akt2
667	ENSMUSG00000004069.13	2966.94418666227	3056.33183713221	2937.92727330791	3171.57089193222	3078.84785498573	3250.69562496538	Dnaja3
668	ENSMUSG00000004070.12	3124.8008324911	3713.17508283168	3133.92520120059	3206.99644331589	3287.46411619146	3615.21714219444	Hmox2
669	ENSMUSG00000004071.9	9223.20245719147	8496.83230661381	9274.1727859633	8980.37727575968	9189.66350625926	8925.77750042926	Cdip1
670	ENSMUSG00000004085.11	3030.65741118355	2592.90307486029	2707.22137901757	2288.88423662251	2751.85944556775	2361.66309666109	Zak
671	ENSMUSG00000004096.8	3934.05387827623	4413.10571345312	4220.08038493916	4355.37473400311	4605.96576707039	4630.6050093886	Cwc15
672	ENSMUSG00000004098.7	814.958707682554	878.025154965614	778.887598865162	872.846224369805	518.024648611987	333.614455917867	Col5a3
673	ENSMUSG00000004099.12	12775.9279319896	11191.2301104014	11617.9813403465	11927.586342262	11354.3502166356	11765.5910161988	Dnmt1
674	ENSMUSG00000004100.8	2767.24602025231	2800.68001992849	3226.82005244138	3686.22543008939	2913.59564807557	2718.91236416987	Ppan
675	ENSMUSG00000004105.7	14832.8190460122	13550.5038092403	12588.7835769399	12686.2835677289	13098.2884001981	12041.9365055694	Angptl2
676	ENSMUSG00000004110.11	95.0943649571241	85.2172724012428	82.6866258297223	57.0744994514641	59.7720748398447	78.1766844930152	Cacna1e
677	ENSMUSG00000004113.15	167.366082324538	77.5572928595581	122.498704932922	110.212826526965	158.220198105471	120.901151599663	Cacna1b
678	ENSMUSG00000004127.9	1938.02315782619	1785.73273065526	1734.37749734195	1781.11800012328	1937.31842569144	1725.34124613654	Trmt10a
679	ENSMUSG00000004151.13	623.819034118734	810.042836533162	562.473220150333	650.452485127893	575.452720516936	731.770128103224	Etv1
680	ENSMUSG00000004187.10	322.369897204651	273.84426861523	420.578886936365	387.71297903236	291.828365394536	313.615769187096	Kifc2
681	ENSMUSG00000004207.11	43743.4078802771	38564.1670026119	41191.2103562361	43882.417733424	42813.2136058731	42940.8165358262	Psap
682	ENSMUSG00000004221.13	2597.02710697906	2816.95747645457	2704.15891139425	2933.43246318646	2649.89531789978	2698.91367743909	Ikbkg
683	ENSMUSG00000004231.12	0	0	0	0.984043093990761	0	0	Pax2
684	ENSMUSG00000004233.11	1851.48728571521	1934.1448342754	2035.52014696872	2026.14473052698	1917.39440074482	2001.6867355072	Wars2
685	ENSMUSG00000004263.12	8857.08915210654	7399.54023726747	8600.42990883222	9805.00538852394	8383.32649665508	8397.63036449389	Atn1
686	ENSMUSG00000004264.14	6335.18659344361	6567.47495955196	6987.53029388209	7228.78056845613	7307.42914953788	6853.18633014932	Phb2
687	ENSMUSG00000004266.12	114.113237948549	112.027200797139	100.040609028553	100.372395587058	57.4280719049488	103.629558513997	Ptpn6
688	ENSMUSG00000004267.13	8548.98340964546	6259.16078299915	8193.12171493026	6847.9558910817	9118.17141674494	8790.33184938903	Eno2
689	ENSMUSG00000004268.8	3305.48012590963	4090.42907525966	3669.85703528212	3986.35857375657	3588.66849332558	3682.48545210703	Emg1
690	ENSMUSG00000004270.10	3085.81214285868	3326.3461159766	3226.82005244138	3163.6985471803	3132.75992248833	3418.86639974686	Lpcat3
691	ENSMUSG00000004285.9	2532.36293880822	2560.34816180813	2688.84657327764	2633.29931951928	2560.82320637374	2483.47327947579	Atp6v1f
692	ENSMUSG00000004296.11	3.80377459828496	1.91499488542119	0	0	4.68800586979174	0	Il12b
693	ENSMUSG00000004317.11	13534.7809643475	13107.1824932653	12170.2463350858	11954.1555057998	13557.7129754377	13335.4879245643	Clcn5
694	ENSMUSG00000004319.12	6062.26576601666	7003.13629598528	5373.60985639084	5583.46051530358	6521.01616488031	6864.09470472974	Clcn3
695	ENSMUSG00000004328.12	5078.99003236	5426.13800784093	3788.27245005061	3785.61378258246	4859.11808403914	5277.83523449356	Hif3a
696	ENSMUSG00000004341.7	0	0	0	0	2.34400293489587	1.81806243007012	Gpx6
697	ENSMUSG00000004344.8	0	0	0	0	0	0	Gpx5
698	ENSMUSG00000004347.13	123.622674444261	135.007139422194	113.311302062953	87.5798353651777	124.232155549481	126.355338889873	Pde1c
699	ENSMUSG00000004356.7	3127.65366343981	3166.44404304393	3010.40567372656	2815.34729190757	3040.17180655994	2991.62172868038	Utp20
700	ENSMUSG00000004359.13	3.80377459828496	0	0	5.90425856394456	0	0	Spic
701	ENSMUSG00000004360.8	428.87558595663	397.361438724896	442.016160299627	480.213029867491	389.104487192714	458.15173237767	9330159F19Rik
702	ENSMUSG00000004364.11	11358.0709504789	10076.7030870863	10240.8917323923	10342.2929178429	11550.0744616994	12131.9305958579	Cul3
703	ENSMUSG00000004366.3	0	1.91499488542119	0	1.96808618798152	0	0	Sst
704	ENSMUSG00000004371.11	230.12836319624	114.899693125271	130.665285261783	56.0904563574734	90.244112993491	76.3586220629451	Il11
705	ENSMUSG00000004383.14	857.75117191326	955.582447825172	738.054697220854	844.308974644073	823.917031615899	935.393120271077	Large
706	ENSMUSG00000004393.7	3559.38208034516	3453.69327585711	3970.99968490888	3965.69366878276	3646.09656523053	3726.11895042871	Ddx56
707	ENSMUSG00000004394.9	3054.43100242283	3466.14074261235	3573.899716418	3488.43276819725	3423.41628641542	3589.76426817345	Tmed4
708	ENSMUSG00000004415.12	255.803841734664	245.119345333912	391.99585578535	497.925805559325	331.676415287766	331.796393487797	Col26a1
709	ENSMUSG00000004446.9	116.015125247691	116.814688010692	148.019268460614	129.89368840678	119.544149679689	99.9934336538567	Bid
710	ENSMUSG00000004451.11	3372.04618137962	3111.86668880943	3448.33854386175	3331.96991625271	3587.49649185813	3385.23224479057	Ralb
711	ENSMUSG00000004455.13	4504.62006801897	4553.85783753158	4742.74152598629	4926.11972851775	4646.98581843106	4525.15738844453	Ppp1cc
712	ENSMUSG00000004460.13	5686.64302443602	5176.23117529347	5410.35946787072	5519.49771419418	5841.25531376051	6204.13804261429	Dnajb11
713	ENSMUSG00000004462.6	858.702115562831	917.282550116749	861.574224694884	911.223905035444	866.109084444024	870.851904003588	Tbccd1
714	ENSMUSG00000004473.9	10717.1349306679	12545.1314943942	11966.0818268643	14524.4760673036	9940.91644689339	10464.7673474836	Clec11a
715	ENSMUSG00000004500.8	1548.13626150198	1852.757551645	1380.15207557759	1548.88382994146	1483.75385778909	1545.3530655596	Zfp324
716	ENSMUSG00000004508.5	238.686856042382	219.266914380726	234.789184454767	172.207541448383	150.016187833336	209.986210673099	Gab2
717	ENSMUSG00000004530.9	2270.85343517612	1963.82725499943	1868.10525022706	1900.18721449616	1942.00643156123	1875.33139661733	Coro1c
718	ENSMUSG00000004535.9	10931.0972518214	8946.85610468779	9077.15403552951	8797.3452602774	10473.0051131148	9686.63662741361	Tax1bp1
719	ENSMUSG00000004540.7	0	0	10.2082254110768	1.96808618798152	2.34400293489587	3.63612486014024	Psg17
720	ENSMUSG00000004542.12	0	0	0	0	0	0	Psg19
721	ENSMUSG00000004552.13	5.70566189742745	7.65997954168475	10.2082254110768	3.93617237596304	2.34400293489587	5.45418729021036	Ctse
722	ENSMUSG00000004558.11	15140.9247884733	16310.968936575	16678.1986766173	17739.3448553714	16949.485222232	17123.4209976154	Ndrg2
723	ENSMUSG00000004561.11	1418.80792516029	1619.12817562361	1526.12969895599	1636.46366530663	1388.8217389258	1501.71956723792	Mettl17
724	ENSMUSG00000004562.13	9993.46681334417	10188.7302878834	11220.8813718556	11583.1712593652	9776.83624145068	10240.23663737	Arhgef40
725	ENSMUSG00000004565.11	2622.70258551748	2933.77216446526	2862.38640526594	2989.52291954393	2411.97902000785	2446.20299965935	Pnpla6
726	ENSMUSG00000004567.12	1894.27974994591	1890.09995191071	1905.87568424804	2193.43205650541	1797.85025106513	1855.33270988656	Mcoln1
727	ENSMUSG00000004568.9	2226.15908364628	2009.78713224954	2123.31088550398	2389.25663220957	2136.55867515759	2144.40463626771	Arhgef18
728	ENSMUSG00000004591.13	8963.59484085852	9301.13015849071	8314.59959732207	8585.77599506939	9361.94772197411	9659.36569096255	Pkn2
729	ENSMUSG00000004609.8	0	1.91499488542119	4.08329016443073	5.90425856394456	0	0	Cd33
730	ENSMUSG00000004610.3	2138.67226788572	2773.87009153259	2780.72060197733	2537.84713940217	2688.57136632556	2633.46342995657	Etfb
731	ENSMUSG00000004612.8	0	0	0	0	0	0	Nkg7
732	ENSMUSG00000004613.6	0	0	0	0	0	0	Lim2
733	ENSMUSG00000004626.11	3328.30277349934	3278.47124384107	3663.73210003547	3890.90639363947	3383.56823652219	3294.32912328706	Stxbp2
734	ENSMUSG00000004630.15	0	0	0	0	0	0	Pcp2
735	ENSMUSG00000004631.12	4820.33335967662	5124.5263133871	4785.61607271282	4752.92814397537	4392.66149999486	4979.67299596206	Sgce
736	ENSMUSG00000004633.14	285.283094871372	209.69193995362	190.893815187137	215.505437583977	285.968358057296	225.439741328695	Chn2
737	ENSMUSG00000004637.12	1489.17775522856	1421.88370242523	1439.35978296183	1355.02734042528	1436.87379909117	1531.71759733408	Wwox
738	ENSMUSG00000004642.10	6228.68090469163	6001.59397091	6120.85195648166	6193.56723357785	6307.71189780479	6585.93115292901	Slbp
739	ENSMUSG00000004651.5	0	0	0	0	0	0	Tyr
740	ENSMUSG00000004654.4	7.60754919656993	1.91499488542119	5.10411270553841	1.96808618798152	0	0	Ghrhr
741	ENSMUSG00000004655.5	1019.41159234037	1409.43623566999	926.906867325776	1286.14432384592	492.240616328133	513.602636494809	Aqp1
742	ENSMUSG00000004661.12	576.271851640172	428.958854334346	469.578368909534	355.239556930665	359.804450506516	362.703454798989	Arid3b
743	ENSMUSG00000004665.7	7487.73029672395	6709.18458107313	7245.79839678233	7586.97225466876	8188.77425305872	8312.18143028059	Cnn2
744	ENSMUSG00000004667.15	3939.75954017365	4844.9370601156	4781.53278254838	5102.26344234209	4042.23306122793	4562.42766826097	Polr2e
745	ENSMUSG00000004668.11	3.80377459828496	0	14.2915155755076	1.96808618798152	4.68800586979174	1.81806243007012	Abca13
746	ENSMUSG00000004677.12	16176.5024228564	14932.1726190717	16624.0950819386	16783.8390111064	15927.4999426174	15596.2485563565	Myo9b
747	ENSMUSG00000004698.9	400.347276469493	402.148925938449	356.267066846581	279.468238693376	350.428438766933	346.340892928358	Hdac9
748	ENSMUSG00000004707.11	0	0	0	1.96808618798152	0	0	Ly9
749	ENSMUSG00000004709.11	3.80377459828496	0	0	1.96808618798152	4.68800586979174	0	Cd244
750	ENSMUSG00000004730.11	3.80377459828496	9.57497442710593	4.08329016443073	23.6170342557783	2.34400293489587	0	Adgre1
751	ENSMUSG00000004748.5	79.8792665639843	100.537231484612	90.8532061585837	135.797946970725	63.2880792421885	107.265683374137	Mtfp1
752	ENSMUSG00000004768.11	1690.77780893767	1892.97244423884	1853.81373465155	2008.43195483514	2031.07854308727	1791.7005248341	Rab23
753	ENSMUSG00000004771.9	4450.41627999341	4548.11285287532	4141.47704927387	4099.52352956551	4445.40156603002	4863.31700043757	Rab11a
754	ENSMUSG00000004788.8	2595.12521967992	2099.79189186433	2564.3062232625	2450.26730403699	2456.51507577087	2268.03288151248	Eif2b2
755	ENSMUSG00000004789.9	7761.60206780047	7157.29338426169	7690.87702470528	8113.43530995382	7545.34544742981	7585.86548946758	Dlst
756	ENSMUSG00000004791.6	180.679293418536	178.09452434417	200.081218057106	162.367110508475	199.240249466149	182.715274222047	Pgf
757	ENSMUSG00000004798.11	4182.25017081432	4359.48585666133	3763.77270906403	4027.68838370418	4324.68541488288	3975.19350334832	Ulk2
758	ENSMUSG00000004814.7	0	0.957497442710593	0	0	0	0	Ccl24
759	ENSMUSG00000004815.9	2560.89124829535	2667.58787539171	2820.53268108053	3150.90598695842	2504.56713593624	2621.64602416111	Dgkq
760	ENSMUSG00000004821.1	0	0	0	0	0	0	Tmed11
761	ENSMUSG00000004837.2	0	1.91499488542119	0	2.95212928197228	0	0	Grap
762	ENSMUSG00000004842.15	0	0	0	0	0	0	Pou1f1
763	ENSMUSG00000004843.6	4040.5595670282	4068.40663407731	3900.56292957245	3972.5819704407	4330.54542222012	4660.60303948475	Chmp2b
764	ENSMUSG00000004846.7	27893.0791292236	24384.5873735107	27728.602684108	28729.1381290603	26879.8536559184	26017.3824055185	Plod3
765	ENSMUSG00000004849.11	2864.24227250858	3261.23628987228	3210.48689178366	3570.10834499848	3387.08424092453	3392.50449451085	Ap1s1
766	ENSMUSG00000004864.9	1115.45690094707	1049.41719721081	1300.52791737119	1166.09106637905	1271.62159218101	1007.20658625885	Mapk13
767	ENSMUSG00000004865.12	7269.01325732257	7304.74799043912	7084.50843528732	7246.49334414796	7174.99298371626	6843.18698678394	Srpk1
768	ENSMUSG00000004872.12	0	0	8.16658032886146	7.87234475192608	2.34400293489587	5.45418729021036	Pax3
769	ENSMUSG00000004880.8	8698.28156262814	9049.30833105782	7926.68703170115	8177.39811106322	8072.74610778138	9074.85861969501	Lbr
770	ENSMUSG00000004885.5	133.132110939974	144.5821138493	118.415414768491	93.4840939291223	105.480132070314	98.1753712237865	Crabp2
771	ENSMUSG00000004891.13	563.909584195746	383.956474526948	457.328498416242	215.505437583977	364.492456376308	379.06601666962	Nes
772	ENSMUSG00000004892.10	145.4943783844	112.98469823985	289.913601674582	241.090558027736	164.080205442711	81.8128093531554	Bcan
773	ENSMUSG00000004894.7	0	6.70248209897415	10.2082254110768	0	8.20401027213555	9.99934336538567	Hapln2
774	ENSMUSG00000004895.9	2469.60065793651	2631.20297256871	2470.39054948059	2938.35267865641	2767.09546464458	3060.70810102305	Prcc
775	ENSMUSG00000004896.13	3296.92163306349	3821.37229385798	3646.37811683664	4316.99705333747	3823.06878681516	3830.65754015774	Rrnad1
776	ENSMUSG00000004897.13	12295.7013889561	13078.457569984	12071.2265485983	12752.2144550263	12868.5761125783	13090.9585277199	Hdgf
777	ENSMUSG00000004902.6	0	0	0	0	0	0	Slc25a18
778	ENSMUSG00000004929.9	2512.39312216722	2336.29376021385	2818.49103599831	2864.5494466071	2567.85521517843	2416.20496956319	Thop1
779	ENSMUSG00000004931.10	2105.38924015073	1826.90512069181	2296.85071749229	2556.543958188	2161.17070597399	2139.85948019253	Apba3
780	ENSMUSG00000004933.14	80.8302102135555	66.067323547031	44.916191808738	73.803232049307	77.3520968515637	52.7238104720335	Matk
781	ENSMUSG00000004934.10	2132.01566233872	1677.53551962896	2124.33170804509	2338.08639132205	1997.09050053128	1856.24174110159	Pias4
782	ENSMUSG00000004936.8	5256.81649482982	5297.83335051771	5232.73634571798	5697.6095142065	5482.62286472144	5740.53212294641	Map2k1
783	ENSMUSG00000004937.5	5387.09577482108	5181.97615994973	5829.91753226597	6296.89175844688	5229.47054775269	5329.65001375056	Sgta
784	ENSMUSG00000004939.6	0	0	0	0	0	0	Nmrk2
785	ENSMUSG00000004945.12	2242.32512568899	2898.34475908497	2513.26509620711	2691.35786206473	2511.59914474093	2485.29134190586	Tmem242
786	ENSMUSG00000004947.12	1066.00783116936	971.859904351252	1155.5711165339	1050.95802438213	1000.88925320054	990.844024388216	Dtx2
787	ENSMUSG00000004948.9	12.3622674444261	0.957497442710593	8.16658032886146	3.93617237596304	8.20401027213555	3.63612486014024	Zp3
788	ENSMUSG00000004951.10	2016.00053709103	535.241070475222	638.014088192302	150.558593380586	316.440396210943	208.168148243029	Hspb1
789	ENSMUSG00000004952.10	9356.33456813144	7229.10569246498	9624.31491756323	8766.83992436368	9255.29558843635	7615.86351956374	Rasa4
790	ENSMUSG00000004961.6	28.5283094871372	3.82998977084237	15.3123381166152	3.93617237596304	7.03200880468761	3.63612486014024	Syt5
791	ENSMUSG00000004980.13	121613.330512717	125791.226536104	119561.798482155	123455.094442799	126969.95097744	129006.073912916	Hnrnpa2b1
792	ENSMUSG00000004988.7	0	1.91499488542119	2.04164508221537	0	0	0	Fxyd4
793	ENSMUSG00000004994.9	950.943649571241	1009.20230461697	888.115610763684	891.543043155629	754.76894503647	850.853217272817	Ccdc130
794	ENSMUSG00000004996.6	672.317160246868	727.698056460051	1062.6762652931	1058.83036913406	1016.12527227736	1043.56783486025	Mri1
795	ENSMUSG00000005034.12	8116.30404909054	8180.85815051931	7792.95927881605	8284.65880830821	8562.64272117462	8644.88685498343	Prkacb
796	ENSMUSG00000005043.10	279.577432973945	316.931653537206	329.725680777781	322.766134828969	364.492456376308	312.706737972061	Sgsh
797	ENSMUSG00000005045.13	247.245348888523	129.26215476593	68.3951102542147	64.9468442033902	188.692236259118	122.719214029733	Chd5
798	ENSMUSG00000005054.6	2249.93267488556	2307.56883693253	2570.43115850914	2516.19819133437	2179.92272945316	2251.67031964184	Cstb
799	ENSMUSG00000005057.10	561.056753247032	400.233931053028	535.931834081533	397.553409972267	427.780535618496	394.519547325216	Sh2b2
800	ENSMUSG00000005069.9	4872.63526040304	4302.99350754141	4644.74256203996	4967.44953846536	4470.01359684643	4636.05919667881	Pex5
801	ENSMUSG00000005078.13	2318.40061765469	2568.00814134981	2365.2458277465	2648.05996592914	2258.44682777217	2531.65193387264	Jkamp
802	ENSMUSG00000005087.14	1392.1815029723	971.859904351252	890.157255845899	591.409899488447	787.584986125013	564.508384536773	Cd44
803	ENSMUSG00000005089.12	50.4000134272758	50.7473644636614	33.6871438565535	57.0744994514641	32.8160410885422	52.7238104720335	Slc1a2
804	ENSMUSG00000005102.10	4824.13713427491	5071.86395403801	4621.26364359448	4530.53440473346	4845.05406642976	5026.03358792885	Eif2ak4
805	ENSMUSG00000005103.9	25840.9427334489	23881.9012160876	24754.9466218613	24192.6994657628	26809.5335678715	27976.344673919	Wdr1
806	ENSMUSG00000005107.10	58.0075626238457	30.639918166739	54.1035946787072	26.5691635377505	49.2240616328133	32.7251237412622	Slc2a9
807	ENSMUSG00000005124.6	6181.13372221307	5030.69156400146	5187.82015390924	4392.76837157476	6058.07558523838	5960.51767698489	Wisp1
808	ENSMUSG00000005125.9	12926.1770286219	10385.0172636391	11268.8600312877	11126.5752637535	11662.5866025744	12325.5542446604	Ndrg1
809	ENSMUSG00000005131.3	116.966068897263	149.369601062853	103.103076651876	125.957516030817	117.200146744794	113.628901879383	4930550C14Rik
810	ENSMUSG00000005142.9	2980.25739775627	2695.35530123032	3470.79663976612	3984.39048756859	4166.46521677741	3703.39317005284	Man2b1
811	ENSMUSG00000005148.7	1425.46453070729	1013.03229438781	1241.32020998694	1486.88911502004	1347.80168756513	1225.37407786726	Klf5
812	ENSMUSG00000005150.13	1033.67574708394	1058.99217163792	1131.07137554731	1241.86238461634	1007.92126200522	969.027275227375	Wdr83
813	ENSMUSG00000005161.12	7776.81716619361	9291.5551840636	10022.4357085952	9141.76034317416	8955.26321276967	9180.30624063908	Prdx2
814	ENSMUSG00000005198.12	11365.6784996755	9014.83842312024	8435.05665717278	8735.35054535598	9637.36806682437	9007.59030978241	Polr2a
815	ENSMUSG00000005202.2	1.90188729914248	0	2.04164508221537	1.96808618798152	0	0.90903121503506	Shbg
816	ENSMUSG00000005204.9	6252.45449593091	5802.4345028262	6336.24551265539	6448.43439492145	6442.4920665613	6234.13607271044	Senp3
817	ENSMUSG00000005220.7	11.4113237948549	21.0649437396331	15.3123381166152	15.7446895038522	28.1280352187504	27.2709364510518	Corin
818	ENSMUSG00000005225.12	1182.02295641705	1322.30396838333	1164.75851940387	1332.39434926349	1252.86956870184	1303.55076236028	Plekha8
819	ENSMUSG00000005232.8	0	1.91499488542119	0	0	0	0	G6pc2
820	ENSMUSG00000005233.13	3117.19328329453	3725.62254958692	2688.84657327764	2872.42179135903	2811.6315204076	3296.14718571713	Spc25
821	ENSMUSG00000005237.10	440.286909751485	461.513767386506	412.412306607504	469.388555833593	409.028512139329	369.97570451927	Dnah2
822	ENSMUSG00000005251.11	216.815152102243	128.30465732322	195.997927892675	70.8511027673348	150.016187833336	187.260430297222	Ripk4
823	ENSMUSG00000005262.9	6178.28089126435	6564.60246722383	6270.91287002449	6387.42372309403	6321.77591541416	6555.02409161782	Ufd1l
824	ENSMUSG00000005267.10	852.996453665403	996.754837861728	885.053143140361	833.484500610174	799.305000799492	972.663400087515	Zfp287
825	ENSMUSG00000005268.17	41.8415205811346	28.7249232813178	31.6454987743382	26.5691635377505	58.6000733723968	45.451560751753	Prlr
826	ENSMUSG00000005299.5	1778.26462469822	1783.81773576984	1837.48057399383	2190.47992722343	1956.0704491706	2107.13435645127	Letm1
827	ENSMUSG00000005312.11	8878.00991239711	8567.68711737439	7688.83537962306	8650.72283927278	9223.65154881525	9236.66617597125	Ubqln1
828	ENSMUSG00000005320.9	3831.35196412253	3733.2825291286	3347.27711229209	3812.18294612021	3814.86477654303	3339.78068403881	Fgfr4
829	ENSMUSG00000005338.10	31.381140435851	20.1074462969225	20.4164508221536	11.8085171278891	16.4080205442711	20.9077179458064	Cadm3
830	ENSMUSG00000005339.7	0	0	0	0	0	0	Fcer1a
831	ENSMUSG00000005354.12	6529.17909795614	7015.58376274052	7131.46627217827	7401.9721529985	6701.50439086729	6905.91014062135	Txn2
832	ENSMUSG00000005355.8	0	0	0	0	0	0	Casp14
833	ENSMUSG00000005357.8	24.7245348888523	41.1723900365555	31.6454987743382	22.6329911617875	23.4400293489587	33.6341549562972	Slc1a6
834	ENSMUSG00000005360.11	3980.65011710522	3775.41241660787	3953.64570171005	3966.67771187676	3943.7849379623	3621.58036069968	Slc1a3
835	ENSMUSG00000005362.11	2027.41186088589	2179.26417960931	1856.87620227487	2062.55432500463	2148.27868983207	2034.41185924847	Crbn
836	ENSMUSG00000005364.9	0	0	0	0	0	0	Il5ra
837	ENSMUSG00000005370.3	6085.08841360637	5665.51236851858	5327.67284204099	5937.71602914025	5944.39144289593	6243.2263848608	Msh6
838	ENSMUSG00000005371.11	7090.23585120317	6954.30392640704	6537.3475532536	7110.69539717724	7227.73304975142	7399.51409038539	Fbxo11
839	ENSMUSG00000005373.10	809.253045785126	716.208087147524	885.053143140361	803.963207790451	679.760851119803	749.04172118889	Mlxipl
840	ENSMUSG00000005374.10	16021.4986079763	16148.1943713142	13460.5660270459	14579.5824805671	16227.5323182841	17177.9628705175	Tbl2
841	ENSMUSG00000005378.14	1858.14389126221	1892.01494679613	2087.58209656521	2091.09157473037	1991.23049319404	1988.96029849671	Wbscr22
842	ENSMUSG00000005397.7	13965.5584376032	14036.9125101373	12199.8501887779	15239.8753966349	13120.5564280796	13167.3171497829	Nid1
843	ENSMUSG00000005410.5	7978.41721990271	8023.82856991477	8210.47569812909	7720.80211545151	7416.42528601053	7748.58207695886	Mcm5
844	ENSMUSG00000005413.7	9042.52316377293	2918.45220538189	6786.42825328387	2252.47464214485	4867.32209431128	4064.27856242176	Hmox1
845	ENSMUSG00000005417.14	14293.6339967053	13066.0101032288	13497.3156385258	14193.8375877227	14562.1182330406	14520.8646289701	Mprip
846	ENSMUSG00000005442.10	25149.6067002106	19258.1460652382	24818.23761941	25357.8064890479	21761.7232475733	21473.1353615582	Cic
847	ENSMUSG00000005447.9	3875.09537200281	4633.33012527656	4762.13715426734	4634.84297269648	3749.23269436595	4403.34720562983	Pafah1b3
848	ENSMUSG00000005465.8	34.2339713845647	34.4699079375814	30.6246762332305	11.8085171278891	10.5480132070314	5.45418729021036	Il27ra
849	ENSMUSG00000005469.9	2146.27981708229	2173.51919495305	1985.49984245444	2077.3149714145	2088.50661499222	2168.03944785862	Prkaca
850	ENSMUSG00000005470.8	1815.3514270315	2177.34918472389	1722.12762684866	1782.10204321727	1576.34197371747	1914.41973886384	Asf1b
851	ENSMUSG00000005474.6	0	0	0	0	0	0	Myl10
852	ENSMUSG00000005481.14	3949.26897666936	4373.84831830199	4101.66497017067	4041.46498702005	3671.88059751438	4057.00631270148	Ddx39
853	ENSMUSG00000005483.9	105646.986636416	41686.5661632911	41850.6617177917	17998.148189091	37451.3068922988	33888.6836965071	Dnajb1
854	ENSMUSG00000005493.12	3.80377459828496	3.82998977084237	5.10411270553841	6.88830165793532	3.51600440234381	1.81806243007012	Msh4
855	ENSMUSG00000005501.11	4571.18612348896	5409.86055131485	4437.5155861951	4927.10377161174	4680.97386098705	4986.03621446731	Usp40
856	ENSMUSG00000005503.8	1.90188729914248	1.91499488542119	0	3.93617237596304	0	0	Evx1
857	ENSMUSG00000005505.9	1091.68330970778	1179.63684941945	1146.38371366393	1329.44221998152	1179.03347625262	1155.37867430956	Kbtbd4
858	ENSMUSG00000005506.13	6942.83958551963	7372.73030887157	7380.54697220854	7630.27015080436	7077.71686191808	7444.05661992211	Celf1
859	ENSMUSG00000005510.6	3119.09517059367	3222.93639216386	3599.42027994569	3671.46478367953	3564.05646250917	3595.21845546366	Ndufs3
860	ENSMUSG00000005514.11	2506.68746026979	2198.41412846352	2205.9975113337	2410.90558027736	2243.21080869535	2301.66703646877	Por
861	ENSMUSG00000005533.9	7918.50776997973	7221.4457129233	7537.75364353913	8192.15875747308	6367.48397264463	7464.96433786792	Igf1r
862	ENSMUSG00000005534.9	11347.6105703336	10903.9808775882	9884.62466554569	10713.2771642774	10930.0856854194	11540.1512748701	Insr
863	ENSMUSG00000005540.9	23.773591239281	44.0448823646873	66.3534651719994	26.5691635377505	70.3200880468761	81.8128093531554	Fcer2a
864	ENSMUSG00000005547.11	0	0	0	0	0	0	Cyp2a5
865	ENSMUSG00000005553.10	8.55849284614117	10.5324718698165	12.2498704932922	4.9202154699538	4.68800586979174	0	Atp4a
866	ENSMUSG00000005566.10	19558.0580407317	19795.3021305988	16313.7650294419	19031.3934377813	19386.0762730563	19334.1849125807	Trim28
867	ENSMUSG00000005575.12	3906.47651243866	4410.23322112499	4647.80502966328	5033.38042576274	4770.0459725131	4736.9616615477	Ube2m
868	ENSMUSG00000005580.8	697.992638785291	564.92349119925	704.367553364301	686.862079605551	540.292676493498	562.690322106702	Adcy9
869	ENSMUSG00000005583.13	9987.76115144675	9980.95334281523	9596.75270895332	10137.6119542928	12766.6119849104	13019.1450617321	Mef2c
870	ENSMUSG00000005609.12	6419.82057825545	5719.13222531037	5989.16584867877	6268.35450872114	6581.9602411876	5777.80240276284	Ctr9
871	ENSMUSG00000005610.13	96385.7464332419	89347.9163690963	85444.8883357952	84780.232762774	95236.8392448192	95850.9784069419	Eif4g2
872	ENSMUSG00000005611.12	405.101994717349	288.206730255889	342.996373812181	280.452281787367	346.912434364589	331.796393487797	Mrvi1
873	ENSMUSG00000005615.11	5958.6129082134	5597.53005008613	5431.79674123398	5607.07754955935	6340.52793889333	5764.16693453732	Pcyt1a
874	ENSMUSG00000005621.11	5680.9373625386	5197.2961190331	5061.23815881189	5483.08811971652	5248.22257123185	5528.72784984324	Zfp592
875	ENSMUSG00000005625.12	5792.19776953843	6082.9812535404	6319.91235199766	6548.80679050851	6331.15192715375	5844.1616814604	Psmd4
876	ENSMUSG00000005628.9	22.8226475897098	40.2148925938449	102.082254110768	112.180912714947	21.0960264140628	35.4522173863674	Tmod4
877	ENSMUSG00000005640.8	1.90188729914248	0	9.18740286996914	5.90425856394456	2.34400293489587	3.63612486014024	Insrr
878	ENSMUSG00000005649.14	0	0	2.04164508221537	7.87234475192608	0	0	Cabp5
879	ENSMUSG00000005656.8	6842.99050231465	7744.23931664328	6642.49227498769	6911.9186921911	7315.63315981001	7385.87862215987	Snx6
880	ENSMUSG00000005667.6	9530.35725600298	8250.75546383718	9965.2696462932	9733.17024266261	9774.49223851578	9449.37948028945	Mthfd2
881	ENSMUSG00000005672.9	71.3207737178431	44.0448823646873	71.4575778775378	70.8511027673348	65.6320821770844	59.996060192314	Kit
882	ENSMUSG00000005674.6	519.215232665898	707.590610163129	678.846989836609	648.484398939911	598.892749865895	619.050257438876	Tomm40l
883	ENSMUSG00000005677.11	0	0	0	0	0	0	Nr1i3
884	ENSMUSG00000005681.9	0	7.65997954168475	6.12493524664609	6.88830165793532	7.03200880468761	5.45418729021036	Apoa2
885	ENSMUSG00000005682.8	6440.74133854602	6306.07815769197	6764.99097992061	7095.93475076737	6007.67952213812	6464.12097011432	Pan2
886	ENSMUSG00000005683.7	6575.77533678513	6617.26482657291	5994.26996138431	6588.16851426814	6851.52057870063	6957.72491987835	Cs
887	ENSMUSG00000005686.13	611.456766674308	435.66133643332	540.015124245964	431.010875167953	478.176598718758	373.61182937941	Ampd3
888	ENSMUSG00000005687.11	4083.35203125891	4510.77045260961	4440.57805381842	4829.68350530665	4446.57356749747	4597.87988564734	Bcas2
889	ENSMUSG00000005696.8	0	0	0	0	0	0	Sh2d1a
890	ENSMUSG00000005698.12	7168.21323046802	7233.89317967853	7063.07116192405	7733.59467567339	7306.25714807043	7749.49110817389	Ctcf
891	ENSMUSG00000005699.12	581.026569888028	626.203327532728	683.951102542147	597.314158052392	550.84068970053	561.781290891667	Pard6a
892	ENSMUSG00000005705.7	8.55849284614117	16.2774565260801	10.2082254110768	21.6489480677967	18.752023479167	10.9083745804207	Agrp
893	ENSMUSG00000005716.13	1.90188729914248	3.82998977084237	0	5.90425856394456	0	1.81806243007012	Pvalb
894	ENSMUSG00000005718.7	821.615313229552	946.007473398066	756.429502960793	968.298404486908	905.957134337254	981.753712237865	Tfap4
895	ENSMUSG00000005732.11	4988.65038565073	5783.28455397198	5791.12627570388	5754.68401365797	5959.62746197275	5788.71077734327	Ranbp1
896	ENSMUSG00000005763.12	1.90188729914248	0	2.04164508221537	1.96808618798152	0	0	Cd247
897	ENSMUSG00000005774.9	3153.32914197824	2789.19005061596	3010.40567372656	2670.69295709092	3105.80388873703	2711.64011444959	Rfx5
898	ENSMUSG00000005779.9	8340.72675038936	8930.57864816171	10186.7881377136	9577.69143381207	8983.39124798842	9048.49671445899	Psmb4
899	ENSMUSG00000005800.2	1.90188729914248	0	2.04164508221537	0	0	0	Mmp8
900	ENSMUSG00000005802.9	4698.6125725315	4891.85443480842	4421.18242553737	4437.05031080434	4638.78180815893	4815.13834604072	Slc30a4
901	ENSMUSG00000005803.11	564.860527845317	617.585850548333	584.931316054702	605.186502804318	486.380608990893	441.789170507039	Sqrdl
902	ENSMUSG00000005804.11	3269.34426722593	3189.42398166899	3337.06888688101	3563.22004334054	3456.23232750396	3341.59874646888	Bloc1s6
903	ENSMUSG00000005813.9	3623.09530486643	3645.19276439923	3671.89868036433	3622.26262897999	3552.33644783469	3600.67264275387	Metap1
904	ENSMUSG00000005823.8	5418.47691525693	5213.57357555918	5401.17206500075	5744.84358271806	5266.97459471102	5246.01914196733	Gpr108
905	ENSMUSG00000005824.6	7.60754919656993	1.91499488542119	0	0	9.37601173958348	1.81806243007012	Tnfsf14
906	ENSMUSG00000005836.8	60.8603935725594	19.1499488542119	70.4367553364301	31.4893790077043	12.8920161419273	19.9986867307713	Gata6
907	ENSMUSG00000005846.11	9015.89674158494	9944.56843999222	9616.14833723437	9664.28722608326	10025.3005525496	9837.53580910942	Rsl1d1
908	ENSMUSG00000005864.7	3.80377459828496	0	11.2290479521845	8.85638784591684	4.68800586979174	10.9083745804207	Cnga2
909	ENSMUSG00000005871.11	3993.96332819921	4878.44947061047	4397.7035070919	4484.2843793159	4679.80185951961	4572.42701162635	Apc
910	ENSMUSG00000005873.5	6563.41306934071	7331.55791883501	6811.94881681156	7064.44537175967	6579.61623825271	6850.45923650422	Reep5
911	ENSMUSG00000005881.10	9252.68171032818	9364.3249897096	10362.3696147841	10511.5483300093	9705.34415193635	9196.66880250971	Ergic3
912	ENSMUSG00000005882.15	2582.76295223549	2556.51817203728	2716.40878188754	2972.79418694609	2624.11128561593	2588.92090041985	Uqcc1
913	ENSMUSG00000005883.12	0	0	6.12493524664609	0	2.34400293489587	2.72709364510518	Spo11
914	ENSMUSG00000005886.11	9958.28189831004	9558.69697057985	9019.98797322748	9674.12765702317	8836.89106455743	9191.2146152195	Ncoa2
915	ENSMUSG00000005891.6	0	0	0	0	0	0	Prl4a1
916	ENSMUSG00000005892.4	31.381140435851	22.0224411823436	55.1244172198149	27.5532066317413	30.4720381536463	32.7251237412622	Trh
917	ENSMUSG00000005893.11	9940.21396896818	10504.7044439779	9091.44555110502	9456.65413325121	9022.0672964142	9873.89705771083	Nr2c2
918	ENSMUSG00000005897.11	2083.51753621059	1958.08227034316	1831.35563874718	1891.33082665024	1936.14642422399	1964.41645569077	Nr2c1
919	ENSMUSG00000005899.9	4963.92585076188	4545.24036054719	5342.98518015761	5308.91249208015	4852.08607523445	4678.78366378546	Smpd4
920	ENSMUSG00000005907.11	1684.12120339067	1531.99590833695	1397.50605877642	1349.12308186133	1434.52979615627	1445.35963190575	Pex1
921	ENSMUSG00000005917.12	13.3132110939974	5.74498465626356	8.16658032886146	5.90425856394456	16.4080205442711	9.09031215035061	Otx1
922	ENSMUSG00000005936.15	6938.08486727178	6628.75479588544	6415.86967086178	6888.30165793532	6765.96447157693	6454.12162674893	Kctd20
923	ENSMUSG00000005947.8	6.65660554699869	7.65997954168475	3.06246762332305	5.90425856394456	7.03200880468761	9.09031215035061	Itgae
924	ENSMUSG00000005949.6	1623.26080981811	1658.38557077475	1574.10835838805	1685.66582000617	1682.99410725524	1527.1724412589	Ctns
925	ENSMUSG00000005950.11	24.7245348888523	22.9799386250542	29.6038536921228	25.5851204437598	33.9880425559901	19.9986867307713	P2rx5
926	ENSMUSG00000005951.10	291.939700418371	303.526689339258	281.74702134572	329.654436486905	290.656363927088	329.069299842692	Shpk
927	ENSMUSG00000005952.12	2.85283094871372	0	4.08329016443073	9.84043093990761	7.03200880468761	7.27224972028048	Trpv1
928	ENSMUSG00000005958.11	4602.56726392481	4055.00166987936	4628.40940138223	5272.5028976025	4427.8215440183	4286.08217889031	Ephb3
929	ENSMUSG00000005968.11	338.535939247362	226.926893922411	297.059359462336	239.122471839755	223.852280282556	261.800989930097	Tuft1
930	ENSMUSG00000005973.6	56955.8189474199	56810.2382709049	52941.8986269266	58161.8670703239	60328.7755368825	61936.8418364138	Rcn1
931	ENSMUSG00000005980.12	0	0	2.04164508221537	0	0	1.81806243007012	Dnase1
932	ENSMUSG00000005981.11	4216.48414219888	4494.49299608353	4237.43436813799	4586.62486109094	3976.60097905084	4129.72880990428	Trap1
933	ENSMUSG00000005982.10	2475.30631983394	2166.81671285407	2561.24375563918	2481.7566830447	2509.25514180603	2478.01909218558	Naa60
934	ENSMUSG00000005983.12	131.230223640831	140.752124078457	163.331606577229	154.494765756549	147.67218489844	149.990150480785	1700037C18Rik
935	ENSMUSG00000005986.12	325.222728153364	245.119345333912	311.350875037843	318.829962453006	267.216334578129	240.893271984291	Ankrd13d
936	ENSMUSG00000005994.11	3.80377459828496	0	6.12493524664609	1.96808618798152	0	1.81806243007012	Tyrp1
937	ENSMUSG00000006005.14	22016.2473748734	22927.2762657052	20538.9495270866	20659.000715242	21598.815043598	23252.1094493818	Tpr
938	ENSMUSG00000006007.11	0	0	0	0	0	0	Pdc
939	ENSMUSG00000006010.11	5919.62421858098	6504.28012833306	5802.35532365607	6046.94481257322	6164.72771877614	6172.32195008806	BC003331
940	ENSMUSG00000006014.13	2806.23470988473	3131.01663766364	2113.1026600929	691.782295075505	343.396429962245	281.799676660869	Prg4
941	ENSMUSG00000006019.12	1989.37411490304	1948.50729591606	1955.89598876232	2324.30978800618	1864.65433470967	1901.69330185335	Dhx34
942	ENSMUSG00000006021.5	1059.35122562236	1112.61202842971	1179.05003497937	1155.26659234515	1021.9852796146	1198.10314141621	Kptn
943	ENSMUSG00000006024.9	12710.3128201692	12732.8009931655	14837.6556350002	13960.6193744469	13332.6886936877	13067.323716129	Napa
944	ENSMUSG00000006050.8	8274.16069491937	9124.95062903196	9486.50387451369	9192.93058406169	9285.76762658999	9228.48489503593	Sra1
945	ENSMUSG00000006056.10	0	0	0	0	0	0	Calcoco2
946	ENSMUSG00000006057.12	2387.81950407339	3025.69191896548	3303.38174302446	3200.10814165795	2427.21503908467	2560.74093275377	Atp5g1
947	ENSMUSG00000006058.7	1267.60788487846	1582.74327280061	1462.83870140731	1559.70830397536	1500.16187833336	1613.53040668723	Snf8
948	ENSMUSG00000006095.9	1180.12106911791	1306.98400929996	1366.88138254319	1390.45289180894	1055.97332217059	1102.65486383753	Tbcb
949	ENSMUSG00000006127.6	1307.54751816046	1424.75619475336	1460.79705632509	1321.56987522959	1119.26140141278	1291.73335656482	Inpp5k
950	ENSMUSG00000006134.3	5382.34105657323	5150.37874434028	4877.49010141251	5492.92855065643	5206.03051840373	5366.920293567	Crkl
951	ENSMUSG00000006143.9	9.50943649571241	6.70248209897415	15.3123381166152	2.95212928197228	4.68800586979174	3.63612486014024	Upk3bl
952	ENSMUSG00000006154.10	12.3622674444261	13.4049641979483	50.0203045142764	43.2978961355935	8.20401027213555	16.3625618706311	Eps8l1
953	ENSMUSG00000006169.16	25624.1275813467	24661.304134454	23759.6446442813	25692.3811410048	25973.8965215811	26687.3384109993	Clint1
954	ENSMUSG00000006179.5	24.7245348888523	30.639918166739	29.6038536921228	37.3936375716489	53.912067502605	29.998030096157	Prss16
955	ENSMUSG00000006191.14	1863.84955315963	1895.84493656698	1636.37853339562	1719.12328520186	1741.59418062763	1870.78624054215	Cdkal1
956	ENSMUSG00000006200.3	0	0	0	0	0	0	Rhox6
957	ENSMUSG00000006204.5	0	0	0	0	0	0	5430419D17Rik
958	ENSMUSG00000006205.10	2781.51017499588	2270.22643666682	2523.47332161819	2747.4483184222	2331.11091875394	1933.50939437957	Htra1
959	ENSMUSG00000006215.9	1692.67969623681	1717.7504122228	1847.68879940491	2096.99583329431	1803.71025840237	1900.78427063831	Zbtb17
960	ENSMUSG00000006216.7	2.85283094871372	9.57497442710593	5.10411270553841	4.9202154699538	5.86000733723968	6.36321850524542	Clcnkb
961	ENSMUSG00000006218.4	25.6754785384235	27.7674258386072	26.5413860687997	23.6170342557783	37.5040469583339	42.7244671066478	Fam131c
962	ENSMUSG00000006219.9	379.426516178925	276.716760943362	563.494042691441	498.909848653316	405.512507736986	323.615112552482	Fblim1
963	ENSMUSG00000006221.7	116.015125247691	48.8323695782403	83.70744837083	46.2500254175657	48.0520601653653	32.7251237412622	Hspb7
964	ENSMUSG00000006235.5	25.6754785384235	41.1723900365555	25.5205635276921	29.5212928197228	45.7080572304695	25.4528740209817	Epor
965	ENSMUSG00000006241.12	942.3851567251	897.175103819826	976.927171840052	1053.9101536641	962.213204774755	779.948782500082	Ccdc159
966	ENSMUSG00000006262.12	2469.60065793651	2439.70348402659	2329.51703880773	2387.28854602158	2456.51507577087	2392.57015797228	Mob1b
967	ENSMUSG00000006269.6	3.80377459828496	1.91499488542119	11.2290479521845	12.7925602218799	4.68800586979174	3.63612486014024	Atp6v1b1
968	ENSMUSG00000006270.7	6.65660554699869	3.82998977084237	1.02082254110768	2.95212928197228	0	0.90903121503506	Vax1
969	ENSMUSG00000006273.11	4636.80123530937	4693.65246416733	5029.59266003755	4898.56652188601	5149.77444796623	5101.48317877676	Atp6v1b2
970	ENSMUSG00000006276.9	6036.59028747824	6150.96357197285	6458.74421758831	6443.5141794515	6308.88389927224	6678.65233686259	Eps15l1
971	ENSMUSG00000006281.7	3541.3141510033	3390.49844463821	3152.30000694052	3499.25724223114	3419.90028201307	3497.95211545491	Tep1
972	ENSMUSG00000006288.7	2512.39312216722	2928.98467725171	2822.57432616274	2830.10793831743	2642.86330909509	2684.36917799853	Ttc5
973	ENSMUSG00000006289.11	2866.14415980772	3074.52428854372	2964.46865937671	2902.92712727274	2910.07964367322	2931.62566848807	Osgep
974	ENSMUSG00000006299.10	9569.3459456354	9344.21754341268	10806.4274201659	11123.6231344716	10079.2126200522	9723.90690723004	Aamp
975	ENSMUSG00000006301.14	24205.3196561864	17159.3116708165	22658.1771224261	19146.5264797782	21472.2388851136	19645.9826193377	Tmbim1
976	ENSMUSG00000006304.11	8656.44004204701	9474.43719562132	10022.4357085952	9950.64376643457	9683.07612405484	9437.562074494	Arpc2
977	ENSMUSG00000006307.13	7656.04732269806	7440.71262730402	8166.58032886146	9265.749773017	7212.49703067459	7418.60374590113	Kmt2b
978	ENSMUSG00000006310.10	7.60754919656993	6.70248209897415	2.04164508221537	1.96808618798152	7.03200880468761	5.45418729021036	Zbtb32
979	ENSMUSG00000006311.8	0.950943649571241	0	0	1.96808618798152	0	0	Etv2
980	ENSMUSG00000006313.4	37.0868023332784	56.492349119925	47.9786594320611	44.2819392295842	25.7840322838546	26.3619052360168	Upk1a
981	ENSMUSG00000006315.8	2712.09128857718	3229.63887426283	3276.84035695566	3275.87945989524	3118.69590487896	2983.44044774507	Tmem147
982	ENSMUSG00000006333.11	50049.115220584	54261.3800784093	62468.2145805435	59744.208365461	52054.4451767	49900.3595181346	Rps9
983	ENSMUSG00000006335.13	881.524763152541	884.727637064588	970.802236593406	1048.98993819415	916.505147544285	949.028588496603	Tfpt
984	ENSMUSG00000006342.11	96.0453086066954	112.98469823985	122.498704932922	85.6117491771962	107.82413500521	69.0863723426646	Susd2
985	ENSMUSG00000006344.13	184.483068016821	105.324718698165	228.664249208121	172.207541448383	200.412250933597	180.897211791977	Ggt5
986	ENSMUSG00000006345.7	310.007629760225	302.569191896548	317.475810284489	302.101229855163	339.880425559901	269.982270865413	Ggt1
987	ENSMUSG00000006356.7	1300.89091261346	1081.97211026297	1365.86056000208	1198.56448848075	943.461181295588	668.137943050769	Crip2
988	ENSMUSG00000006360.8	1757.34386440765	1939.88981893166	2173.33119001826	1802.76694819107	1630.25404122008	1747.15799529739	Crip1
989	ENSMUSG00000006362.12	40.8905769315634	22.9799386250542	61.2493524664609	40.3457668536212	15.2360190768232	16.3625618706311	Cbfa2t3
990	ENSMUSG00000006369.11	3180.9065078158	2912.70722072563	2976.71852987	3496.30511294917	2932.34767155473	2951.62435521884	Fbln1
991	ENSMUSG00000006373.10	7357.45101673269	8281.39538200392	7801.12585914491	8175.43002487524	8411.45453187383	8182.18996653058	Pgrmc1
992	ENSMUSG00000006378.10	1415.00415056201	1762.7527920302	1763.98135103408	1882.47443880432	1665.41408524352	1818.97146128516	Gcat
993	ENSMUSG00000006386.12	14.2641547435686	8.61747698439534	20.4164508221536	27.5532066317413	7.03200880468761	14.544499440561	Tek
994	ENSMUSG00000006389.9	68.4679427691294	45.0023798073979	55.1244172198149	39.3617237596304	26.9560337513025	30.9070613111921	Mpl
995	ENSMUSG00000006390.12	4074.79353841277	3627.00031298773	4027.14492466981	3763.96483451466	3725.79266501699	3857.01944539376	Elovl1
996	ENSMUSG00000006392.13	1541.47965595498	1682.32300684251	1705.79446619094	1992.68726533129	1582.20198105471	1738.06768314704	Med8
997	ENSMUSG00000006395.13	853.947397314975	1045.58720743997	1083.09271611525	1118.85699786749	846.185059497409	960.845994292059	Hyi
998	ENSMUSG00000006398.12	5312.92217015452	5367.73066383559	5232.73634571798	5312.84866445612	4302.41738700137	4704.23653780644	Cdc20
999	ENSMUSG00000006403.9	228.226475897098	164.689560146222	240.914119701413	212.553308302004	159.392199572919	140.899838330434	Adamts4
1000	ENSMUSG00000006411.9	7.60754919656993	7.65997954168475	15.3123381166152	3.93617237596304	11.7200146744794	9.09031215035061	Pvrl4
1001	ENSMUSG00000006412.7	2086.3703671593	2199.37162590623	2055.93659779087	2315.45340016026	2209.22276613936	2396.20628283242	Pfdn2
1002	ENSMUSG00000006418.14	4872.63526040304	4930.15433251685	5416.48440311736	5331.54548324194	4947.01819409773	4748.77906734316	Rnf114
1003	ENSMUSG00000006423.12	3221.79708474737	2965.36958007471	3162.5082323516	2870.45370517105	3069.47184324614	2863.44832736044	C330007P06Rik
1004	ENSMUSG00000006435.12	670.415272947725	493.111182995956	812.574742721715	808.883423260405	793.444993462252	562.690322106702	Neurl1a
1005	ENSMUSG00000006442.10	8563.24756438903	8522.68473756699	8701.49134040189	9843.38306918958	9722.92417394807	9652.09344124227	Srm
1006	ENSMUSG00000006445.3	6914.31127603249	3215.27641262217	5178.63275103927	2985.58674716797	5041.95031296102	4626.05985331342	Epha2
1007	ENSMUSG00000006456.10	5380.43916927408	5364.85817150746	5657.39852281878	5981.01392527584	4828.64604588549	5310.56035823482	Rbm14
1008	ENSMUSG00000006457.3	19.0188729914248	9.57497442710593	22.458095904369	27.5532066317413	39.8480498932298	27.2709364510518	Actn3
1009	ENSMUSG00000006462.6	6.65660554699869	7.65997954168475	14.2915155755076	1.96808618798152	3.51600440234381	10.9083745804207	A530013C23Rik
1010	ENSMUSG00000006463.10	683.728484041722	751.635492527816	737.033874679747	823.644069670267	692.65286726173	689.954692211611	Zdhhc24
1011	ENSMUSG00000006464.8	1616.60420427111	1539.65588787863	1351.56904442657	1494.76145977197	1393.50974479559	1359.91069769245	Bbs1
1012	ENSMUSG00000006469.10	0	0	9.18740286996914	0	0	0	Slc34a3
1013	ENSMUSG00000006471.14	3530.85377085802	3365.60351112774	3694.3567762687	3864.33723010172	3354.26819983599	3475.22633507904	Ndor1
1014	ENSMUSG00000006476.16	5733.23926326501	5046.01152308483	5695.16895683976	5615.93393740527	5180.24648611987	5001.4897451229	Nsmf
1015	ENSMUSG00000006488.13	0.950943649571241	5.74498465626356	0	0	0	0	Prl7a1
1016	ENSMUSG00000006490.2	0	0	0	0.984043093990761	0	0	Prl8a9
1017	ENSMUSG00000006494.8	26086.2861950383	26914.2956171521	25993.2043642249	24972.0615962035	27347.4822414301	27480.0136305099	Pdk1
1018	ENSMUSG00000006498.13	31029.2912855096	29221.8644540846	31574.0411964606	33112.0660696951	29275.424655382	30182.5634328091	Ptbp1
1019	ENSMUSG00000006517.4	3273.14804182421	2878.23731278804	3479.98404263609	3125.32086651466	3012.04377134119	3275.23946777132	Mvd
1020	ENSMUSG00000006519.10	974.717240810522	1092.50458213279	1163.73769686276	1195.61235919877	984.481232656266	946.301494851498	Cyba
1021	ENSMUSG00000006522.12	34.2339713845647	20.1074462969225	59.2077073842456	27.5532066317413	43.3640542955736	28.1799676660869	Itih3
1022	ENSMUSG00000006526.8	1025.1172542378	1056.11967930978	1101.46752185519	1098.19209289369	1225.91353495054	1057.20330308578	Tmem110
1023	ENSMUSG00000006527.11	4428.54457605327	4188.09381441614	3822.98041644827	3980.45431519263	4114.8971522097	4442.43554787634	Sfmbt1
1024	ENSMUSG00000006529.11	0	0.957497442710593	0	0	0	0	Itih1
1025	ENSMUSG00000006538.10	189.237786264677	274.80176605794	467.536723827319	629.787580154087	672.728842315115	840.853873907431	Ihh
1026	ENSMUSG00000006542.10	4.75471824785621	3.82998977084237	4.08329016443073	1.96808618798152	4.68800586979174	9.99934336538567	Prkag3
1027	ENSMUSG00000006546.3	0	0	2.04164508221537	0	0	0	Cryba2
1028	ENSMUSG00000006567.8	1297.08713801517	1122.18700285682	1288.2780468779	1349.12308186133	1374.75772131643	1398.09000872392	Atp7b
1029	ENSMUSG00000006570.3	0	0	0	0	0	0	Defb2
1030	ENSMUSG00000006574.12	1.90188729914248	0.957497442710593	0	1.96808618798152	0	1.81806243007012	Slc4a1
1031	ENSMUSG00000006575.11	0	5.74498465626356	10.2082254110768	7.87234475192608	10.5480132070314	1.81806243007012	Rundc3a
1032	ENSMUSG00000006576.13	5200.71081950512	5222.19105254358	5901.37511014351	6193.56723357785	4840.36606055997	4898.76921782394	Slc4a3
1033	ENSMUSG00000006585.2	3881.75197754981	2308.52633437524	3295.2151626956	2968.85801457012	3077.67585351828	2850.72189034995	Cdt1
1034	ENSMUSG00000006586.12	4887.85035879618	3557.10299966985	4244.58012592574	4101.49161575349	4820.44203561336	4575.15410527146	Runx1t1
1035	ENSMUSG00000006587.5	6.65660554699869	1.91499488542119	11.2290479521845	1.96808618798152	0	5.45418729021036	Snai3
1036	ENSMUSG00000006589.7	3135.26121263638	3624.1278206596	3761.73106398181	3608.48602566412	2866.71558937765	2915.26310661744	Aprt
1037	ENSMUSG00000006599.10	5242.55234008625	4994.30666117846	5062.258981353	5147.52942466567	5404.09876640243	5380.55576179252	Gtf2h1
1038	ENSMUSG00000006611.11	90.3396467092679	93.8347493856382	150.060913542829	100.372395587058	120.716151147137	108.174714589172	Hfe
1039	ENSMUSG00000006638.11	480.226543033477	268.099283958966	395.058323408673	208.617135926041	389.104487192714	270.891302080448	Abhd1
1040	ENSMUSG00000006641.9	303.351024213226	370.551510329	292.976069297905	376.888504998461	351.600440234381	323.615112552482	Slc5a6
1041	ENSMUSG00000006642.2	7.60754919656993	0	14.2915155755076	3.93617237596304	11.7200146744794	4.5451560751753	Tcf23
1042	ENSMUSG00000006649.13	1.90188729914248	0	0	0	0	0	Nphs1
1043	ENSMUSG00000006651.7	479.275599383906	286.291735370467	330.746503318889	396.569366878276	655.148820303396	575.416759117193	Aplp1
1044	ENSMUSG00000006673.11	7374.56800242498	6370.23048635358	6952.82232748442	7347.84978282901	6931.21667848709	7034.99257315633	Qrich1
1045	ENSMUSG00000006675.7	368.01519238407	386.82896685508	473.661659073965	424.122573510018	430.124538553392	365.430548444094	P4htm
1046	ENSMUSG00000006676.13	16946.7667790091	13949.7802428506	16799.6765590091	16688.3868309893	15755.2157269026	14751.758557589	Usp19
1047	ENSMUSG00000006678.6	4421.88797050627	4869.83199362608	4098.60250254735	3823.9914632481	4428.99354548575	4520.61223236936	Pola1
1048	ENSMUSG00000006699.14	25471.9765974153	28520.0188285777	25066.2974968991	24808.7104426011	26656.0013756358	26841.8737175553	Cdc42
1049	ENSMUSG00000006705.9	3030.65741118355	2982.6045340435	2806.24116550502	2765.16109411404	2948.75569209901	2870.72057708072	Pknox1
1050	ENSMUSG00000006711.12	19.0188729914248	9.57497442710593	20.4164508221536	14.7606464098614	10.5480132070314	4.5451560751753	D130043K22Rik
1051	ENSMUSG00000006715.8	1083.12481686164	1253.36415250817	1125.96726284177	1111.96869620956	1160.28145277346	1141.74320608404	Gmnn
1052	ENSMUSG00000006717.6	1187.72861831448	1525.29342623798	1493.46337764054	1380.61246086904	1466.17383577737	1458.08606891624	Acot13
1053	ENSMUSG00000006720.13	837.781355272263	751.635492527816	817.678855427254	536.303486224964	778.208974385429	724.497878382943	Zfp184
1054	ENSMUSG00000006724.9	174.973631521108	102.452226370034	120.457059850707	146.622421004623	117.200146744794	159.989493846171	Cyp27b1
1055	ENSMUSG00000006728.9	21288.7754829514	23699.9767019726	24409.9086029669	23158.4701739786	23568.949510378	22901.2234003783	Cdk4
1056	ENSMUSG00000006731.9	23.773591239281	21.0649437396331	23.4789184454767	37.3936375716489	33.9880425559901	36.3612486014024	B4galnt1
1057	ENSMUSG00000006732.11	4446.61250539512	4484.91802165642	5208.2366047314	5092.42301140219	4407.89751907168	4662.42110191483	Mettl1
1058	ENSMUSG00000006736.8	6261.96393242662	6299.37567559299	5955.47870482222	5689.73716945458	6291.30387726052	6017.7866435321	Tspan31
1059	ENSMUSG00000006740.10	7979.36816355229	8179.9006530766	8035.91504359968	8028.80760387061	7884.05387152226	8139.46549942393	Kif5b
1060	ENSMUSG00000006763.9	2244.22701298813	2523.00576154241	2329.51703880773	2273.13954711866	2470.57909338025	2497.10874770131	Saal1
1061	ENSMUSG00000006764.8	0	2.87249232813178	0	3.93617237596304	14.0640176093752	1.81806243007012	Tph2
1062	ENSMUSG00000006777.7	0	1.91499488542119	0	0	0	0	Krt23
1063	ENSMUSG00000006782.13	566.76241514446	666.418220126573	691.096860329901	644.548226563948	644.600807096364	612.687038933631	Cnp
1064	ENSMUSG00000006784.11	165.464195025396	80.4297851876898	234.789184454767	129.89368840678	121.888152614585	113.628901879383	Ttc25
1065	ENSMUSG00000006800.10	12244.3504318793	10343.8448736025	11331.1302062953	10374.7663399446	12437.2795725575	12795.5233828335	Sulf2
1066	ENSMUSG00000006818.4	3390.11411072147	3404.86090627887	3492.23391312938	3783.64569639447	3755.09270170318	3622.48939191472	Sod2
1067	ENSMUSG00000006850.7	1228.61919524604	1227.51172155498	1164.75851940387	1149.36233378121	1046.59731043101	1129.92580028858	Tmco6
1068	ENSMUSG00000006906.9	2225.2081399967	2268.3114417814	2286.64249208121	2091.09157473037	2393.22699652868	2425.29528171354	Stambp
1069	ENSMUSG00000006920.11	3770.49157054997	4328.84593849459	3924.04184801793	4440.00244008631	4076.22110378392	3956.10384783258	Ezh1
1070	ENSMUSG00000006930.12	46.5962388289908	44.0448823646873	62.2701750075686	64.9468442033902	66.8040836445323	76.3586220629451	Hap1
1071	ENSMUSG00000006931.12	19622.7222089026	19943.714234219	21331.1078189861	22841.6082977135	22612.5963129405	22807.5931852297	P3h4
1072	ENSMUSG00000006932.13	112938.822541328	111280.352791825	111948.503970574	115063.174937246	110754.13867383	119007.639578745	Ctnnb1
1073	ENSMUSG00000006941.4	4694.80879793322	4120.11149598368	4997.94716126321	4878.88566000619	5241.19056242717	4922.40402941485	Eif1b
1074	ENSMUSG00000006948.6	4.75471824785621	9.57497442710593	14.2915155755076	5.90425856394456	7.03200880468761	14.544499440561	Klk4
1075	ENSMUSG00000006958.10	2159.59302817629	1807.7551718376	2311.14223306779	2073.37879903853	2052.17456950133	1941.69067531489	Chrd
1076	ENSMUSG00000006998.12	15204.6380129946	16174.0468022673	15176.5687186479	15963.1470707181	15676.6916285836	16417.1037435332	Psmd2
1077	ENSMUSG00000007021.4	18.0679293418536	15.3199590833695	10.2082254110768	3.93617237596304	4.68800586979174	10.9083745804207	Syngr3
1078	ENSMUSG00000007029.13	7349.84346753612	7123.78097376681	7305.00610416658	8539.52596965182	7252.34508056782	7449.51080721232	Vars
1079	ENSMUSG00000007030.5	27.577365837566	24.8949335104754	14.2915155755076	15.7446895038522	12.8920161419273	25.4528740209817	Vwa7
1080	ENSMUSG00000007033.4	52.3019007264183	38.2998977084237	28.5830311510151	11.8085171278891	5.86000733723968	14.544499440561	Hspa1l
1081	ENSMUSG00000007034.12	15.2150983931399	14.3624616406589	9.18740286996914	11.8085171278891	9.37601173958348	5.45418729021036	Slc44a4
1082	ENSMUSG00000007035.12	526.822781862468	568.753480970092	856.470111989346	725.23976027119	693.824868729178	809.037781381204	Msh5
1083	ENSMUSG00000007036.12	3427.20091305475	3551.35801501359	4019.99916688205	4190.05549421266	3380.05223211985	3772.4795423955	Abhd16a
1084	ENSMUSG00000007038.5	1492.98152982685	1354.85888143549	1858.91784735709	1601.03811392297	1586.8899869245	1583.53237659108	Neu1
1085	ENSMUSG00000007039.9	421.26803676006	453.853787844821	433.849579970765	554.016261916798	412.544516541673	444.516264152145	Ddah2
1086	ENSMUSG00000007041.9	6273.37525622148	6838.44673583906	7325.42255498873	6824.33885682592	6734.32043195584	6403.21587870697	Clic1
1087	ENSMUSG00000007050.14	923.366283733675	1126.97449007037	979.989639463375	1121.80912714947	1064.17733244273	1138.1070812239	Lsm2
1088	ENSMUSG00000007080.11	7418.31141030525	7482.84251478329	5745.18926135404	5516.5455849122	6816.36053467719	7039.53772923151	Pole
1089	ENSMUSG00000007097.11	183.53212436725	135.007139422194	163.331606577229	99.3883524930668	203.928255335941	104.538589729032	Atp1a2
1090	ENSMUSG00000007107.6	5.70566189742745	1.91499488542119	14.2915155755076	7.87234475192608	7.03200880468761	1.81806243007012	Atp1a4
1091	ENSMUSG00000007122.8	34.2339713845647	17.2349539687907	25.5205635276921	13.7766033158706	25.7840322838546	20.9077179458064	Casq1
1092	ENSMUSG00000007207.7	1766.85330090337	1622.00066795175	1993.6664227833	1856.88931836057	1579.85797811982	1623.52975005262	Stx1a
1093	ENSMUSG00000007209.3	19.9698166409961	26.8099283958966	29.6038536921228	32.4734221016951	51.5680645677092	29.0889988811219	Ceacam9
1094	ENSMUSG00000007216.4	408.905769315634	414.596392693687	378.72516275095	517.60666743914	428.952537085944	430.880795926619	Zfp775
1095	ENSMUSG00000007279.11	4708.12200902722	4240.75617376522	4247.64259354907	3442.18274277968	3996.52500399746	4175.18037065603	Scube2
1096	ENSMUSG00000007338.9	1969.40429826204	2305.65384204711	1996.72889040663	2086.17135926041	2039.28255335941	2279.85028730793	Mrpl49
1097	ENSMUSG00000007379.12	2636.01579661148	2213.73408754689	2305.01729782115	2180.63949628353	2603.01525920186	2514.38034078698	Dennd2c
1098	ENSMUSG00000007411.12	6685.13385648583	6365.44299914002	6718.03314302966	6428.75353304164	6903.08864326834	6319.58500692374	Mark3
1099	ENSMUSG00000007415.12	3154.28008562781	3595.40289737828	2997.13498069216	3128.27299579663	3467.95234217844	3597.94554910877	Gatad1
1100	ENSMUSG00000007440.10	2.85283094871372	0	0	0	0	5.45418729021036	Pcdha11
1101	ENSMUSG00000007457.3	0	0	0	0	0	0	2310003L06Rik
1102	ENSMUSG00000007458.11	7644.63599890321	8601.19952786926	7550.00351403242	8082.92997404011	8118.45416501185	8269.45696317395	M6pr
1103	ENSMUSG00000007476.15	1653.69100660439	1182.50934174758	1193.34155055488	1110.00061002158	1558.76195170575	1428.08803882008	Lrrc8a
1104	ENSMUSG00000007480.3	49.4490697777045	55.5348516772144	52.0619495964918	55.1064132634826	39.8480498932298	40.9064046765777	Mc5r
1105	ENSMUSG00000007564.11	14132.9245199278	13094.7350265101	12974.6544974786	13547.3212749708	13414.7287964091	14153.6160180959	Ppp2r1a
1106	ENSMUSG00000007570.12	1461.600389391	1428.58618452421	1621.066195279	1738.80414708167	1498.98987686591	1473.53959957183	Fance
1107	ENSMUSG00000007589.8	2296.52891371455	1899.67492633782	2225.39313961475	1907.07551615409	2154.13869716931	1965.3254869058	Tinf2
1108	ENSMUSG00000007591.11	81.7811538631267	95.7497442710593	108.207189357414	104.308567963021	83.2121041888034	88.1760278584009	Tssk4
1109	ENSMUSG00000007594.9	11.4113237948549	11.4899693125271	18.3748057399383	19.6808618798152	19.9240249466149	7.27224972028048	Hapln4
1110	ENSMUSG00000007603.8	2814.79320273087	2778.65757874614	3701.50253405646	4001.11922016643	2913.59564807557	3020.71072756151	Dus3l
1111	ENSMUSG00000007610.12	1332.27205304931	1469.75857456076	1682.31554774546	1909.04360234208	1547.04193703127	1398.99903993896	Gtpbp3
1112	ENSMUSG00000007613.12	6720.31877151996	6371.18798379629	6122.89360156388	6540.93444575658	6379.20398731911	6630.47368246573	Tgfbr1
1113	ENSMUSG00000007617.14	19962.2090917995	13419.326659589	16497.5130868413	11639.2617157227	20429.157579085	17435.2187043725	Homer1
1114	ENSMUSG00000007646.10	1025.1172542378	1126.01699262766	997.343622662206	943.697327137139	1046.59731043101	1139.92514365397	Rad51c
1115	ENSMUSG00000007653.9	3.80377459828496	15.3199590833695	10.2082254110768	1.96808618798152	16.4080205442711	5.45418729021036	Gabrb2
1116	ENSMUSG00000007655.13	2015.04959344146	1159.52940312253	1371.98549524873	1144.44211831125	1487.26986219143	911.758308680166	Cav1
1117	ENSMUSG00000007656.10	5094.20513075314	6025.53140697776	5126.57080144278	5128.83260587984	5586.93099532431	5427.82538497435	Arpp19
1118	ENSMUSG00000007659.15	1983.66845300561	1994.46717316617	2424.45353513075	2280.02784877659	1862.31033177477	2124.40594953694	Bcl2l1
1119	ENSMUSG00000007670.9	9634.96105745582	8592.58205088486	9666.16864174865	10837.2665941202	8996.28326413035	9667.54697189787	Khsrp
1120	ENSMUSG00000007682.5	484.981261281333	387.78646429779	348.10048651772	414.28214257011	679.760851119803	450.87948265739	Dio2
1121	ENSMUSG00000007721.5	629.524696016162	771.742938824738	893.219723469222	887.606870779666	798.132999332044	799.038438015818	Ccdc124
1122	ENSMUSG00000007739.7	16971.4913138979	17331.6612105045	16128.9961495014	15827.3491237474	16893.2291517945	16873.4374134808	Cct4
1123	ENSMUSG00000007777.6	717.962455426287	916.325052674038	846.261886578269	773.457871876738	873.141093248712	849.035154842746	0610009B22Rik
1124	ENSMUSG00000007783.9	3298.82352036264	3066.86430900203	3744.37708078298	3348.69864885056	3074.15984911593	2913.44504418737	Cpt1c
1125	ENSMUSG00000007805.4	136.935885538259	84.2597749585322	140.87351067286	147.606464098614	145.328181963544	119.083089169593	Twist2
1126	ENSMUSG00000007812.13	10183.6555432584	8341.71772089469	8939.34299247997	8094.738491168	10264.388851909	9763.90428069158	Zfp655
1127	ENSMUSG00000007815.10	20584.1262386191	20696.3072241895	18988.320087144	19429.9308908476	20828.8100794847	20906.8089145914	Rhoa
1128	ENSMUSG00000007817.11	21947.7794321042	17707.000208047	18526.9082985633	20106.9525395132	18023.0385664144	18785.1300586995	Zmiz1
1129	ENSMUSG00000007827.10	2069.25338146702	2266.39644689597	2044.70754983869	1919.86807637597	2036.93855042451	2199.85554038485	Ankrd26
1130	ENSMUSG00000007833.10	1524.3626702627	1661.25806310288	1868.10525022706	2087.1554023544	1576.34197371747	1613.53040668723	Aldh16a1
1131	ENSMUSG00000007836.6	9102.43261369592	8398.21007001461	8345.2242735553	10267.5056426996	10899.6136472658	10888.37589369	Hnrnpa0
1132	ENSMUSG00000007837.7	805.449271186841	713.335594819392	1019.80171856657	1056.86228294608	903.613131402358	888.123497089254	Prrg2
1133	ENSMUSG00000007850.13	67825.1048620192	65907.4214740983	63463.5165581235	66026.3394774981	70007.1636550675	66857.4278033986	Hnrnph1
1134	ENSMUSG00000007867.8	917.660621836248	1144.20944403916	1035.11405668319	1262.52728959015	1053.62931923569	1099.01873897739	Ift43
1135	ENSMUSG00000007872.3	18897.1522042797	13468.1590291672	22854.1750503188	18910.3561372204	15439.9473321591	16383.4695885769	Id3
1136	ENSMUSG00000007877.2	0	3.82998977084237	2.04164508221537	0	7.03200880468761	0	Tcap
1137	ENSMUSG00000007880.13	14049.2414787655	12654.2862028632	11334.1926739186	12660.6984472851	11205.5060302697	12404.6399603684	Arid1a
1138	ENSMUSG00000007888.12	670.415272947725	370.551510329	886.073965681468	709.495070767338	666.868834977875	452.69754508746	Crlf1
1139	ENSMUSG00000007891.12	33743.2844613859	32832.5873105462	37823.5167931219	37004.9405495226	34800.2395729315	32056.0767669964	Ctsd
1140	ENSMUSG00000007892.7	44485.1439269427	46082.4369227754	56487.2153121936	53686.4390788539	55408.713376536	53595.5714072521	Rplp1
1141	ENSMUSG00000007907.4	0	0	0	0	0	0	Cabs1
1142	ENSMUSG00000007908.11	174.022687871537	320.761643308049	278.684553722397	263.723549189524	234.400293489587	288.162895166114	Hmgcll1
1143	ENSMUSG00000007944.7	3.80377459828496	1.91499488542119	4.08329016443073	3.93617237596304	2.34400293489587	0	Ttc9b
1144	ENSMUSG00000007946.10	86.535872110983	21.0649437396331	32.6663213154458	19.6808618798152	31.6440396210943	18.1806243007012	Phox2a
1145	ENSMUSG00000007950.8	1645.13251375825	1763.71028947291	2088.60291910632	2345.95873607397	2062.72258270837	1948.05389382013	Abhd8
1146	ENSMUSG00000007987.9	1720.25706207438	1873.82249538463	1866.06360514484	1783.08608631126	1884.57835965628	1707.16062183584	Ift22
1147	ENSMUSG00000007989.6	291.939700418371	310.229171438232	342.996373812181	287.340583445302	289.48436245964	297.253207316465	Fzd3
1148	ENSMUSG00000008028.12	9.50943649571241	9.57497442710593	11.2290479521845	8.85638784591684	4.68800586979174	8.18128093531555	1700008O03Rik
1149	ENSMUSG00000008035.9	915.758734537105	712.378097376681	897.303013633653	825.612155858248	553.184692635425	759.041064554276	Mid1ip1
1150	ENSMUSG00000008036.10	2088.27225445845	2432.04350448491	2801.13705279948	2799.60260240371	2414.32302294275	2305.30316132891	Ap2s1
1151	ENSMUSG00000008090.11	30987.4497649285	27392.0868410647	29340.481476517	30361.6656219909	32096.4321875292	32467.8679074073	Fgfrl1
1152	ENSMUSG00000008129.11	126.475505392975	114.899693125271	107.186366816307	105.292611057011	105.480132070314	93.6302151486112	4930432K21Rik
1153	ENSMUSG00000008136.11	1563.35135989512	1054.20468442436	1466.92199157174	1248.75068627428	1483.75385778909	1321.73138666098	Fhl2
1154	ENSMUSG00000008140.14	6089.84313185423	5688.49230714364	7335.63078039981	8517.87702158402	6544.45619422927	6333.22047514927	Emc10
1155	ENSMUSG00000008153.8	3343.51787189248	2773.87009153259	2844.011599526	3044.62933280741	3373.02022331516	2851.63092156498	Clstn3
1156	ENSMUSG00000008167.11	2883.2611455	2207.03160544792	2742.95016795634	2285.93210734054	2393.22699652868	1867.15011568201	Fbxw9
1157	ENSMUSG00000008193.10	3.80377459828496	4.78748721355297	6.12493524664609	8.85638784591684	11.7200146744794	16.3625618706311	Spib
1158	ENSMUSG00000008200.11	11648.1087635981	11962.9730492262	11604.7106473121	11947.2672041418	11573.5144910484	11666.50661376	Fnbp4
1159	ENSMUSG00000008206.12	1787.77406119393	2073.93946091115	1705.79446619094	1834.25632719878	1705.26213513675	1684.43484145997	Cers4
1160	ENSMUSG00000008226.11	1739.2759350658	2025.10709133291	1714.98186906091	1676.80943216026	1796.67824959768	1964.41645569077	Scrn3
1161	ENSMUSG00000008301.8	2331.71382874868	2588.11558764673	2505.09851587825	2525.05457918029	2519.80315501306	2587.10283798978	Phax
1162	ENSMUSG00000008305.15	2940.31776447428	2486.62085871941	2799.09540771727	2876.35796373499	3027.27979041802	2786.18067408246	Tle1
1163	ENSMUSG00000008307.8	259.607616332949	282.461745599625	413.433129148611	384.760849750387	266.044333110681	290.889988811219	1700109H08Rik
1164	ENSMUSG00000008318.6	1024.16631058823	768.870446496607	1159.65440669833	892.52708624962	896.581122597671	863.579654283307	Relt
1165	ENSMUSG00000008333.9	2513.34406581679	2861.00235881925	2995.09333560994	2997.39526429586	2680.36735605343	2924.35341876779	Snrpb2
1166	ENSMUSG00000008348.9	6120.27332864051	3132.93163254906	2929.76069297905	2437.47474381511	4030.51304655345	3996.10122129413	Ubc
1167	ENSMUSG00000008373.13	3107.68384679882	3717.96257004523	3498.35884837603	3563.22004334054	3544.13243756256	3545.22173863674	Prpf31
1168	ENSMUSG00000008384.8	4074.79353841277	2578.54061321963	4054.70713327971	2136.35755705394	2999.15175519927	3032.52813335696	Sertad1
1169	ENSMUSG00000008393.8	4667.23143209565	4638.11761249011	4010.81176401208	4214.65657156243	4187.56124319147	4251.53899271898	Carhsp1
1170	ENSMUSG00000008398.11	7888.07757319345	7632.21211584614	7499.98320951814	8170.50980940528	8071.57410631393	8314.9085239257	Elk3
1171	ENSMUSG00000008429.7	2824.30263922659	2458.8534328808	2446.91163103512	2572.28864769185	2873.74759818234	2661.64339762266	Herpud2
1172	ENSMUSG00000008435.12	1676.5136541941	1538.69839043592	1719.06515922534	1819.49568078892	1565.79396051044	1587.16850145122	Rdh13
1173	ENSMUSG00000008438.3	0	1.91499488542119	2.04164508221537	12.7925602218799	0	7.27224972028048	Adam21
1174	ENSMUSG00000008450.7	1548.13626150198	1627.74565260801	1507.75489321605	1714.2030697319	1721.67015568102	1678.07162295472	Nutf2
1175	ENSMUSG00000008461.5	13.3132110939974	9.57497442710593	18.3748057399383	9.84043093990761	15.2360190768232	5.45418729021036	Fut1
1176	ENSMUSG00000008475.10	6627.12629386198	6709.18458107313	6989.5719389643	6774.1526590324	7230.07705268631	7436.78437020183	Arpc5
1177	ENSMUSG00000008482.8	9.50943649571241	19.1499488542119	3.06246762332305	4.9202154699538	9.37601173958348	20.9077179458064	Rnf151
1178	ENSMUSG00000008489.15	79.8792665639843	84.2597749585322	86.769915994153	62.9787580154087	70.3200880468761	60.9050914073491	Elavl2
1179	ENSMUSG00000008496.15	9.50943649571241	3.82998977084237	16.3331606577229	1.96808618798152	7.03200880468761	9.09031215035061	Pou2f2
1180	ENSMUSG00000008540.8	177.826462469822	144.5821138493	211.31026600929	169.255412166411	229.712287619795	216.349429178344	Mgst1
1181	ENSMUSG00000008575.14	6673.72253269097	7650.40456725764	6172.91390607816	6556.67913526044	6299.50788753265	6787.7360826668	Nfib
1182	ENSMUSG00000008590.4	1.90188729914248	1.91499488542119	4.08329016443073	0	2.34400293489587	3.63612486014024	Htr3b
1183	ENSMUSG00000008601.9	3.80377459828496	4.78748721355297	7.14575778775378	7.87234475192608	2.34400293489587	2.72709364510518	Rab25
1184	ENSMUSG00000008604.8	6507.307394016	6717.80205805752	5689.04402159311	6793.83352091221	6269.03584937901	6794.09930117204	Ubqln4
1185	ENSMUSG00000008658.12	61.8113372221307	106.282216140876	82.6866258297223	35.4255513836674	59.7720748398447	37.2702798164375	Rbfox1
1186	ENSMUSG00000008668.11	39329.1274589674	47902.6395613683	32881.7148716196	31728.5014795441	32096.4321875292	32329.6951627219	Rps18
1187	ENSMUSG00000008682.10	53753.040735664	62701.7200359032	59647.681899463	58106.7606570604	55768.5178270426	56915.3534045602	Rpl10
1188	ENSMUSG00000008683.13	32921.6691481564	38071.0558196159	34396.6155226234	32455.7093260033	33569.6380321112	34116.8505314809	Rps15a
1189	ENSMUSG00000008690.12	8342.6286376885	9523.26956519956	9308.88075236096	9359.23386694612	8337.61843942461	8737.608038917	Ncaph2
1190	ENSMUSG00000008730.14	16665.287458736	13354.2168334846	14986.6957260019	14313.8908451896	15131.7109462203	13555.4734786028	Hipk1
1191	ENSMUSG00000008734.8	1685.07214704024	1244.74667552377	1476.10939444171	1315.66561666565	1529.46191501956	1485.35700536729	Gprc5b
1192	ENSMUSG00000008763.13	5131.29193308642	5458.69292089309	4843.80295755595	5179.01880367337	5128.67842155216	5336.92226347084	Man1a2
1193	ENSMUSG00000008789.9	0	0	0	0	0	0	Ceacam5
1194	ENSMUSG00000008813.9	0	0	0	0.984043093990761	0	0.90903121503506	Tppp2
1195	ENSMUSG00000008822.12	416.513318512204	587.903429824304	548.181704574826	493.005590089371	510.9926398073	521.783917430125	Acyp1
1196	ENSMUSG00000008843.4	3.80377459828496	0	0	1.96808618798152	0	1.81806243007012	Cldn13
1197	ENSMUSG00000008845.6	5.70566189742745	7.65997954168475	2.04164508221537	7.87234475192608	0	4.5451560751753	Cd163
1198	ENSMUSG00000008855.14	11220.1841212911	6494.70515390595	10451.1811758605	7943.19585469342	8715.00291194285	8076.74234558651	Hdac5
1199	ENSMUSG00000008859.7	1636.57402091211	1791.47771531152	1754.79394816411	1781.11800012328	1773.23822024873	2003.50479793727	Rala
1200	ENSMUSG00000008874.3	18729.7861219552	19186.3337570349	18276.8067759919	18398.6537283452	17488.6058972581	18138.8088648096	Clec3a
1201	ENSMUSG00000008892.8	4030.09918688292	5221.23355510087	4287.45467265227	4198.91188205858	4740.7459358269	4845.13637613687	Vdac3
1202	ENSMUSG00000008932.9	14.2641547435686	3.82998977084237	15.3123381166152	21.6489480677967	12.8920161419273	23.6348115909116	Slc1a7
1203	ENSMUSG00000008958.11	2800.52904798731	2900.25975397039	3210.48689178366	3338.85821791065	2858.51157910551	2999.8030096157	Vps72
1204	ENSMUSG00000008976.13	4983.89566740288	5203.99860113208	4582.47238703239	4826.73137602468	5452.15082656779	5399.64541730826	Gabpa
1205	ENSMUSG00000008999.7	2161.49491547543	1974.35972686924	2152.9147391961	2184.57566865949	1700.57412926695	1958.05323718552	Bmp7
1206	ENSMUSG00000009013.4	10651.5198188475	13347.5143513857	11476.0870071326	11208.2508405548	11374.2742415822	11899.2186048089	Dynll1
1207	ENSMUSG00000009030.11	3216.09142284994	3654.76773882634	3230.90334260581	3384.12420023423	3374.19222478261	3455.22764834827	Pdcl
1208	ENSMUSG00000009035.10	7740.6813075099	7102.71603002718	7197.81973735027	8114.41935304781	7382.43724345454	7208.61753522803	Tmem184b
1209	ENSMUSG00000009047.3	0	3.82998977084237	0	0	0	0	Gm5965
1210	ENSMUSG00000009070.11	4.75471824785621	0.957497442710593	2.04164508221537	2.95212928197228	3.51600440234381	1.81806243007012	Rsph14
1211	ENSMUSG00000009073.13	6327.57904424704	6099.25871006648	5986.10338105545	6870.58888224349	6468.27609884515	6704.10521088357	Nf2
1212	ENSMUSG00000009075.2	15.2150983931399	1.91499488542119	8.16658032886146	1.96808618798152	11.7200146744794	3.63612486014024	Cabp7
1213	ENSMUSG00000009076.7	470.717106537764	707.590610163129	584.931316054702	580.585425454549	567.248710244801	612.687038933631	Zmat5
1214	ENSMUSG00000009079.13	40122.2144627098	38581.4019565807	45590.9555084102	46396.6478385704	41736.1442572884	41358.1931904501	Ewsr1
1215	ENSMUSG00000009090.14	3962.58218776336	3588.7004152793	3613.7117955212	3723.61906766104	3677.74060485162	3721.57379435354	Ap1b1
1216	ENSMUSG00000009092.4	600.045442879453	437.576331318741	757.4503255019	489.069417713408	419.576525346361	488.149762473827	Derl3
1217	ENSMUSG00000009093.7	0	0.957497442710593	0	1.96808618798152	2.34400293489587	0	Gstt4
1218	ENSMUSG00000009097.9	32.3320840854222	22.9799386250542	66.3534651719994	27.5532066317413	39.8480498932298	26.3619052360168	Tbx1
1219	ENSMUSG00000009108.12	163.562307726253	223.096904151568	231.726716831444	248.962902779662	225.024281750004	219.07652282345	Gnat2
1220	ENSMUSG00000009112.2	4299.21623971158	3974.57188469167	4051.64466565639	4091.65118481358	3922.68891154824	4014.28184559483	Bcl2l13
1221	ENSMUSG00000009114.14	9.50943649571241	6.70248209897415	11.2290479521845	6.88830165793532	4.68800586979174	8.18128093531555	2610028H24Rik
1222	ENSMUSG00000009115.5	5.70566189742745	20.1074462969225	7.14575778775378	12.7925602218799	5.86000733723968	9.09031215035061	Spatc1l
1223	ENSMUSG00000009145.4	368.966136033642	400.233931053028	407.308193901965	375.904461904471	341.052427027349	334.523487132902	Dqx1
1224	ENSMUSG00000009185.2	1.90188729914248	0	2.04164508221537	0	0	0	Ccl8
1225	ENSMUSG00000009207.12	2572.30257209021	2550.77318738102	2395.87050397973	2538.83118249616	2579.57522985291	2774.363268287	Lnp
1226	ENSMUSG00000009210.7	2.85283094871372	1.91499488542119	10.2082254110768	1.96808618798152	5.86000733723968	3.63612486014024	2310007L24Rik
1227	ENSMUSG00000009214.6	5.70566189742745	9.57497442710593	4.08329016443073	1.96808618798152	14.0640176093752	1.81806243007012	Tmem8c
1228	ENSMUSG00000009216.7	3.80377459828496	5.74498465626356	4.08329016443073	1.96808618798152	2.34400293489587	1.81806243007012	Fam163b
1229	ENSMUSG00000009246.11	12790.1920867332	11817.4334379341	11906.87411948	12037.799168789	11360.2102239728	10875.6494566795	Trpm5
1230	ENSMUSG00000009248.5	74.1736046665568	78.5147903022687	60.2285299253533	66.9149303913717	93.7601173958348	100.902464868892	Ascl2
1231	ENSMUSG00000009281.4	8.55849284614117	12.4474667552377	20.4164508221536	18.6968187858245	10.5480132070314	8.18128093531555	Rarres2
1232	ENSMUSG00000009291.9	10088.5611783013	11218.0400387973	10915.6554320644	11053.7560747982	10371.0409854468	10272.9617611112	Pttg1ip
1233	ENSMUSG00000009292.14	257.705729033806	234.586873464095	298.080182003443	248.962902779662	194.552243596357	159.080462631136	Trpm2
1234	ENSMUSG00000009293.14	3438.61223684961	3511.14312241975	4101.66497017067	4347.50238925118	3233.55204868885	3622.48939191472	Ube2g2
1235	ENSMUSG00000009350.10	0	0	0	0	0	0	Mpo
1236	ENSMUSG00000009356.9	9.50943649571241	1.91499488542119	6.12493524664609	1.96808618798152	7.03200880468761	3.63612486014024	Lpo
1237	ENSMUSG00000009376.12	747.441708562996	311.186668880943	483.869884485041	432.978961355935	847.357060964857	482.695575183617	Met
1238	ENSMUSG00000009378.3	15.2150983931399	6.70248209897415	4.08329016443073	3.93617237596304	14.0640176093752	14.544499440561	Slc16a12
1239	ENSMUSG00000009394.10	13.3132110939974	21.0649437396331	25.5205635276921	20.664904973806	9.37601173958348	9.99934336538567	Syn2
1240	ENSMUSG00000009406.10	3903.62368148995	3181.7640021273	3546.33750780809	3896.81065220341	3635.5485520235	3651.57839079584	Elk1
1241	ENSMUSG00000009418.12	2184.31756306514	2039.46955297356	1807.87672030171	2106.83626423422	1816.6022745443	1956.23517475545	Nav1
1242	ENSMUSG00000009470.13	26049.199392705	23752.6390613217	23514.6472344155	21336.0223639077	23588.8735353246	23095.7560803958	Tnpo1
1243	ENSMUSG00000009471.3	17.1169856922823	5.74498465626356	24.4997409865844	1.96808618798152	0	1.81806243007012	Myod1
1244	ENSMUSG00000009487.9	712.25679352886	349.486566589367	602.285299253533	377.872548092452	461.768578174486	283.617739090939	Otog
1245	ENSMUSG00000009535.10	5613.42036341904	5387.83811013251	5348.08929286315	5211.49222577507	5450.97882510035	5506.9111006824	Rnmt
1246	ENSMUSG00000009545.11	30.4301967862797	39.2573951511343	53.0827721375995	42.3138530416027	16.4080205442711	47.2696231818231	Kcnq1
1247	ENSMUSG00000009549.11	3947.36708937022	4564.3903094014	4532.45208251811	4647.63553291836	4563.77371424226	4286.99121010535	Srp14
1248	ENSMUSG00000009551.2	3.80377459828496	0	7.14575778775378	2.95212928197228	2.34400293489587	10.9083745804207	6330409D20Rik
1249	ENSMUSG00000009555.13	4186.0539454126	4036.80921846786	4684.55464114316	4901.51865116798	4459.46558363939	4432.43620451095	Cdk9
1250	ENSMUSG00000009563.13	2259.44211138127	2354.48621162535	2660.26354212662	2826.17176594146	2325.2509114167	2315.3025046943	Tor2a
1251	ENSMUSG00000009566.9	2321.2534486034	2403.31858120359	2845.03242206711	3206.0124002219	2456.51507577087	2373.48050245654	Fpgs
1252	ENSMUSG00000009569.11	4781.3446700442	4512.68544749503	4469.16108496943	4482.31629312791	4312.9654002084	4701.50944416133	Mkl2
1253	ENSMUSG00000009575.11	17828.2915421616	21238.2507767637	18012.4137378451	18445.8877968568	17742.9302156943	19204.1934488307	Cbx5
1254	ENSMUSG00000009580.12	0	0	0	0	0	0	Odam
1255	ENSMUSG00000009585.14	894.837974246538	769.827943939317	875.865740270392	774.441914970728	601.236752800791	591.779320987824	Apobec3
1256	ENSMUSG00000009588.9	0	1.91499488542119	2.04164508221537	2.95212928197228	0	0.90903121503506	St6galnac1
1257	ENSMUSG00000009596.6	15.2150983931399	9.57497442710593	9.18740286996914	9.84043093990761	5.86000733723968	3.63612486014024	Taf7l
1258	ENSMUSG00000009614.13	3754.32552850726	3634.66029252941	3429.96373812181	3483.51255272729	3289.80811912635	3427.95671189721	Sardh
1259	ENSMUSG00000009621.15	2192.87605591128	2208.94660033334	2011.02040598213	2183.5916255655	2019.35852841279	1962.5983932607	Vav2
1260	ENSMUSG00000009628.11	834.92852432355	833.022775158216	846.261886578269	611.090761368262	972.761217981786	925.393776905692	Tex15
1261	ENSMUSG00000009630.9	5093.25418710357	4591.2002377973	4406.89090996186	4665.3483086102	4876.69810605086	4979.67299596206	Ppp2cb
1262	ENSMUSG00000009633.3	407.003882016491	643.438281501519	558.389929985902	659.30887297381	362.148453441412	319.978987692341	G0s2
1263	ENSMUSG00000009640.8	1394.08339027144	1539.65588787863	1746.62736783524	1871.64996477043	1545.86993556383	1554.44337770995	Dmap1
1264	ENSMUSG00000009646.10	0.950943649571241	1.91499488542119	4.08329016443073	2.95212928197228	0	0.90903121503506	Pla2g12b
1265	ENSMUSG00000009647.10	7265.20948272428	6717.80205805752	7411.17164844177	7300.61571431745	6900.74464033344	7169.52919298152	Mcu
1266	ENSMUSG00000009654.4	38.0377459828496	66.067323547031	38.7912565620919	40.3457668536212	44.5360557630215	23.6348115909116	Oit3
1267	ENSMUSG00000009670.8	56.1056753247032	84.2597749585322	20.4164508221536	23.6170342557783	9.37601173958348	7.27224972028048	Tex11
1268	ENSMUSG00000009681.9	1998.88355139875	1609.55320119651	1686.39883790989	1857.87336145456	1748.62618943232	1458.99510013127	Bcr
1269	ENSMUSG00000009687.11	1608.04571142497	1470.71607200347	1399.54770385863	1206.43683323267	1266.93358631122	1015.38786719416	Fxyd5
1270	ENSMUSG00000009731.4	944.287044024243	799.510364663346	837.0744837083	939.761154761176	771.176965580741	701.772098007067	Kcnd1
1271	ENSMUSG00000009733.8	2477.20820713308	2543.11320783934	2365.2458277465	2341.03852060402	2393.22699652868	2452.56621816459	Tfcp2
1272	ENSMUSG00000009734.14	121.720787145119	109.154708469008	115.352947145168	126.941559124808	116.028145277346	90.9031215035061	Pou6f2
1273	ENSMUSG00000009739.13	3258.88388708064	2647.48042909479	3161.48740981049	2828.13985212945	3350.75219543365	3259.78593711573	Pou6f1
1274	ENSMUSG00000009741.11	9063.4439240635	8477.68235775959	9070.00827774176	9103.38266250853	9361.94772197411	8696.70163424042	Ubp1
1275	ENSMUSG00000009772.12	166.415138674967	71.8123082032945	121.477882391814	97.4202663050853	117.200146744794	89.994090288471	Nuak2
1276	ENSMUSG00000009828.12	3825.6463022251	4030.10673636889	3498.35884837603	3635.05518920187	3969.56897024616	4027.00828260532	Ick
1277	ENSMUSG00000009863.11	3093.41969205525	3826.15978107153	3691.29430864538	3696.0658610293	3443.34031136203	3435.22896161749	Sdhb
1278	ENSMUSG00000009876.10	4219.3369731476	4881.3219629386	5111.25846332617	5476.19981805858	4470.01359684643	4756.96034827847	Cox4i2
1279	ENSMUSG00000009894.12	4772.78617719806	5702.85476878429	5398.10959737742	5325.641224678	5525.98691901701	5446.00600927505	Snap47
1280	ENSMUSG00000009900.7	1.90188729914248	0	0	0	0	0	Wnt3a
1281	ENSMUSG00000009905.5	817.811538631267	768.870446496607	775.825131241839	762.633397842839	954.009194502619	682.68244249133	Kdsr
1282	ENSMUSG00000009907.14	6150.70352542679	5493.16282883067	5579.81600969459	5710.40207442838	6138.94368649228	5773.25724668767	Vps4b
1283	ENSMUSG00000009927.8	30064.0834811948	37396.9776199476	33567.7076192439	32055.203786749	32545.3087495617	33518.7079919878	Rps25
1284	ENSMUSG00000009941.7	219.667983050957	164.689560146222	209.268620927075	154.494765756549	200.412250933597	157.262400201065	Nxf2
1285	ENSMUSG00000009995.14	4858.37110565947	5782.32705652927	4993.86387109878	5663.16800591683	5345.49869303003	5333.2861386107	Taz
1286	ENSMUSG00000010021.10	90.3396467092679	82.344780073111	105.144721734091	125.957516030817	70.3200880468761	87.2669966433658	Kif19a
1287	ENSMUSG00000010025.15	894.837974246538	982.392376221069	970.802236593406	987.979266366724	888.377112325535	988.116930743111	Aldh3a2
1288	ENSMUSG00000010044.9	48.4981261281333	94.7922468283488	95.9573188641222	89.5479215531592	75.0080939166679	93.6302151486112	Zmynd10
1289	ENSMUSG00000010045.2	1917.10239753562	2192.66914380726	2346.87102200656	2660.85252615102	2354.5509481029	2180.76588486911	Tmem115
1290	ENSMUSG00000010047.9	1466.35510763885	1955.20977801503	1830.33481620607	1984.81492057936	1732.21816888805	1628.07490612779	Hyal2
1291	ENSMUSG00000010048.7	2328.86099779997	2298.95135994813	2215.18491420367	2637.23549189524	2404.94701120316	2357.11794058591	Ifrd2
1292	ENSMUSG00000010051.12	656.151118204156	682.695676652653	634.951620568978	705.558898391375	568.420711712249	609.959945288526	Hyal1
1293	ENSMUSG00000010054.4	419.366149460917	569.710978412803	521.640318506026	593.377985676429	634.052793889333	492.694918549003	Tusc2
1294	ENSMUSG00000010057.5	1167.75880167348	1346.24140445109	1312.77778786448	1400.29332274885	1216.53752321096	1271.73466983405	Nprl2
1295	ENSMUSG00000010064.12	18645.1521371433	18482.5731366426	20080.6002061292	22137.0334424161	18176.57075865	19266.9166026681	Slc38a3
1296	ENSMUSG00000010066.12	34.2339713845647	59.3648414480568	42.8745467265227	21.6489480677967	53.912067502605	28.1799676660869	Cacna2d2
1297	ENSMUSG00000010067.10	7390.73404446769	5836.90441076378	6285.2043856	5750.747841282	6257.31583470453	6560.47827890803	Rassf1
1298	ENSMUSG00000010080.12	119.818899845976	60.3223388907674	85.7490934530453	61.9947149214179	70.3200880468761	75.44959084791	Epn3
1299	ENSMUSG00000010086.14	63.7132245212732	56.492349119925	60.2285299253533	84.6277060832054	101.96412766797	79.0857157080503	Rnf112
1300	ENSMUSG00000010095.10	12325.1806420929	9199.63542956338	11556.7319878801	10849.0751112481	11323.878178482	10824.7437086375	Slc3a2
1301	ENSMUSG00000010097.10	17352.819717376	16671.9454724769	16772.1143503992	17282.7488597597	17543.6899662281	17146.1467779913	Nxf1
1302	ENSMUSG00000010110.14	26582.6787801145	24642.1541855998	25318.4406645527	25636.2906846473	26046.5606125629	24962.9061960778	Stx5a
1303	ENSMUSG00000010122.11	46.5962388289908	16.2774565260801	33.6871438565535	25.5851204437598	42.1920528281257	19.0896555157363	Slc47a1
1304	ENSMUSG00000010136.11	9.50943649571241	13.4049641979483	17.3539831988306	15.7446895038522	12.8920161419273	12.7264370104908	Pifo
1305	ENSMUSG00000010142.9	0	1.91499488542119	4.08329016443073	1.96808618798152	0	0	Tnfrsf13b
1306	ENSMUSG00000010154.6	0	3.82998977084237	2.04164508221537	1.96808618798152	4.68800586979174	0	Spire2
1307	ENSMUSG00000010175.10	382.279347127639	161.81706781809	297.059359462336	170.239455260402	305.892383003911	224.53071011366	Prox1
1308	ENSMUSG00000010205.10	10389.0593715658	9295.38517383444	10066.3310778629	11319.4477101757	10600.7532730666	10858.3778635938	Raver1
1309	ENSMUSG00000010277.7	15899.7778208312	15423.3688071822	15133.6941719214	14903.3326584901	15131.7109462203	15598.0666187866	2610507B11Rik
1310	ENSMUSG00000010290.7	2664.54410609862	2940.47464656423	2555.11882039253	2755.32066317413	3088.22386672531	3001.62107204577	AI597479
1311	ENSMUSG00000010307.5	222.52081399967	160.85957037538	299.101004544551	236.170342557783	251.980315501306	239.984240769256	Tmem86a
1312	ENSMUSG00000010311.12	89.3887030596967	52.6623593490826	59.2077073842456	58.0585425454549	73.8360924492199	63.6321850524542	Optc
1313	ENSMUSG00000010342.13	51.350957076847	45.0023798073979	73.4992229597531	36.4095944776581	76.1800953841158	49.0876856118933	Tex14
1314	ENSMUSG00000010358.10	1064.10594387022	850.257729127007	1161.69605178054	935.824982385213	1297.40562446486	853.580310917922	Ifi35
1315	ENSMUSG00000010362.6	846.339848118405	1093.4620795755	983.052107086698	973.218619956862	891.893116727879	879.033184938904	Rdm1
1316	ENSMUSG00000010376.11	4019.63880673764	4802.80717263634	4643.72173949885	4793.27391082899	4359.84545890632	4631.51404060363	Nedd8
1317	ENSMUSG00000010392.8	4368.63512613028	4191.92380418698	4073.08193901965	4507.90141357167	4785.28199158992	4413.34654899522	Gosr1
1318	ENSMUSG00000010406.8	1422.61169975858	1551.14585719116	1944.66694081014	1994.65535151927	1606.81401187112	1696.25224725542	Mrpl52
1319	ENSMUSG00000010435.6	0	0	2.04164508221537	0	0	0	Spaca7
1320	ENSMUSG00000010453.9	9274.55341426832	8782.16654454156	9060.82087487179	9864.04797416338	8359.88646730612	9065.76830754466	Kansl3
1321	ENSMUSG00000010461.11	328.075559102078	412.681397808266	330.746503318889	448.723650859787	550.84068970053	527.238104720335	Eya4
1322	ENSMUSG00000010476.10	1967.5024109629	1698.60046336859	2104.93607976404	1569.54873491526	1340.76967876044	1754.43024501767	Ebf3
1323	ENSMUSG00000010492.10	5.70566189742745	0	1.02082254110768	1.96808618798152	7.03200880468761	4.5451560751753	Uckl1os
1324	ENSMUSG00000010505.12	53.2528443759895	84.2597749585322	18.3748057399383	58.0585425454549	28.1280352187504	42.7244671066478	Myt1
1325	ENSMUSG00000010517.7	5117.97872199242	5164.74120598094	4555.93100096359	4816.89094508477	5622.09103934775	5684.17218761423	Faf1
1326	ENSMUSG00000010529.5	144.543434734829	151.284595948274	135.769397967322	185.984144764254	124.232155549481	91.8121527185411	Gm266
1327	ENSMUSG00000010538.11	67.5169991195581	95.7497442710593	124.540350015137	110.212826526965	78.5240983190117	75.44959084791	Tsacc
1328	ENSMUSG00000010554.11	2569.44974114149	2623.54299302703	2671.4925900788	2620.5067592974	2620.59528121358	2906.17279446709	Mettl16
1329	ENSMUSG00000010592.8	16.1660420427111	15.3199590833695	18.3748057399383	14.7606464098614	26.9560337513025	18.1806243007012	Dazl
1330	ENSMUSG00000010601.10	190.188729914248	122.559672666956	161.289961495014	148.590507192605	199.240249466149	109.083745804207	Apol7a
1331	ENSMUSG00000010607.8	406.05293836692	486.408700896981	621.680927534579	641.596097281976	506.304633937508	518.147792569985	Pigyl
1332	ENSMUSG00000010608.12	25687.8408058679	25918.4982767331	24678.3849312782	24776.2370204994	27271.302146046	27350.0221667599	Rbm25
1333	ENSMUSG00000010609.12	418.415205811346	411.723900365555	488.97399719058	406.409797818184	356.288446104172	381.793110314725	Psen2
1334	ENSMUSG00000010651.4	228.226475897098	242.24685300578	229.685071749229	195.824575704161	167.596209845055	168.170774781486	Acaa1b
1335	ENSMUSG00000010660.2	8907.48916553382	9378.68745135026	9861.14574710021	10715.2452504654	9386.55975279051	10373.8642259801	Plcd1
1336	ENSMUSG00000010663.4	20805.6961089692	20250.1134158863	17616.3345918953	20877.458282108	19725.9566986162	22022.1902154394	Fads1
1337	ENSMUSG00000010721.12	941.434213075529	959.412437596015	889.136433304791	900.399431001546	1005.57725907033	924.484745690656	Lmbr1
1338	ENSMUSG00000010751.11	994.687057451518	783.232908137265	750.304567714147	657.340786785828	935.257171023452	758.13203333924	Tnfrsf22
1339	ENSMUSG00000010755.13	9875.54980079734	8365.65515696246	9639.62725567984	9535.37758077047	9297.48764126447	9183.94236549922	Cars
1340	ENSMUSG00000010760.4	252.95101078595	265.226791630834	267.455505770213	230.266083993838	207.444259738285	252.710677779747	Phlda2
1341	ENSMUSG00000010796.8	1.90188729914248	0	0	0	0	0.90903121503506	Asz1
1342	ENSMUSG00000010797.5	1.90188729914248	0	0	0	0	0	Wnt2
1343	ENSMUSG00000010803.9	26.6264221879948	17.2349539687907	28.5830311510151	17.7127756918337	16.4080205442711	9.09031215035061	Gabra1
1344	ENSMUSG00000010825.14	290.037813119229	269.056781401677	395.058323408673	296.196971291219	285.968358057296	407.245984335707	Grid2ip
1345	ENSMUSG00000010830.7	24795.8556625701	27303.0395788926	24793.7378784234	25232.8330161111	26906.8096896697	27282.7538568473	Kdelr3
1346	ENSMUSG00000010841.10	0	0	0	0	0	0	1700006E09Rik
1347	ENSMUSG00000010911.9	878.671932203827	1227.51172155498	1110.65492472516	1126.72934261942	1265.76158484377	1112.65420720291	Apip
1348	ENSMUSG00000010914.7	1365.5550807843	1448.69363082113	1338.29835139217	1527.23488187366	1460.31382844013	1405.3622584442	Pdhx
1349	ENSMUSG00000010936.10	742.686990315139	729.613051345472	681.909457459932	768.537656406784	744.220931829439	795.402313155678	Vac14
1350	ENSMUSG00000011008.10	1788.7250048435	1915.9523828639	2262.14275109462	2014.33621339909	1810.74226720706	1977.14289270126	Mcoln2
1351	ENSMUSG00000011034.5	54.2037880255607	32.5549130521602	65.3326426308917	36.4095944776581	32.8160410885422	38.1793110314725	Slc5a1
1352	ENSMUSG00000011052.6	1.90188729914248	0	1.02082254110768	0	0	0	1700049J03Rik
1353	ENSMUSG00000011096.13	3979.69917345564	3583.91292806575	5033.67595020198	5506.7051539723	4690.34987272664	4341.53308300745	Akt1s1
1354	ENSMUSG00000011114.14	20103.8996955856	22192.8757271461	21449.5232337546	22115.3844943484	21294.0946620615	23105.7554237612	Tbrg1
1355	ENSMUSG00000011118.3	3980.65011710522	8224.903032884	9166.98641914699	11971.8682814916	11594.6105174624	14456.3234127026	Panx3
1356	ENSMUSG00000011148.10	95.0943649571241	47.8748721355297	92.8948512407991	50.1861977935288	171.112214247399	165.443681136381	Adssl1
1357	ENSMUSG00000011154.13	43.7434078802771	28.7249232813178	38.7912565620919	25.5851204437598	36.332045490886	21.8167491608415	1700026D08Rik
1358	ENSMUSG00000011158.7	2715.89506317546	2469.38590475062	2662.30518720884	2645.10783664716	2624.11128561593	2641.64471089189	Brf1
1359	ENSMUSG00000011171.8	870.113439357686	1016.86228415865	880.96985297593	1005.69204205856	1089.96136472658	1044.47686607528	Vipr2
1360	ENSMUSG00000011179.7	21788.9718426259	15943.2899185741	19763.1243958447	15578.3862209677	18251.5788525667	15975.3145730262	Odc1
1361	ENSMUSG00000011254.13	693.237920537435	657.800743142178	737.033874679747	805.931293978433	785.240983190117	754.4959084791	Thg1l
1362	ENSMUSG00000011256.13	255.803841734664	174.264534573328	339.933906188858	250.930988967644	257.840322838546	176.352055716802	Adam19
1363	ENSMUSG00000011257.16	10519.3386515571	8643.32941534853	9813.16708766815	10985.8571013129	10921.8816751473	10384.7726005605	Pabpc4
1364	ENSMUSG00000011263.12	105.554745102408	143.624616406589	242.955764783628	194.840532610171	133.608167289065	170.897868426591	Exoc3l2
1365	ENSMUSG00000011267.7	19.0188729914248	32.5549130521602	57.1660623020302	65.9308872973809	37.5040469583339	49.9967168269283	Zfp296
1366	ENSMUSG00000011305.8	30.4301967862797	17.2349539687907	23.4789184454767	10.8244740338984	12.8920161419273	7.27224972028048	Plin5
1367	ENSMUSG00000011306.6	2241.37418203942	2068.19447625488	2201.91422116927	2232.79378026504	2245.55481163024	2199.85554038485	Sugp1
1368	ENSMUSG00000011349.5	1.90188729914248	4.78748721355297	6.12493524664609	0	0	0	Dmrtc2
1369	ENSMUSG00000011350.12	0	0	0	0	0	0	Gm5893
1370	ENSMUSG00000011382.6	535.381274708609	632.905809631702	497.140577519441	597.314158052392	555.528695570321	657.229568470349	Dhdh
1371	ENSMUSG00000011427.12	776.920961699704	949.837463168909	718.659068939808	792.154690662562	825.089033083346	805.401656521064	Zfp790
1372	ENSMUSG00000011463.5	41.8415205811346	44.0448823646873	57.1660623020302	36.4095944776581	76.1800953841158	35.4522173863674	Cpb1
1373	ENSMUSG00000011486.11	1.90188729914248	0	0	3.93617237596304	0	0	Slc25a41
1374	ENSMUSG00000011589.8	325.222728153364	352.359058917498	313.392520120059	344.415082896766	410.200513606777	338.159611993043	Fsd1
1375	ENSMUSG00000011632.6	1.90188729914248	1.91499488542119	6.12493524664609	0	4.68800586979174	0.90903121503506	Pinlyp
1376	ENSMUSG00000011658.11	2005.54015694575	1812.54265905115	2509.18180604268	2250.50655595687	1786.13023639065	1772.61086931837	Fuz
1377	ENSMUSG00000011751.13	47.5471824785621	25.852430953186	36.7496114798766	32.4734221016951	26.9560337513025	22.7257803758765	Sptbn4
1378	ENSMUSG00000011752.6	6563.41306934071	7178.35832800132	6503.66040939705	6996.54639827431	7259.37708937251	7647.67961208996	Pgam1
1379	ENSMUSG00000011831.13	4201.26904380574	4494.49299608353	4255.80917387793	4333.72578593531	4479.38960858601	4443.34457909138	Evi5
1380	ENSMUSG00000011832.12	3339.7140972942	3094.63173484064	3465.69252706058	3680.32117152544	3233.55204868885	3308.87362272762	Evi5l
1381	ENSMUSG00000011837.3	1438.77774180129	1401.77625612831	1343.40246409771	1554.7880885054	1544.69793409638	1471.72153714176	Snapc2
1382	ENSMUSG00000011877.10	1219.10975875033	1405.60624589915	1434.25567025629	1690.58603547613	1252.86956870184	1217.19279693195	Git1
1383	ENSMUSG00000011884.10	1927.56277768091	2135.21929724462	2082.47798385967	2064.52241119262	2090.85061792712	2167.13041664358	Gltp
1384	ENSMUSG00000011958.14	5746.55247435901	6323.31311166076	5777.85558266948	6489.76420486907	6370.99997704698	6094.14526559505	Bnip2
1385	ENSMUSG00000011960.9	14032.1244930732	11849.9883509863	12567.3463035767	11270.2455554762	12778.3319995848	12872.7910361115	Ccnt1
1386	ENSMUSG00000012017.3	10815.0821265737	8847.27637064588	13008.3416413352	14386.7100341449	11349.6622107658	11141.9956026847	Scarf2
1387	ENSMUSG00000012042.5	0	0	0	0	2.34400293489587	0	4930579F01Rik
1388	ENSMUSG00000012076.7	1778.26462469822	2167.77421029678	1887.5008785081	1995.63939461326	2220.94278081384	2050.7744211191	Brms1l
1389	ENSMUSG00000012114.13	4001.57087739578	3745.72999588384	3958.74981441559	4538.40674948539	3762.12471050787	3804.29563492173	Med15
1390	ENSMUSG00000012117.10	2424.90630640666	2768.12510687633	2630.6596884345	2536.86309630818	2828.03954095187	2807.08839202827	Dhdds
1391	ENSMUSG00000012123.12	91.2905903588392	90.9622570575064	107.186366816307	86.5957922711869	52.7400660351571	96.3573087937164	Aim1l
1392	ENSMUSG00000012126.13	1277.11732137418	1149.95442869542	1446.50554074959	1375.69224539908	1130.98141608726	1119.92645692319	Ubxn11
1393	ENSMUSG00000012187.10	5.70566189742745	3.82998977084237	12.2498704932922	3.93617237596304	4.68800586979174	1.81806243007012	Mogat1
1394	ENSMUSG00000012211.10	0	0	0	0	0	0	Tex22
1395	ENSMUSG00000012282.2	3.80377459828496	8.61747698439534	1.02082254110768	2.95212928197228	2.34400293489587	0	Wnt8a
1396	ENSMUSG00000012296.12	4476.09175853183	3367.51850601316	4460.99450464057	4715.53450640372	4128.96116981908	4216.99580654765	Tjap1
1397	ENSMUSG00000012350.12	27.577365837566	41.1723900365555	28.5830311510151	16.7287325978429	25.7840322838546	14.544499440561	Ehf
1398	ENSMUSG00000012396.9	21.8717039401385	31.5974156094496	20.4164508221536	39.3617237596304	21.0960264140628	27.2709364510518	Nanog
1399	ENSMUSG00000012405.12	22633.4098034451	26423.0994290415	25413.3771608758	24414.1091619108	23463.4693783077	23841.1616767245	Rpl15
1400	ENSMUSG00000012422.11	11315.2784862482	13996.6976175435	10892.176513619	11310.5913223298	12362.2714786408	12741.8905411464	Tmem167
1401	ENSMUSG00000012428.9	814.007764032982	462.471264829217	808.491452557285	604.202459710327	693.824868729178	670.865036695875	Steap4
1402	ENSMUSG00000012429.8	1681.26837244195	1776.15775622815	1845.64715432269	2028.11281671496	1847.07431269795	1840.788210446	Mplkip
1403	ENSMUSG00000012443.3	11144.1086293254	12082.660229565	8287.03738871217	8822.93038072116	8781.80699558738	10806.5630843368	Kif11
1404	ENSMUSG00000012483.4	1601.38910587797	2332.46377044301	1788.48109202066	1879.52230952235	2025.21853575003	2228.03550805093	Rpa3
1405	ENSMUSG00000012519.11	32.3320840854222	43.0873849219767	17.3539831988306	5.90425856394456	16.4080205442711	29.0889988811219	Mlkl
1406	ENSMUSG00000012520.9	0	0	0	0	0	0	Phox2b
1407	ENSMUSG00000012535.11	8819.05140612369	8815.67895503643	8439.13994733721	8641.86645142686	8475.91461258347	8673.97585386455	Tnpo3
1408	ENSMUSG00000012609.15	2781.51017499588	2749.93265546482	2493.86946792607	2708.08659466257	2424.87103614978	2671.64274098804	Ttll5
1409	ENSMUSG00000012640.13	3039.21590402969	3145.3790993043	2942.01056347234	2881.27817920495	3303.87213673573	3334.3264967486	Zfp715
1410	ENSMUSG00000012705.13	0	5.74498465626356	1.02082254110768	0	0	1.81806243007012	Retn
1411	ENSMUSG00000012777.11	0	0	0	0	0	0	Acpt
1412	ENSMUSG00000012819.12	340.437826546504	296.824207240284	351.162954141043	317.845919359016	283.6243551224	270.891302080448	Cdh23
1413	ENSMUSG00000012848.11	70114.0262265372	84187.0051528862	80084.5491724388	75122.8338383487	69046.1224517602	67943.7201053655	Rps5
1414	ENSMUSG00000012889.8	32.3320840854222	45.0023798073979	84.7282709119376	84.6277060832054	31.6440396210943	59.0870289772789	Podnl1
1415	ENSMUSG00000013033.13	11899.1578870849	11562.7391181731	11705.7720788818	12259.2088649369	11470.3783619129	11116.5427286638	Adgrl1
1416	ENSMUSG00000013076.12	23224.8967534784	20974.9389800183	20623.6777979985	22416.5016811095	20235.777336956	21493.134048289	Amotl1
1417	ENSMUSG00000013083.7	0	1.91499488542119	0	0	0	0	2200002J24Rik
1418	ENSMUSG00000013089.12	3478.5518701316	3461.3532553988	2978.76017495222	3619.31049969802	2381.5069818542	2605.28346229048	Etv5
1419	ENSMUSG00000013091.4	0	1.91499488542119	0	0	2.34400293489587	0	Tmem190
1420	ENSMUSG00000013150.12	545.841654853892	489.281193225113	556.348284903687	673.08547628968	573.10871758204	463.605919667881	Gfod2
1421	ENSMUSG00000013155.9	765.509637904849	623.330835204596	872.803272647069	914.176034317417	746.564934764335	807.219718951134	Enkd1
1422	ENSMUSG00000013158.5	6.65660554699869	0	17.3539831988306	10.8244740338984	5.86000733723968	9.09031215035061	4933405L10Rik
1423	ENSMUSG00000013160.7	3970.18973695993	4092.34407014508	4498.76493866156	4570.88017158708	4918.89015887898	4753.32422341833	Atp6v0d1
1424	ENSMUSG00000013236.13	19090.1937651427	16664.2854929352	18412.5761739593	19372.8563913961	17830.8303257529	17214.3241191189	Ptprs
1425	ENSMUSG00000013275.9	16711.883697565	12347.8870211958	13844.3953025024	14330.6195777874	14968.802742245	14941.7460815313	Slc41a1
1426	ENSMUSG00000013338.13	7.60754919656993	0	5.10411270553841	13.7766033158706	0	8.18128093531555	Fer1l4
1427	ENSMUSG00000013353.7	0	0	0	0	0	0	4931406B18Rik
1428	ENSMUSG00000013367.4	52.3019007264183	63.1948312188992	48.9994819731688	52.1542839815103	25.7840322838546	67.2683099125945	Iglon5
1429	ENSMUSG00000013415.6	1379.81923552787	1188.25432640385	1378.11043049537	1282.20815146996	1112.22939260809	1319.00429301587	Igf2bp1
1430	ENSMUSG00000013418.8	0	3.82998977084237	1.02082254110768	0	0	0	B4galnt2
1431	ENSMUSG00000013419.6	2688.3176973379	2435.87349425575	2722.53371713419	2872.42179135903	2755.3754499701	2444.38493722928	Zfp651
1432	ENSMUSG00000013465.15	5977.63178120482	5987.23150926934	6007.54065441871	6646.2270568136	6761.27646570714	6940.45332679269	Nelfb
1433	ENSMUSG00000013483.11	18.0679293418536	8.61747698439534	35.7287889387689	16.7287325978429	22.2680278815108	23.6348115909116	Card14
1434	ENSMUSG00000013495.12	1690.77780893767	2029.89457854646	1850.75126702823	1894.28295593221	1891.61036846097	1878.96752147747	Tmem175
1435	ENSMUSG00000013523.10	9.50943649571241	3.82998977084237	0	5.90425856394456	14.0640176093752	7.27224972028048	Bcas1
1436	ENSMUSG00000013539.10	596.241668281168	692.270651079759	680.888634918824	641.596097281976	676.244846717459	600.869633138175	Tango2
1437	ENSMUSG00000013562.9	0	0	0	0	0	0	4833413E03Rik
1438	ENSMUSG00000013584.5	23.773591239281	44.0448823646873	16.3331606577229	29.5212928197228	4.68800586979174	10.9083745804207	Aldh1a2
1439	ENSMUSG00000013593.9	6390.34132511874	7293.25802112659	7607.16957633445	7628.30206461638	6792.92050532823	6775.00964565631	Ndufs2
1440	ENSMUSG00000013611.11	1.90188729914248	11.4899693125271	0	0	2.34400293489587	3.63612486014024	Snx31
1441	ENSMUSG00000013622.12	4595.91065837781	5334.21825334072	5019.38443462648	5036.33255504471	4670.42584778002	4805.13900267533	Atraid
1442	ENSMUSG00000013629.13	7185.3302161603	6856.63918725056	6260.70464461342	8116.38743923579	6927.70067408475	7456.7830569326	Cad
1443	ENSMUSG00000013643.10	1.90188729914248	0	0	0	0	0	Lypd8
1444	ENSMUSG00000013646.14	2158.64208452672	2183.09416938015	1987.54148753666	2458.13964878892	1999.43450346618	1981.68804877643	Sh3bp5l
1445	ENSMUSG00000013653.2	2.85283094871372	2.87249232813178	2.04164508221537	1.96808618798152	0	0	1810065E05Rik
1446	ENSMUSG00000013662.5	4459.92571648912	5032.60655888688	4409.95337758519	4885.77396166413	4813.41002680867	5033.30583764913	Atad1
1447	ENSMUSG00000013663.7	3482.35564472989	3721.79255981608	3184.96632825597	3628.16688754393	3824.24078828261	4130.63784111931	Pten
1448	ENSMUSG00000013668.9	3.80377459828496	0	0	0	0	0	4933402N03Rik
1449	ENSMUSG00000013698.9	4012.03125754107	3769.66743195161	3636.16989142556	3627.18284444994	3859.40083230605	4078.82306186232	Pea15a
1450	ENSMUSG00000013701.9	1096.43802795564	1170.06187499235	1297.46544974786	1235.9581260524	1201.30150413413	1134.47095636376	Timm23
1451	ENSMUSG00000013707.3	0	0	0	0	0	0	Tnfaip8l2
1452	ENSMUSG00000013736.13	4637.75217895894	4951.21927625648	4787.65771779503	4576.78443015103	5033.74630268888	5070.57611746557	Trnt1
1453	ENSMUSG00000013766.8	0	0	0	0	0	0	Ly6g6e
1454	ENSMUSG00000013787.12	8425.3607352012	7799.77416832049	9263.96456055222	9924.07460289682	8647.02682683087	8503.07798543796	Ehmt2
1455	ENSMUSG00000013822.6	2188.12133766343	2813.12748668372	2732.74194254527	2908.83138583669	2553.79119756905	2534.37902751775	Elof1
1456	ENSMUSG00000013833.12	2240.42323838984	1938.93232148895	2264.18439617684	2569.33651840988	1923.25440808206	2279.85028730793	Med16
1457	ENSMUSG00000013846.9	5108.46928549671	4662.05504855788	4758.05386410291	5728.11485012022	4835.67805469018	5017.85230699353	St3gal1
1458	ENSMUSG00000013858.11	5007.66925864216	4869.83199362608	6050.41520114523	6853.86014964565	5102.89438926831	5082.39352326102	Tmem259
1459	ENSMUSG00000013878.14	874.868157605542	1245.70417296648	1105.55081201962	1054.8941967581	1163.7974571758	1171.74123618019	Rnf170
1460	ENSMUSG00000013921.11	4441.85778714727	3784.98739103498	3548.3791528903	3862.36914391374	4808.72202093888	4393.34786226445	Clip3
1461	ENSMUSG00000013928.9	3.80377459828496	1.91499488542119	7.14575778775378	3.93617237596304	11.7200146744794	2.72709364510518	Thap8
1462	ENSMUSG00000013936.9	0	0	0	0.984043093990761	0	0	Myl2
1463	ENSMUSG00000013973.9	3037.31401673054	3199.9564535388	2885.86532371142	3035.7729449615	3095.25587553	3081.61581896885	Dedd
1464	ENSMUSG00000013974.2	0	1.91499488542119	0	0	0	0	Mcemp1
1465	ENSMUSG00000013997.7	1705.99290733081	1739.77285340515	1572.06671330583	1865.74570620648	1691.19811752737	1783.51924389879	Nit1
1466	ENSMUSG00000014030.12	7.60754919656993	3.82998977084237	8.16658032886146	4.9202154699538	2.34400293489587	1.81806243007012	Pax5
1467	ENSMUSG00000014039.14	2280.36287167184	2444.49097124014	1982.43737483112	2146.19798799385	2178.75072798571	2283.48641216807	Prdm15
1468	ENSMUSG00000014074.14	5004.81642769344	4754.93230050081	4450.7862792295	4383.91198372884	4717.30590647794	4758.77841070854	Rnf168
1469	ENSMUSG00000014075.12	1714.55140017695	1990.63718339532	1364.83973746097	1334.36243545147	1452.10981816799	1438.08738218547	Tctex1d2
1470	ENSMUSG00000014077.10	3687.75947303727	3451.77828097169	3436.08867336846	3379.20398476427	3714.07265034251	3689.75770182731	Chp1
1471	ENSMUSG00000014104.9	0	0	0	0	0	0	Sval2
1472	ENSMUSG00000014158.8	38476.131005302	34776.3071192488	39120.9822428697	40774.8096426012	34492.0031869927	36221.257794287	Trpv4
1473	ENSMUSG00000014164.11	131.230223640831	125.432164995088	155.165026248368	125.957516030817	141.8121775612	124.537276459803	Klhl3
1474	ENSMUSG00000014177.7	4810.82392318091	5830.2019286648	5197.00755677921	5101.2793992481	4990.38224839331	5493.27563245687	Tvp23b
1475	ENSMUSG00000014195.12	9624.50067731053	10424.2746587902	11287.2348370276	11545.7776217936	11383.6502533218	10844.7423953683	Dnajc7
1476	ENSMUSG00000014198.12	201.600053709103	303.526689339258	266.434683229105	300.133143667182	261.35632724089	311.797706757026	Zfp385c
1477	ENSMUSG00000014226.7	5428.93729540222	4994.30666117846	4295.62125298113	4117.23630525734	4675.11385364981	4696.96428808616	Cacybp
1478	ENSMUSG00000014232.11	842.53607352012	1091.54708469008	963.656478805652	903.351560283518	1084.10135738934	969.93630644241	Cluap1
1479	ENSMUSG00000014243.5	284.332151221801	358.104043573762	360.350357011012	365.079987870572	290.656363927088	300.889332176605	Zswim7
1480	ENSMUSG00000014245.8	322.369897204651	318.846648422628	328.704858236674	325.718264110942	312.924391808599	331.796393487797	Pigl
1481	ENSMUSG00000014294.4	3265.54049262764	4000.42431564486	4111.87319558174	4275.66724338985	3707.04064153782	3516.13273975561	Ndufa2
1482	ENSMUSG00000014301.9	571.517133392316	619.500845433754	648.222313603378	680.957821041606	653.976818835948	714.498535017558	Pam16
1483	ENSMUSG00000014303.10	4640.60500990766	4402.57324158331	4561.03511366913	5171.14645892145	4648.15781989851	4575.15410527146	Glis2
1484	ENSMUSG00000014313.11	3577.45000968701	4703.22743859443	4490.5983583327	4594.49720584286	4227.4092930847	4456.9800473169	Cox6c
1485	ENSMUSG00000014329.11	6851.54899516079	6311.82314234823	5832.9799998893	5891.46600372268	6161.2117143738	6296.85922654786	Bicc1
1486	ENSMUSG00000014349.7	11614.8257358631	10778.5487125932	10582.8672836633	11177.745504641	11326.2221814168	11800.1342023701	Ube2z
1487	ENSMUSG00000014351.9	0	0	2.04164508221537	0.984043093990761	0	0	Gip
1488	ENSMUSG00000014353.11	7189.13399075858	7249.2131387619	6803.7822364827	7115.61561264719	6674.54835711599	7253.16006476475	Tmem87b
1489	ENSMUSG00000014355.7	14841.3775388584	16654.7105185081	14829.4890546713	14735.0612894176	14716.8224267437	15558.0692453251	Anapc1
1490	ENSMUSG00000014361.5	8944.57596786709	8756.31411358838	8662.70008383979	9373.01047026199	9371.32373371369	9654.82053488738	Mertk
1491	ENSMUSG00000014402.11	3561.2839676443	4043.51170056684	3786.23080496839	3811.19890302622	3908.62489393886	3858.83750782383	Tsg101
1492	ENSMUSG00000014418.12	6610.0093081697	6344.37805540039	5884.02112694468	6254.57790540527	6328.80792421885	6392.30750412655	Hps5
1493	ENSMUSG00000014426.8	4158.47657957504	4012.8717824001	3548.3791528903	4034.57668536212	4207.48526813809	4557.88251218579	Map3k4
1494	ENSMUSG00000014444.13	18784.9408536303	13651.9985381676	16883.38400738	14920.0613910879	14559.7742301057	13042.779873323	Piezo1
1495	ENSMUSG00000014453.3	0	0	4.08329016443073	0	0	0	Blk
1496	ENSMUSG00000014470.4	2089.22319810802	2004.99964503598	2169.24789985383	2381.38428745764	2159.99870450654	1992.59642335685	Rnf166
1497	ENSMUSG00000014496.7	13543.3394571936	11864.350812627	12764.3650540105	11734.7138958398	13768.6732395783	13324.5795499839	Ankrd28
1498	ENSMUSG00000014498.6	6324.72621329833	6844.19172049532	6640.45062990547	7583.0360822928	5898.68338566546	6379.58106711605	Ankrd52
1499	ENSMUSG00000014503.11	39.9396332819921	27.7674258386072	22.458095904369	32.4734221016951	36.332045490886	17.2715930856662	Pkd2l2
1500	ENSMUSG00000014504.13	4387.65399912171	4715.67490534967	4582.47238703239	4997.95487437907	4740.7459358269	4926.94918549003	Srp19
1501	ENSMUSG00000014529.6	0	0	0	0	0	0	Tmbim7
1502	ENSMUSG00000014542.2	0	0	2.04164508221537	0	0	0	Clec4f
1503	ENSMUSG00000014543.11	0	0	0	0	0	0	Klra17
1504	ENSMUSG00000014547.9	544.890711204321	460.556269943795	427.724644724119	429.042788979972	332.848416755214	460.878826022776	Wdfy2
1505	ENSMUSG00000014550.11	5860.66571230756	5929.7816627067	5871.77125645139	6428.75353304164	6027.60354708473	6191.4116056038	Rbsn
1506	ENSMUSG00000014551.8	1030.82291613523	1204.53178292993	1034.09323414208	1157.23467853313	1130.98141608726	1163.55995524488	Mrps25
1507	ENSMUSG00000014554.10	1415.95509421158	1568.38081115995	1565.94177805919	1656.14452718645	1498.98987686591	1392.63582143371	Dguok
1508	ENSMUSG00000014592.16	3197.07254985851	2830.36244065251	2328.49621626662	2297.74062446843	2728.41941621879	2753.4555503412	Camta1
1509	ENSMUSG00000014599.7	2674.05354259433	1784.77523321255	2516.32756383044	2031.06494599693	2433.07504642191	2329.84700413486	Csf1
1510	ENSMUSG00000014601.10	2753.93280915831	2831.31993809522	3012.44731880877	3327.04970078276	2745.99943823051	2871.62960829576	Strip1
1511	ENSMUSG00000014602.12	1201.99277305805	496.941172766798	1054.50968496424	523.510926003085	1122.77740581512	859.943529423167	Kif1a
1512	ENSMUSG00000014603.2	84.6339848118405	48.8323695782403	145.977623378399	97.4202663050853	92.5881159283869	91.8121527185411	Alx3
1513	ENSMUSG00000014606.11	3626.89907946471	4096.17405991592	3918.93773531239	3793.48612733438	3626.17254028391	3645.21517229059	Slc25a11
1514	ENSMUSG00000014609.13	5.70566189742745	1.91499488542119	2.04164508221537	1.96808618798152	2.34400293489587	3.63612486014024	Chrne
1515	ENSMUSG00000014633.12	692.286976887864	876.110160080193	710.492488610947	719.335501707246	686.79285992449	838.126780262326	Cmc2
1516	ENSMUSG00000014668.12	1899.03446819377	2209.90409777605	2044.70754983869	2311.5172277843	2028.73454015238	2019.8673598079	Chfr
1517	ENSMUSG00000014686.7	0	0	0	1.96808618798152	0	0	Ceacam16
1518	ENSMUSG00000014704.9	192.090617213391	235.544370906806	181.706412317167	231.250127087829	281.280352187504	227.257803758765	Hoxa2
1519	ENSMUSG00000014725.11	5.70566189742745	0	0	0	0	9.09031215035061	Adam28
1520	ENSMUSG00000014747.5	0	0	0	0	0	0	Ankrd53
1521	ENSMUSG00000014748.10	6484.48474642629	6864.29916679224	6538.36837579471	7226.81248226815	6381.54799025401	6705.92327331364	Tex261
1522	ENSMUSG00000014763.7	3440.51412414875	3327.30361341931	3297.25680777781	2992.4750488259	3234.7240501563	3022.52878999158	Fam120b
1523	ENSMUSG00000014767.13	3953.07275126765	4009.04179262925	3662.71127749436	3808.24677374424	3928.54891888548	3864.29169511404	Tbp
1524	ENSMUSG00000014769.9	8446.28149549176	9933.0784706797	10497.1181902103	10040.1916879877	8846.26707629702	9383.92923280693	Psmb1
1525	ENSMUSG00000014771.9	509.705796170185	670.248209897415	754.387857878577	739.016363587061	707.888886338553	689.045660996576	Pdcd2
1526	ENSMUSG00000014773.10	155.954758529684	98.6222365991911	155.165026248368	91.5160077411407	125.404157016929	88.1760278584009	Dll1
1527	ENSMUSG00000014776.6	129.328336341689	158.944575489959	120.457059850707	125.957516030817	148.844186365888	160.898525061206	Nol3
1528	ENSMUSG00000014778.7	804.49832753727	698.015635736023	838.095306249407	954.521801171038	778.208974385429	741.769471468609	Fhod1
1529	ENSMUSG00000014782.12	90.3396467092679	70.8548107605839	121.477882391814	116.11708509091	84.3841056562513	101.811496083927	Plekhg4
1530	ENSMUSG00000014786.7	2043.5779029286	2130.43181003107	2424.45353513075	2475.85242448075	1824.80628481644	2178.038791224	Slc9a5
1531	ENSMUSG00000014791.9	376.573685230212	279.589253271493	424.662177100796	392.633194502313	391.44849012761	305.43448825178	Elmo3
1532	ENSMUSG00000014813.8	797.841721990271	854.087718897849	572.68144556141	514.654538157168	649.288812966156	608.141882858455	Stc1
1533	ENSMUSG00000014837.11	2017.90242439017	2172.56169751034	2164.14378714829	2156.03841893376	2205.70676173701	2239.85291384639	4931428F04Rik
1534	ENSMUSG00000014846.9	1034.62669073351	762.167964397632	1152.50864891057	810.851509448387	668.040836445323	428.153702281514	Tppp3
1535	ENSMUSG00000014850.12	2506.68746026979	2694.39780378761	2409.14119701413	2547.68757034208	2297.12287619795	2412.56884470305	Msh3
1536	ENSMUSG00000014852.13	9.50943649571241	1.91499488542119	2.04164508221537	1.96808618798152	1.17200146744794	0	Adamts13
1537	ENSMUSG00000014856.9	2375.45723662896	2759.50762989193	2784.80389214176	2960.9856698182	2715.52740007687	2628.9182738814	Tmem208
1538	ENSMUSG00000014859.8	2045.47979022774	2138.09178957276	2221.30984945032	2798.61855930972	1922.08240661461	1983.5061112065	E2f4
1539	ENSMUSG00000014867.6	46515.4086187773	46408.9435507398	46010.5135728055	50079.9211393778	48315.7604955411	48979.5108973041	Surf4
1540	ENSMUSG00000014873.12	1422.61169975858	1586.57326257145	1502.65078051051	1649.25622552851	1497.81787539846	1475.3576620019	Surf2
1541	ENSMUSG00000014905.3	5312.92217015452	3897.97208927483	4729.47083295189	4096.57140028354	5582.24298945452	4942.40271614562	Dnajb9
1542	ENSMUSG00000014907.9	4038.65767972906	2844.72490229317	3150.25836185831	2738.59193057629	3967.22496731126	3922.46969287629	Naf1
1543	ENSMUSG00000014932.12	3240.81595773879	3262.19378731499	2951.19796634231	3019.04421236365	3456.23232750396	3440.6831489077	Yes1
1544	ENSMUSG00000014956.12	25294.1501349454	25272.1875029034	23230.8585679875	24422.9655497567	27144.7259875616	27981.7988612092	Ppp1cb
1545	ENSMUSG00000014959.9	16432.306264591	15140.9070615826	15225.5682006211	16531.9239790448	16286.1323916565	16359.834776986	Gorasp2
1546	ENSMUSG00000014980.11	2068.30243781745	2357.35870395348	2276.43426667013	2377.44811508168	2362.75495837504	2291.66769310339	Tsen15
1547	ENSMUSG00000015001.14	0	0	0	0	0	0	Oc90
1548	ENSMUSG00000015002.13	6364.66584658032	6688.1196373335	6274.99616018892	6203.40766451775	6699.1603879324	6584.11309049894	Efr3a
1549	ENSMUSG00000015013.8	1234.32485714347	1324.21896326875	1198.44566326042	1272.36772053005	1138.01342489195	1211.73860964174	Trappc2l
1550	ENSMUSG00000015016.7	636.18130156316	737.273030887157	763.575260748546	816.755768012331	630.536789486989	674.501161556015	Acsf3
1551	ENSMUSG00000015023.7	4556.92196874539	4094.2590650305	4334.41250954322	4409.4971041726	4897.79413246492	4998.7626514778	Ddx19a
1552	ENSMUSG00000015027.10	1476.81548778414	1360.60386609175	1267.86159605574	1306.80922881973	1307.9536376719	1159.0147991697	Galns
1553	ENSMUSG00000015053.11	549.645429452177	216.394422052594	414.453951689719	189.920317140217	330.504413820318	317.251894047236	Gata2
1554	ENSMUSG00000015083.8	267.215165529519	280.546750714204	297.059359462336	340.478910520803	260.184325773442	269.073239650378	C8g
1555	ENSMUSG00000015085.8	59.9094499229882	59.3648414480568	85.7490934530453	36.4095944776581	31.6440396210943	33.6341549562972	Entpd2
1556	ENSMUSG00000015087.11	12678.9316797334	11986.9104852939	12391.7648265062	12737.4538086164	12876.7801228505	12859.155567886	Rabl6
1557	ENSMUSG00000015090.10	96.9962522562666	103.409723812744	153.123381166152	114.148998902928	100.792126200522	89.0850590734359	Ptgds
1558	ENSMUSG00000015092.6	2696.87619018404	3063.9918166739	3596.35781232237	3766.91696379663	3317.9361543451	3320.69102852308	Edf1
1559	ENSMUSG00000015093.12	132.181167290403	177.13702690146	166.394074200552	177.127756918337	107.82413500521	151.808212910855	Clic3
1560	ENSMUSG00000015094.13	1018.4606486908	744.933010428842	791.137469358454	651.436528221883	774.692969983085	602.687695568245	Npdc1
1561	ENSMUSG00000015095.9	3226.55180299522	3104.20670926774	3387.08919139529	3591.75729306628	3163.23196064198	3067.07131952829	Fbxw5
1562	ENSMUSG00000015112.12	728.422835571571	1082.92960770568	1112.69656980737	1129.68147190139	794.6169949297	1022.66011691444	Slc25a13
1563	ENSMUSG00000015120.12	7880.47002399688	8690.24679004135	9270.08949579886	9448.78178849928	8761.88297064076	8738.51707013204	Ube2i
1564	ENSMUSG00000015126.9	1376.01546092959	1428.58618452421	1580.23329363469	1705.34668188599	1431.01379175393	1521.71825396869	Tsr3
1565	ENSMUSG00000015127.11	940.483269425958	816.745318632136	965.698123887868	1065.71867079199	941.117178360692	866.306747928413	Unkl
1566	ENSMUSG00000015133.13	3700.1217404817	3272.72625918481	4877.49010141251	4513.80567213562	3765.64071491022	3682.48545210703	Lrrk1
1567	ENSMUSG00000015134.11	59.9094499229882	35.427405380292	80.6449807475069	44.2819392295842	45.7080572304695	119.083089169593	Aldh1a3
1568	ENSMUSG00000015143.11	9227.00623178975	8517.89725035344	8313.57877478097	9219.49974759944	8831.03105722019	9492.1039473961	Actn1
1569	ENSMUSG00000015149.10	4668.18237574522	4858.34202431355	5431.79674123398	5826.51915951929	5142.74243916154	5174.20567597956	Sirt2
1570	ENSMUSG00000015165.13	27787.5243841212	26708.4336669693	27779.6438111634	28461.4784074948	26143.8367343611	27799.0835869872	Hnrnpl
1571	ENSMUSG00000015176.9	8218.05501959467	7419.64768356439	8017.54023785974	7746.38723589527	8100.87414300013	8214.00605905681	Nolc1
1572	ENSMUSG00000015189.9	4279.24642307059	5007.7116253764	4025.10327958759	4470.50777600002	4232.09729895449	4512.43095143404	Casd1
1573	ENSMUSG00000015202.10	3266.49143627721	2540.2407155112	3160.46658726938	3328.03374387675	2812.80352187504	2947.07919914367	Cnksr3
1574	ENSMUSG00000015214.11	3257.93294343107	3428.79834234663	3597.37863486347	3651.78392179971	3589.84049479303	3497.04308423988	Mtmr1
1575	ENSMUSG00000015217.8	565.811471494889	960.369935038725	789.095824276239	838.404716080128	629.364788019541	771.767501564766	Hmgb3
1576	ENSMUSG00000015222.14	9732.90825336165	9906.2685422838	8698.42887277856	8050.45655193841	10797.6495195978	11291.9857531655	Map2
1577	ENSMUSG00000015224.10	38.9886896324209	45.0023798073979	28.5830311510151	37.3936375716489	7.03200880468761	19.9986867307713	Cyp2j9
1578	ENSMUSG00000015242.11	0	0	0	0	0	0	Nipsnap3a
1579	ENSMUSG00000015243.4	1624.21175346768	1024.52226370033	1475.0885719006	1480.98485645609	1863.48233324222	1444.45060069071	Abca1
1580	ENSMUSG00000015247.7	1175.36635087005	1169.10437754963	1199.46648580153	1067.68675697998	1154.42144543622	1208.1024847816	Nipsnap3b
1581	ENSMUSG00000015289.4	1081.2229295625	1354.85888143549	1393.42276861199	1313.69753047767	1180.20547772007	1359.00166647742	Lage3
1582	ENSMUSG00000015290.12	3077.25365001254	3741.900006113	3126.77944341283	3673.43286986751	3382.39623505474	3462.49989806855	Ubl4
1583	ENSMUSG00000015291.7	15179.9134781057	15426.2412995104	15989.1434613696	16069.4237248691	15539.5674568922	15114.462012388	Gdi1
1584	ENSMUSG00000015305.5	6245.79789038391	5290.17337097603	5603.29492814007	5984.95009765181	5924.46741794931	5661.44640723836	Sash1
1585	ENSMUSG00000015312.8	20456.6997895765	10854.1910105673	20618.573685293	17401.8180741326	17500.3259119326	16877.982569556	Gadd45b
1586	ENSMUSG00000015314.7	0	0	0	0	2.34400293489587	0	Slamf6
1587	ENSMUSG00000015316.11	42.7924642307059	22.0224411823436	16.3331606577229	13.7766033158706	8.20401027213555	22.7257803758765	Slamf1
1588	ENSMUSG00000015335.13	892.936086947395	947.922468283488	1062.6762652931	1078.51123101387	959.869201839859	961.755025507094	Zdhhc12
1589	ENSMUSG00000015337.5	398.44538917035	497.898670209509	540.015124245964	591.409899488447	464.112581109382	508.148449204599	Endog
1590	ENSMUSG00000015340.7	9.50943649571241	0	0	11.8085171278891	0	3.63612486014024	Cybb
1591	ENSMUSG00000015341.13	5203.56365045383	5893.3967598837	5718.64787528524	6172.90232860404	5920.95141354697	5895.06742950237	Golga7
1592	ENSMUSG00000015342.6	128.377392692118	119.687180338824	118.415414768491	133.829860782743	165.252206910159	165.443681136381	Xk
1593	ENSMUSG00000015354.8	27339.6299251732	28477.8889410985	28869.8822850664	33927.8377946134	29959.8735123716	29384.4340260083	Pcolce2
1594	ENSMUSG00000015355.10	0	0	0	1.96808618798152	0	0.90903121503506	Cd48
1595	ENSMUSG00000015357.7	7730.22092736462	6237.13834181681	6775.19920533169	7662.74357290605	7246.48507323058	7357.69865449378	Clpx
1596	ENSMUSG00000015363.10	2381.16289852639	2893.55727187141	2920.57329010908	3244.39008088754	2658.09932817192	2751.63748791113	Trabd
1597	ENSMUSG00000015365.12	134.083054589545	60.3223388907674	168.435719282768	88.5638784591684	146.500183430992	151.808212910855	Mov10l1
1598	ENSMUSG00000015377.9	1797.28349768965	1946.59230103064	1985.49984245444	2190.47992722343	1877.54635085159	1878.96752147747	Dennd6b
1599	ENSMUSG00000015396.3	72.2717173674143	88.0897647293746	101.061431569661	92.5000508351315	56.2560704375009	69.9954035576997	Cd83
1600	ENSMUSG00000015401.9	0	1.91499488542119	0	0	8.20401027213555	1.81806243007012	Tmem27
1601	ENSMUSG00000015405.12	1.90188729914248	1.91499488542119	0	1.96808618798152	1.17200146744794	0	Ace2
1602	ENSMUSG00000015437.4	0	0	2.04164508221537	1.96808618798152	0	0	Gzmb
1603	ENSMUSG00000015441.3	0	0	0	0	0	0	Gzmf
1604	ENSMUSG00000015443.8	2.85283094871372	0	1.02082254110768	1.96808618798152	0	0	Gzmn
1605	ENSMUSG00000015451.13	237.73591239281	265.226791630834	376.683517668735	374.92041881048	377.384472518235	292.708051241289	C4a
1606	ENSMUSG00000015452.11	145.4943783844	161.81706781809	160.269138953906	184.016058576272	135.95217022396	149.08111926575	Ager
1607	ENSMUSG00000015461.12	2661.6912751499	2465.55591497978	2953.23961142453	3470.71999250541	2934.69167448963	2983.44044774507	Atf6b
1608	ENSMUSG00000015467.11	28.5283094871372	21.0649437396331	36.7496114798766	64.9468442033902	41.0200513606777	33.6341549562972	Egfl8
1609	ENSMUSG00000015468.11	113.162294298978	107.239713583586	139.852688131753	115.133041996919	96.1041203307307	88.1760278584009	Notch4
1610	ENSMUSG00000015474.13	1135.42671758806	1055.16218186707	1063.69708783421	1368.80394374115	1130.98141608726	1149.92448701935	Ppt2
1611	ENSMUSG00000015476.6	15.2150983931399	6.70248209897415	6.12493524664609	3.93617237596304	17.580022011719	0	Prrt1
1612	ENSMUSG00000015478.10	1896.18163724505	1989.67968595261	2169.24789985383	2074.36284213252	1940.83443009378	1977.14289270126	Rnf5
1613	ENSMUSG00000015484.3	7.60754919656993	0	6.12493524664609	1.96808618798152	2.34400293489587	5.45418729021036	Fam163a
1614	ENSMUSG00000015488.11	8730.61364671357	8552.36715829102	9323.17226793646	9483.22329678896	8850.95508216681	8482.17026749215	Cacfd1
1615	ENSMUSG00000015501.7	9633.05917015667	6311.82314234823	7324.40173244762	6616.70576399387	9337.3356911577	7968.56763099734	Hivep2
1616	ENSMUSG00000015519.9	0	0	0	0	0	0	2310057J18Rik
1617	ENSMUSG00000015522.15	11860.1691974525	11511.0342562668	11080.0078611828	11398.171157695	11654.3825923023	11758.3187664785	Arnt
1618	ENSMUSG00000015533.8	36.1358586837072	17.2349539687907	18.3748057399383	15.7446895038522	28.1280352187504	19.0896555157363	Itga2
1619	ENSMUSG00000015536.11	2021.70619898846	2398.53109399004	2063.08235557863	2357.76725320186	2142.41868249483	2163.49429178344	Mocs2
1620	ENSMUSG00000015542.14	1288.52864516903	1522.42093390984	1336.25670630996	1549.86787303545	1550.55794143362	1448.08672555085	Nat9
1621	ENSMUSG00000015568.12	13801.996129877	13200.0597452082	10217.4128139468	9867.00010344536	10580.82924812	10688.3890263822	Lpl
1622	ENSMUSG00000015575.11	5350.0089724878	6050.42634048824	6138.20593968049	5701.54568658247	5245.87856829696	5272.38104720335	Atp6v0e
1623	ENSMUSG00000015579.4	0	0	4.08329016443073	1.96808618798152	2.34400293489587	0.90903121503506	Nkx2-5
1624	ENSMUSG00000015597.13	4697.66162888193	5451.03294135141	4806.03252353497	5359.09868987368	4849.74207229956	5358.73901263168	Zfp318
1625	ENSMUSG00000015599.8	38.9886896324209	32.5549130521602	35.7287889387689	37.3936375716489	29.3000366861984	33.6341549562972	Ttbk1
1626	ENSMUSG00000015605.5	11751.7616214014	7669.55451611185	10984.0505423187	9614.10102828973	10791.7895122606	11716.5033305869	Srf
1627	ENSMUSG00000015619.10	153.10192758097	71.8123082032945	122.498704932922	73.803232049307	123.060154082033	76.3586220629451	Gata3
1628	ENSMUSG00000015627.5	2.85283094871372	5.74498465626356	10.2082254110768	5.90425856394456	0	3.63612486014024	Gata5
1629	ENSMUSG00000015647.9	913.856847237963	714.293092262103	1205.59142104817	1142.47403212327	657.492823238292	600.869633138175	Lama5
1630	ENSMUSG00000015652.6	2591.32144508163	1846.05506954602	2351.9751347121	2385.3204598336	2545.58718729692	2299.8489740387	Steap1
1631	ENSMUSG00000015653.10	2238.5213510907	2146.70926655715	1952.833521139	2118.64478136211	2460.03108017322	2339.84634750025	Steap2
1632	ENSMUSG00000015656.13	86334.2720572738	62659.5901484239	55026.4182558685	46516.7010960372	55979.4780911832	51830.232787654	Hspa8
1633	ENSMUSG00000015659.9	519.215232665898	444.278813417715	402.204081196427	361.143815494609	378.556473985683	431.789827141654	Serac1
1634	ENSMUSG00000015665.8	0	0	0	0	0	0	Awat1
1635	ENSMUSG00000015668.10	3053.48005877326	3497.7381582218	3365.65191803203	3180.42727977814	3126.89991515109	3490.67986573463	Pdzd11
1636	ENSMUSG00000015671.10	5372.83162007751	7093.14105560008	6236.20490362683	6360.85455955628	6540.94018982693	6422.3055342227	Psma2
1637	ENSMUSG00000015672.3	1448.287178297	1430.50117940963	1385.25618828313	1439.65504650848	1532.9779194219	1631.71103098793	Mrpl32
1638	ENSMUSG00000015697.11	6458.80926788787	6732.16451969818	5998.35325154874	6365.77477502623	6540.94018982693	6803.18961332239	Setdb1
1639	ENSMUSG00000015702.10	144.543434734829	147.454606177431	161.289961495014	179.095843106318	153.53219223568	152.71724412589	Anxa9
1640	ENSMUSG00000015709.8	629.524696016162	553.433521886723	716.617423857593	566.808822138678	598.892749865895	688.136629781541	Arnt2
1641	ENSMUSG00000015711.8	1720.25706207438	1476.46105665974	1447.52636329069	1545.93170065948	1404.05775800263	1524.4453476138	Prune
1642	ENSMUSG00000015714.8	6852.49993881036	7540.29236134592	6746.61617418067	7434.4455751002	6776.51248478396	7142.25825653047	Cers2
1643	ENSMUSG00000015721.14	1.90188729914248	1.91499488542119	0	0	4.68800586979174	0	Nlrp5
1644	ENSMUSG00000015733.10	11024.2897294794	11864.350812627	10780.9068566382	10695.5643885856	11289.890135926	11761.9548913386	Capza2
1645	ENSMUSG00000015745.6	561.056753247032	665.460722683862	740.09634230307	693.750381263486	608.268761605478	651.775381180138	Plekho1
1646	ENSMUSG00000015747.5	1056.49839467365	1060.90716652334	1049.4055722587	1067.68675697998	1154.42144543622	1167.19608010502	Vps45
1647	ENSMUSG00000015748.10	4000.61993374621	4334.59092315086	4033.26985991645	4281.5715019538	4355.15745303653	4315.17117777143	Prpf3
1648	ENSMUSG00000015749.9	10512.6820460101	11818.3909353769	10357.2655020785	11058.6762902682	10848.0455826981	11821.950951531	Anp32e
1649	ENSMUSG00000015750.12	1983.66845300561	2015.5321169058	1726.21091701309	1951.35745538368	1999.43450346618	2045.32023382889	Aph1a
1650	ENSMUSG00000015755.13	19442.9938591336	18436.6132593925	16949.737472552	18852.297594675	19132.9239560875	20685.0052981228	Tab2
1651	ENSMUSG00000015757.7	5040.95228637715	4743.44233118828	4900.96901985798	4980.24209868724	4794.6580033295	4633.3321030337	Ppil4
1652	ENSMUSG00000015759.7	7243.33777878414	8006.59361594598	7368.29710171525	7771.97235633903	7628.55755161861	7859.48388519313	Cnih1
1653	ENSMUSG00000015766.11	2700.67996478232	2386.0836272348	2552.05635276921	2732.68767201234	2706.15138833728	2732.54783239539	Eps8
1654	ENSMUSG00000015776.9	5304.36367730838	5526.67523932555	5590.02423510567	5764.52444459788	5477.93485885165	5677.80896910899	Med22
1655	ENSMUSG00000015787.12	0	0	1.02082254110768	1.96808618798152	0	0	Abo
1656	ENSMUSG00000015790.13	1512.95134646784	1714.87791989467	1262.7574833502	1538.05935590756	1713.46614540888	1608.98525061206	Surf1
1657	ENSMUSG00000015804.11	2970.74796126056	3818.49980152985	3500.40049345824	3821.03933396612	3315.59215141021	3439.77411769267	Med28
1658	ENSMUSG00000015806.9	2021.70619898846	2359.2736988389	2146.78980394946	2193.43205650541	2293.60687179561	2646.18986696706	Qdpr
1659	ENSMUSG00000015812.7	65.6151118204156	43.0873849219767	54.1035946787072	55.1064132634826	63.2880792421885	61.8141226223841	Gnrh1
1660	ENSMUSG00000015829.10	31.381140435851	70.8548107605839	35.7287889387689	40.3457668536212	30.4720381536463	34.5431861713323	Tnr
1661	ENSMUSG00000015837.12	31024.5365672617	21551.35244053	29150.608483871	25757.3279852082	29499.2769356645	26460.9896384556	Sqstm1
1662	ENSMUSG00000015839.6	2483.86481268008	1950.42229080148	2460.18232406951	1959.2298001356	2107.25863847139	2215.30907104044	Nfe2l2
1663	ENSMUSG00000015843.7	23.773591239281	13.4049641979483	11.2290479521845	21.6489480677967	12.8920161419273	15.453530655596	Rxrg
1664	ENSMUSG00000015846.11	6800.19803808395	5894.35425732641	6092.26892533065	6787.92926234827	6557.3482103712	5960.51767698489	Rxra
1665	ENSMUSG00000015850.8	1974.1590165099	1741.68784829057	1771.12710882183	2135.37351395995	1619.70602801305	1466.26734985155	Adamtsl4
1666	ENSMUSG00000015852.10	7.60754919656993	11.4899693125271	0	13.7766033158706	2.34400293489587	0	Fcrls
1667	ENSMUSG00000015854.7	0	0	0	1.96808618798152	0	0	Cd5l
1668	ENSMUSG00000015869.13	3912.18217433609	4223.52121979643	3896.47963940802	4318.96513952545	3895.73287779694	4018.82700167	Prpsap1
1669	ENSMUSG00000015879.8	2036.9212973816	1848.92756187416	1905.87568424804	1935.61276587983	2261.96283217451	2128.04207439708	Fam184b
1670	ENSMUSG00000015880.10	3851.32178076353	4752.05980817267	3432.00538320403	3653.75200798769	3851.19682203392	4226.99514991303	Ncapg
1671	ENSMUSG00000015882.14	4333.45021109615	5031.64906144417	3896.47963940802	4070.98627983978	4482.90561298835	4936.94852885541	Lcorl
1672	ENSMUSG00000015889.7	5886.34119084598	6206.49842365007	6314.80823929212	6474.01951536521	6842.14456696105	6610.47499573496	Lta4h
1673	ENSMUSG00000015890.2	33.2830277349934	14.3624616406589	31.6454987743382	30.5053359137136	37.5040469583339	35.4522173863674	Amdhd1
1674	ENSMUSG00000015932.8	17969.9821459477	17417.8359803484	16732.302271296	15167.0562076796	18457.8511108375	18084.2669919075	Dstn
1675	ENSMUSG00000015937.11	6167.82051111907	6168.19852594164	6867.07323403138	6592.1046866441	5974.86348104957	5878.70486763174	H2afy
1676	ENSMUSG00000015942.6	1150.6418159812	1338.58142490941	1258.67419318577	1367.81990064716	1339.59767729299	1340.82104217671	Gtf2ird2
1677	ENSMUSG00000015943.8	295.743475016656	389.701459183212	590.035428760241	663.245045349773	433.640542955736	398.155672185356	Bola1
1678	ENSMUSG00000015944.8	2367.84968743239	2215.64908243231	2075.33222607192	2368.59172723576	2298.2948776654	2300.75800525374	Gatsl2
1679	ENSMUSG00000015947.7	1.90188729914248	0	7.14575778775378	0	0	0	Fcgr1
1680	ENSMUSG00000015950.10	1.90188729914248	13.4049641979483	6.12493524664609	23.6170342557783	4.68800586979174	21.8167491608415	Ncf1
1681	ENSMUSG00000015957.8	237.73591239281	329.379120292444	272.559618475751	369.016160246535	228.540286152347	279.072583015764	Wnt11
1682	ENSMUSG00000015961.8	7433.52650869839	7191.76329219927	7292.75623367328	6973.91340711252	7543.00144449491	7404.05924646057	Adss
1683	ENSMUSG00000015962.5	0	9.57497442710593	3.06246762332305	5.90425856394456	1.17200146744794	4.5451560751753	1700016C15Rik
1684	ENSMUSG00000015966.13	820.664369579981	993.882345533596	726.82564926867	998.803740400622	811.025015473971	825.400343251835	Il17rb
1685	ENSMUSG00000015968.13	2743.47242901303	2613.01052115721	2277.45508921124	2529.97479465025	2680.36735605343	2606.19249350552	Cacna1d
1686	ENSMUSG00000015970.15	3999.66899009664	4351.82587711965	3065.53009094637	3981.43835828662	3752.74869876829	4409.71042413508	Chdh
1687	ENSMUSG00000015971.4	2040.72507197988	2148.62426144257	1912.00061949469	2137.34160014793	1978.33847705211	2015.32220373273	Actr8
1688	ENSMUSG00000015980.11	593.388837332455	517.04861906372	602.285299253533	570.744994514641	509.820638339852	574.507727902158	Lrrc27
1689	ENSMUSG00000015981.9	73.2226610169856	38.2998977084237	64.311820089784	40.3457668536212	72.664090981772	50.9057480419634	Stk32c
1690	ENSMUSG00000015994.9	6209.66203170021	6921.74901335488	6763.9701573795	6717.07815958093	6917.15266087771	6853.18633014932	Fnta
1691	ENSMUSG00000016018.3	5332.89198679552	6052.34133537366	5385.85972688413	5264.63055285057	5725.22716848316	6109.59879625064	Skiv2l2
1692	ENSMUSG00000016024.6	1920.90617213391	1661.25806310288	1806.8558977606	1796.86268962713	1740.42217916018	1721.7051212764	Lbp
1693	ENSMUSG00000016028.9	62.7622808717019	70.8548107605839	82.6866258297223	65.9308872973809	72.664090981772	68.1773411276295	Celsr1
1694	ENSMUSG00000016087.10	2468.64971428694	2093.08940976536	2126.3733531273	2058.61815262867	2191.64274412764	2199.85554038485	Fli1
1695	ENSMUSG00000016128.11	5707.56378472659	6016.91392999337	5780.91805029281	6545.85466122654	5094.69037899617	5496.91175731701	Stard13
1696	ENSMUSG00000016150.12	242.490630640666	240.331858120359	197.018750433783	234.202256369801	285.968358057296	204.532023382889	Tenm1
1697	ENSMUSG00000016179.8	377.524628879783	391.616454068633	413.433129148611	367.048074058554	249.63631256641	202.713960952818	Camk1g
1698	ENSMUSG00000016181.6	3086.76308650825	3128.14414533551	3202.3203114548	3501.22532841913	3319.10815581255	3103.4325681297	Diexf
1699	ENSMUSG00000016194.11	44.6943515298483	36.3849028230025	39.8120791031996	43.2978961355935	14.0640176093752	23.6348115909116	Hsd11b1
1700	ENSMUSG00000016200.10	770.264356152705	752.592989970526	837.0744837083	668.165260819726	1046.59731043101	836.308717832256	Syt14
1701	ENSMUSG00000016206.6	93.1924776579816	76.5997954168475	86.769915994153	94.468137023113	98.4481232656266	78.1766844930152	H2-M3
1702	ENSMUSG00000016239.8	189.237786264677	109.154708469008	101.061431569661	82.6596198952239	111.340139407554	115.446964309453	Lonrf3
1703	ENSMUSG00000016252.7	5237.7976218384	6772.37941229203	6991.61358404652	6629.49832421575	5497.85888379826	6150.50520092722	Atp5e
1704	ENSMUSG00000016253.9	2539.01954435521	2779.61507618885	3054.30104299419	3241.43795160557	2590.12324305994	2741.63814454574	Nelfcd
1705	ENSMUSG00000016255.5	87.4868157605542	52.6623593490826	168.435719282768	138.750076252697	125.404157016929	166.352712351416	Tubb1
1706	ENSMUSG00000016256.10	21534.1189445408	20883.9767229608	25699.2074723859	27684.0843632421	22810.6645609392	23002.1258652472	Ctsz
1707	ENSMUSG00000016257.12	2367.84968743239	2589.07308508944	2799.09540771727	2821.25155047151	2394.39899799613	2538.01515237789	Slmo2
1708	ENSMUSG00000016262.11	8763.89667444856	8627.05195882245	7720.4808783974	9110.27096416646	9623.304049215	9043.04252716878	Sertad4
1709	ENSMUSG00000016283.10	0	0	2.04164508221537	0	0	0	H2-M2
1710	ENSMUSG00000016308.9	1359.84941888687	1404.64874845644	1336.25670630996	1362.8996851772	1467.34583724481	1476.26669321694	Ube2a
1711	ENSMUSG00000016319.3	6048.95255492267	6916.96152614133	7885.85413005685	6783.9930899723	6592.50825439464	6855.00439257939	Slc25a5
1712	ENSMUSG00000016327.6	0	0	0	0	0	0	Atp1b4
1713	ENSMUSG00000016344.11	1187.72861831448	1210.27676758619	1711.91940143758	1755.53287967952	1259.90157750653	1325.36751152112	Ppdpf
1714	ENSMUSG00000016346.14	1.90188729914248	1.91499488542119	2.04164508221537	0	0	1.81806243007012	Kcnq2
1715	ENSMUSG00000016349.10	0	3.82998977084237	0	1.96808618798152	0	1.81806243007012	Eef1a2
1716	ENSMUSG00000016356.14	912.905903588392	596.5209068087	1687.419660451	1397.34119346688	806.337009604179	546.327760236071	Col20a1
1717	ENSMUSG00000016382.12	4514.12950451468	4646.73508947451	3805.62643324944	3926.33194502313	5079.45435991935	4685.1468822907	Pls3
1718	ENSMUSG00000016386.12	2479.11009443223	2512.4732896726	2365.2458277465	2428.6183559692	2539.72717995968	2781.63551800729	Mpped2
1719	ENSMUSG00000016409.4	3143.81970548252	3385.71095742466	3014.48896389099	3136.14534054855	3412.86827320839	3449.77346105805	Nkap
1720	ENSMUSG00000016427.7	1289.4795888186	1515.71845181087	1613.92043749125	1589.22959679508	1515.39789741018	1572.62400201065	Ndufa1
1721	ENSMUSG00000016458.10	148.347209333114	57.4498465626356	103.103076651876	59.0425856394456	91.416114460939	60.9050914073491	Wt1
1722	ENSMUSG00000016477.14	2930.80832797857	2146.70926655715	2496.93193554939	2400.08110624347	3121.03990781385	2626.19118023629	E2f3
1723	ENSMUSG00000016481.12	2995.47249614941	3427.84084490392	3103.30052496735	3437.26252730973	3574.6044757162	3632.4887352801	Cr1l
1724	ENSMUSG00000016487.12	12450.7052038363	12891.7455686554	12423.4103252805	12483.5706903668	12061.0671015067	13664.557224407	Ppfibp1
1725	ENSMUSG00000016493.10	252.95101078595	331.294115177865	309.309229955628	345.399125990757	319.956400613286	230.893928618905	Cd46
1726	ENSMUSG00000016494.6	144.543434734829	322.67663819347	153.123381166152	182.047972388291	52.7400660351571	45.451560751753	Cd34
1727	ENSMUSG00000016495.9	909.102128990107	1195.91430594553	1077.98860340971	913.191991223426	1108.71338820575	990.844024388216	Plgrkt
1728	ENSMUSG00000016496.7	158.807589478397	106.282216140876	117.394592227383	152.526679568568	179.316224519534	131.809526180084	Cd274
1729	ENSMUSG00000016498.9	0	0	1.02082254110768	0	0	0	Pdcd1lg2
1730	ENSMUSG00000016503.13	1771.60801915122	1969.57223965569	1855.85537973377	1993.67130842528	1980.68247998701	1897.14814577817	Gtf3a
1731	ENSMUSG00000016510.8	38.9886896324209	36.3849028230025	32.6663213154458	37.3936375716489	42.1920528281257	43.6334983216829	Mtif3
1732	ENSMUSG00000016520.7	1098.33991525478	1066.6521511796	1069.82202308085	1205.45279013868	1077.06934858465	1043.56783486025	Lnx2
1733	ENSMUSG00000016524.9	6.65660554699869	13.4049641979483	15.3123381166152	6.88830165793532	9.37601173958348	5.45418729021036	Il19
1734	ENSMUSG00000016526.8	340.437826546504	156.072083161827	187.831347563814	107.260697244993	161.736202507815	161.807556276241	Dyrk3
1735	ENSMUSG00000016528.7	11113.6784325391	9339.43005619913	10012.2274831841	10671.9473543298	11010.9537866734	11248.3522548438	Mapkapk2
1736	ENSMUSG00000016529.5	40.8905769315634	23.9374360677648	53.0827721375995	27.5532066317413	31.6440396210943	41.8154358916128	Il10
1737	ENSMUSG00000016534.12	26665.4108776272	27019.6203358502	24834.5707800677	23651.4757640679	26269.240891378	25925.5702527999	Lamp2
1738	ENSMUSG00000016541.9	15233.1663224817	15888.7125643396	15061.2157715027	15751.5778055101	16778.3730079846	17258.8666486557	Atxn10
1739	ENSMUSG00000016552.10	3288.36314021735	3296.66369525257	2804.1995204228	3285.71989083515	2854.99557470317	2600.73830621531	Foxred2
1740	ENSMUSG00000016554.8	10958.674617659	11412.4120196676	11450.5664436049	11586.1233886472	11425.8423061499	11253.806442134	Eif3d
1741	ENSMUSG00000016559.11	60085.3744981589	49716.1397178621	57374.3101004162	43187.6833090665	48176.2923209148	54450.9697806001	H3f3b
1742	ENSMUSG00000016619.9	4796.55976843734	4397.78575436976	4320.12099396771	4279.60341576582	4981.00623665372	5026.03358792885	Nup50
1743	ENSMUSG00000016624.12	230.12836319624	145.53961129201	192.935460269352	191.888403328198	181.66022745443	166.352712351416	Phf21b
1744	ENSMUSG00000016626.8	0	0	0	0	0	0	Nlrp14
1745	ENSMUSG00000016637.6	780.724736297989	920.15504244488	973.864704216729	926.968594539296	987.997237058609	917.212495970376	Ift27
1746	ENSMUSG00000016664.11	11661.4219746921	10858.0210003381	12023.2478891663	12221.8152273652	10450.7370852332	11483.7913395379	Pacsin2
1747	ENSMUSG00000016756.13	5.70566189742745	5.74498465626356	6.12493524664609	9.84043093990761	1.17200146744794	1.81806243007012	Cmah
1748	ENSMUSG00000016757.7	1857.19294761263	1765.62528435833	1649.64922643001	1764.38926752543	1829.49429068623	1875.33139661733	Ttll12
1749	ENSMUSG00000016758.3	39.9396332819921	13.4049641979483	62.2701750075686	43.2978961355935	57.4280719049488	47.2696231818231	Bik
1750	ENSMUSG00000016763.11	1968.45335461247	1625.83065772259	1966.1042141734	2338.08639132205	1905.67438607034	1986.23320485161	Scube1
1751	ENSMUSG00000016831.11	7786.32660268932	7255.91562086088	7531.62870829248	7401.9721529985	7851.23783043372	7856.75679154803	Tox4
1752	ENSMUSG00000016833.11	524.920894563325	674.078199668258	499.182222601657	572.713080702623	629.364788019541	628.140569589227	Mrps18c
1753	ENSMUSG00000016918.12	3821.84252762682	3142.50660697617	3779.08504718064	2747.4483184222	4233.26930042194	3527.04111433603	Sulf1
1754	ENSMUSG00000016921.11	39209.3085591214	38238.6178720903	41477.0406677462	43079.4385687275	41965.8565449082	41195.4766029589	Srsf6
1755	ENSMUSG00000016933.14	15680.1098377802	15700.0855681256	14701.8862370328	15935.5938640864	14964.1147363752	16139.8492229475	Plcg1
1756	ENSMUSG00000016940.15	1573.8117400404	1747.43283294683	1847.68879940491	1760.45309514947	1389.99374039325	1435.36028854036	Kctd2
1757	ENSMUSG00000016942.5	3.80377459828496	0	4.08329016443073	0	0	0	Tmprss6
1758	ENSMUSG00000016946.5	1963.69863636461	2078.7269481247	2269.28850888238	2222.95334932513	2088.50661499222	2123.4969183219	Kctd5
1759	ENSMUSG00000016982.6	57.0566189742745	49.7898670209509	59.2077073842456	84.6277060832054	64.4600807096364	66.3592786975594	Pom121l2
1760	ENSMUSG00000016984.7	2458.18933414166	2638.8629521104	2100.85278959961	2600.82589741758	2733.10742208859	2518.92549686215	Etaa1
1761	ENSMUSG00000016995.14	30912.3252166123	28618.6410651769	35115.2745915632	35654.8334245672	27393.1902986606	27028.2251166375	Matn4
1762	ENSMUSG00000016998.2	2.85283094871372	0	2.04164508221537	1.96808618798152	0	0	Svs4
1763	ENSMUSG00000017000.2	3.80377459828496	0	0	0	3.51600440234381	0	Svs6
1764	ENSMUSG00000017002.11	721.766230024572	724.825564131919	771.741841077408	794.122776850544	631.708790954437	684.500504921401	Slpi
1765	ENSMUSG00000017003.7	1.90188729914248	0	0	0	0	0	Svs3a
1766	ENSMUSG00000017004.7	5.70566189742745	3.82998977084237	5.10411270553841	0	0	0	Svs5
1767	ENSMUSG00000017007.6	650.445456306729	624.288332647307	836.053661167192	630.771623248078	386.760484257819	533.60132322558	Rbpjl
1768	ENSMUSG00000017009.3	39429.9274858219	37569.3271596356	35316.3766321614	35677.466415729	37090.3304403248	38258.3967471806	Sdc4
1769	ENSMUSG00000017049.4	0	0	0	0	0	0	Ccdc70
1770	ENSMUSG00000017057.9	2384.96667312467	2021.27710156206	1906.89650678915	1854.92123217258	2215.0827734766	2161.67622935337	Il13ra1
1771	ENSMUSG00000017064.4	0	0	0	0	0	0	Prl5a1
1772	ENSMUSG00000017119.16	23418.889257991	19997.3340910107	21125.9224882235	20669.8251892759	23175.1570173155	21707.6654150372	Nbr1
1773	ENSMUSG00000017132.14	2214.74775985142	2124.68682537481	2421.39106750742	2460.1077349769	2222.11478228129	2224.39938319079	Cyth1
1774	ENSMUSG00000017144.5	9427.65534184929	6753.22946343782	7542.85775624467	6456.30673967338	9193.1795106616	8716.70032097119	Rnd3
1775	ENSMUSG00000017146.9	5492.65051992349	4483.003026771	4479.36931038051	3952.90110856088	4546.19369223054	4326.98858356689	Brca1
1776	ENSMUSG00000017165.1	26.6264221879948	65.1098261043203	45.9370143498457	29.5212928197228	41.0200513606777	47.2696231818231	Gast
1777	ENSMUSG00000017167.6	101.750970504123	89.0472621720852	104.123899192984	47.2340685115565	84.3841056562513	74.540559632875	Cntnap1
1778	ENSMUSG00000017176.14	4166.08412877161	4839.19207545934	4972.42659773552	4699.78981689987	4082.08111112116	4274.26477309485	Nt5c3b
1779	ENSMUSG00000017188.3	1041.28329628051	1605.72321142567	1253.57008048023	1372.74011611711	1286.85761125783	1326.27654273615	Coa3
1780	ENSMUSG00000017195.12	30.4301967862797	23.9374360677648	12.2498704932922	23.6170342557783	26.9560337513025	19.0896555157363	Zpbp2
1781	ENSMUSG00000017204.4	3.80377459828496	0	0	0	0	0	Gsdma
1782	ENSMUSG00000017210.11	3460.48394078975	3363.68851624231	3582.06629674686	4000.13517707244	3581.63648452089	3546.13076985177	Med24
1783	ENSMUSG00000017211.11	0	0	0	1.96808618798152	0	0	Gsdma2
1784	ENSMUSG00000017221.11	7829.11906692003	7079.73609140213	7968.54075588657	8790.45695861946	7635.5895604233	7611.31836348856	Psmd3
1785	ENSMUSG00000017264.13	6144.99786352936	6292.67319349402	6340.32880281982	6862.71653749156	6272.55185378135	6463.21193889928	Exosc10
1786	ENSMUSG00000017286.12	2793.87244244031	3517.84560451872	3052.25939791197	3057.42189302929	3251.13207070057	3047.98166401256	Glod4
1787	ENSMUSG00000017288.12	1767.80424455294	1906.37740843679	1637.39935593672	1941.51702444377	1963.10245797529	1927.14617587433	Vps53
1788	ENSMUSG00000017291.10	10176.0479940619	10325.652422191	9054.69593962514	9031.5475166472	9872.94036178141	9979.34467865489	Taok1
1789	ENSMUSG00000017299.10	2742.52148536346	2305.65384204711	2657.2010745033	2484.70881232667	2433.07504642191	2402.56950133766	Dnttip1
1790	ENSMUSG00000017300.9	1.90188729914248	0	10.2082254110768	0	7.03200880468761	8.18128093531555	Tnnc2
1791	ENSMUSG00000017307.12	593.388837332455	769.827943939317	734.992229597531	776.41000115871	641.084802694021	708.135316512312	Acot8
1792	ENSMUSG00000017309.8	13.3132110939974	28.7249232813178	35.7287889387689	40.3457668536212	0	5.45418729021036	Cd300lg
1793	ENSMUSG00000017310.7	0	0	0	0	0	0	Spint4
1794	ENSMUSG00000017311.12	0	0	0	0	0	0	Pyy
1795	ENSMUSG00000017314.9	1474.913600485	1161.44439800795	1222.945404247	1134.60168737135	1433.35779468882	1329.00363638126	Mpp2
1796	ENSMUSG00000017316.10	0	0	0	0	0	0	Ppy
1797	ENSMUSG00000017344.4	7.60754919656993	0	0	3.93617237596304	0	0	Vtn
1798	ENSMUSG00000017376.12	902.445523443108	1072.39713583586	1067.78037799864	1170.02723875501	965.729209177099	999.934336538567	Nlk
1799	ENSMUSG00000017386.7	2973.60079220927	3020.90443175192	3432.00538320403	3425.45401018184	2754.20344850265	2787.99873651253	Traf4
1800	ENSMUSG00000017390.12	7716.90771627062	9553.9094833663	8769.8864506561	9739.07450122656	8850.95508216681	9615.73219264087	Aldoc
1801	ENSMUSG00000017400.7	1779.21556834779	1827.86261813452	1977.33326212558	1860.82549073653	1625.56603535029	1777.15602539354	Stac2
1802	ENSMUSG00000017404.9	20844.6847986016	23927.8610933377	20572.6366709431	19485.0373041111	20308.4414279378	20023.2305735773	Rpl19
1803	ENSMUSG00000017405.11	1401.69093946801	1645.93810401951	1627.19113052565	1787.02225868722	1320.84565381382	1422.63385152987	Nek8
1804	ENSMUSG00000017412.12	21.8717039401385	15.3199590833695	10.2082254110768	13.7766033158706	21.0960264140628	7.27224972028048	Cacnb4
1805	ENSMUSG00000017417.11	30.4301967862797	49.7898670209509	20.4164508221536	21.6489480677967	1.17200146744794	1.81806243007012	Plxdc1
1806	ENSMUSG00000017418.10	15631.6117116521	12225.3273485289	12212.1000592712	9168.32950671192	12506.4276591369	12861.8826615311	Arl5b
1807	ENSMUSG00000017421.15	21848.8812925488	25250.1650617211	21372.9615431715	22898.682797165	24105.7261824691	24232.0450991896	Zfp207
1808	ENSMUSG00000017428.13	5611.51847611989	5211.65858067376	5089.82118996291	5383.69976722345	5290.41462405998	5457.8234150705	Psmd11
1809	ENSMUSG00000017446.11	679.924709443437	904.835083361511	678.846989836609	836.436629892146	870.797090313816	697.226941931891	C1qtnf1
1810	ENSMUSG00000017453.4	7.60754919656993	0	0	1.96808618798152	3.51600440234381	0.90903121503506	Pipox
1811	ENSMUSG00000017466.6	13005.1053515363	11724.5561859912	12516.3051765213	13006.0975732759	12413.8395432085	12065.5713171604	Timp2
1812	ENSMUSG00000017478.12	7384.07743892069	6632.58478565628	7287.65212096774	7814.28620938063	6846.83257283084	7182.25562999201	Zc3h18
1813	ENSMUSG00000017485.7	15368.2003207208	15319.9590833695	14338.4734123985	13865.1671943298	15681.3796344534	15395.3526578338	Top2b
1814	ENSMUSG00000017491.8	22.8226475897098	16.2774565260801	25.5205635276921	20.664904973806	7.03200880468761	9.99934336538567	Rarb
1815	ENSMUSG00000017493.9	3313.0876751062	2411.93605818799	3104.32134750846	3054.46976374732	3739.85668262636	2965.25982344437	Igfbp4
1816	ENSMUSG00000017499.12	1801.08727228793	1708.1754377957	1577.17082601137	1634.49557911865	1441.56180496096	1660.80002986906	Cdc6
1817	ENSMUSG00000017548.12	7549.54163394608	7439.75512986131	6854.82336353809	6866.65270986753	7735.20968515637	7741.30982723858	Suz12
1818	ENSMUSG00000017550.11	3694.41607858427	3850.0972171393	3420.77633525184	3228.64539138369	3803.14476186855	3859.74653903887	Atad5
1819	ENSMUSG00000017561.13	2179.56284481728	2175.43418983847	2123.31088550398	2211.14483219724	2372.13097011462	2288.03156824325	Crlf3
1820	ENSMUSG00000017588.2	0	0	2.04164508221537	0	9.37601173958348	0	Krt27
1821	ENSMUSG00000017607.6	5.70566189742745	1.91499488542119	6.12493524664609	5.90425856394456	7.03200880468761	5.45418729021036	Tns4
1822	ENSMUSG00000017615.9	4224.09169139545	4276.18357914551	3978.14544269664	4052.28946105395	4286.0093664571	4118.82043532386	Tnfaip1
1823	ENSMUSG00000017631.15	12741.6939606051	12860.148153046	12567.3463035767	12644.9537577813	12062.2391029742	12570.0836415048	Abr
1824	ENSMUSG00000017639.10	32428.1293940289	25997.970564478	31389.2723165201	27399.6959090787	29045.7123677622	29588.9660493912	Rab11fip4
1825	ENSMUSG00000017652.13	16.1660420427111	17.2349539687907	25.5205635276921	14.7606464098614	7.03200880468761	10.9083745804207	Cd40
1826	ENSMUSG00000017664.13	2576.10634668849	2920.36720026731	2715.38795934644	3108.59213391681	2721.38740741411	2942.53404306849	Slc35c2
1827	ENSMUSG00000017667.9	3104.8310158501	3156.86906861683	3028.78047946649	3313.27309746689	3276.91610298443	2972.53207316465	Zfp334
1828	ENSMUSG00000017670.13	3638.31040325957	3479.5457068103	3438.13031845067	3493.3529836672	3414.04027467584	3464.31796049862	Elmo2
1829	ENSMUSG00000017677.8	43421.988926722	36375.3278485754	43259.3968245203	36848.477697578	42603.4253431999	40596.4250322508	Wsb1
1830	ENSMUSG00000017679.13	3863.68404820795	3491.99317356553	3613.7117955212	3194.20388309401	3650.78457110032	3794.29629155634	Ttpal
1831	ENSMUSG00000017686.13	4161.32941052375	4183.30632720258	3750.50201602963	4070.00223674579	4065.67309057689	4158.8178087854	Rhot1
1832	ENSMUSG00000017688.11	0	0	3.06246762332305	1.96808618798152	0	1.81806243007012	Hnf4g
1833	ENSMUSG00000017692.8	78.928322914413	73.7273030887157	70.4367553364301	109.228783432974	104.308130602866	79.0857157080503	Rhbdl3
1834	ENSMUSG00000017697.3	428.87558595663	258.52430953186	322.579922990028	274.548023223422	222.680278815108	269.073239650378	Ada
1835	ENSMUSG00000017707.9	21389.5755098059	18375.333423059	19273.129576113	18680.0900532266	20177.1772635837	19506.9008434374	Serinc3
1836	ENSMUSG00000017713.9	1492.03058617728	1379.75381494597	1996.72889040663	1666.96900122035	1384.13373305601	1360.81972890749	Tha1
1837	ENSMUSG00000017715.8	1929.46466498005	1774.24276134273	1993.6664227833	2249.52251286288	1991.23049319404	1965.3254869058	Pgs1
1838	ENSMUSG00000017716.12	4640.60500990766	5496.99281860152	4680.47135097872	4686.99725667799	3964.88096437637	4686.05591350574	Birc5
1839	ENSMUSG00000017718.12	189.237786264677	231.714381135964	240.914119701413	208.617135926041	137.124171691408	167.261743566451	Afmid
1840	ENSMUSG00000017720.2	0	0	0	0	0	0	Trp53tg5
1841	ENSMUSG00000017721.12	4902.11451353975	4268.52359960383	4541.63948538808	5209.52413958709	4793.48600186206	5099.66511634669	Pigt
1842	ENSMUSG00000017723.8	364.211417785785	415.553890136398	385.870920538704	270.611850847459	281.280352187504	277.254520585693	Wfdc2
1843	ENSMUSG00000017724.11	170.218913273252	223.096904151568	157.206671330583	261.755463001542	108.996136472658	137.263713470294	Etv4
1844	ENSMUSG00000017733.4	0	0	0	0	0	0	Eppin
1845	ENSMUSG00000017734.12	37.0868023332784	31.5974156094496	62.2701750075686	43.2978961355935	33.9880425559901	29.998030096157	Dbndd2
1846	ENSMUSG00000017737.2	27.577365837566	11.4899693125271	41.853724185415	13.7766033158706	7.03200880468761	27.2709364510518	Mmp9
1847	ENSMUSG00000017740.13	128.377392692118	119.687180338824	166.394074200552	107.260697244993	160.564201040367	141.808869545469	Slc12a5
1848	ENSMUSG00000017747.10	1422.61169975858	1396.03127147205	1412.81839689303	1247.76664318028	1237.63354962502	1372.63713470294	Ghdc
1849	ENSMUSG00000017754.10	1031.7738597848	939.304991299092	1257.65337064466	1457.36782220032	1163.7974571758	1196.28507898614	Pltp
1850	ENSMUSG00000017756.8	3673.4953182937	3290.91871059631	3516.73365411597	3390.02845879817	3320.28015728	3175.24603411747	Slc12a7
1851	ENSMUSG00000017760.12	10393.8140898137	11020.7955655989	11908.9157645622	11890.1927046904	11246.5260816304	10928.3732671515	Ctsa
1852	ENSMUSG00000017764.2	568.664302443602	547.688537230459	563.494042691441	553.032218822807	573.10871758204	554.509041171387	Zswim1
1853	ENSMUSG00000017765.13	16932.5026242655	15910.7350055219	17225.359558651	18967.4306366719	16831.1130740198	17118.8758415403	Slc12a4
1854	ENSMUSG00000017767.3	2.85283094871372	7.65997954168475	7.14575778775378	1.96808618798152	16.4080205442711	9.99934336538567	Spata25
1855	ENSMUSG00000017774.16	8031.6700642787	7495.28998153853	7295.81870129661	7790.66917512485	7330.86917888684	7201.34528550775	Myo1c
1856	ENSMUSG00000017776.12	7866.20586925331	7909.88637423221	7589.81559313562	7867.42453645613	8564.98672410951	8165.82740465995	Crk
1857	ENSMUSG00000017778.11	3395.8197726189	3675.83268256597	4302.76701076888	4216.62465775041	3642.58056082818	3628.85261041996	Cox7c
1858	ENSMUSG00000017781.14	6316.16772045218	5699.98227645616	5918.72909334234	5505.7211108783	6592.50825439464	6125.96135812127	Pitpna
1859	ENSMUSG00000017801.12	1359.84941888687	1600.93572421211	1471.00528173617	1302.87305644377	1305.609634737	1505.35569209806	Mlx
1860	ENSMUSG00000017802.11	2456.28744684252	2464.59841753707	2412.20366463745	2633.29931951928	2529.17916675264	2133.49626168729	Fam134c
1861	ENSMUSG00000017817.8	178.777406119393	81.3872826304004	133.727752885106	165.319239790448	169.940212779951	122.719214029733	Jph2
1862	ENSMUSG00000017830.12	38.9886896324209	62.2373337761886	70.4367553364301	78.7234475192608	49.2240616328133	51.8147792569984	Dhx58
1863	ENSMUSG00000017831.7	8684.96835153415	6499.49264111951	6608.80513113114	6606.86533305397	7845.37782309648	7526.7784604903	Rab5a
1864	ENSMUSG00000017832.2	1.90188729914248	0	0	0	0	0	Hspb9
1865	ENSMUSG00000017837.9	1773.50990645036	1795.30770508236	1938.54200556349	2048.77772168876	1886.92236259118	1806.24502427467	Nkiras2
1866	ENSMUSG00000017843.10	5284.39386066739	5641.57493245082	5254.17361908124	5473.24768877661	5869.38334897926	5920.52030352335	Ppp2r5c
1867	ENSMUSG00000017858.9	4281.14831036973	4359.48585666133	4129.22717878058	3785.61378258246	3873.46484991543	4196.08808860184	Ift52
1868	ENSMUSG00000017861.8	1048.89084547708	1071.43963839315	1166.80016448608	1337.31456473344	993.857244395849	1082.65617710676	Mybl2
1869	ENSMUSG00000017868.13	3.80377459828496	0	5.10411270553841	4.9202154699538	2.34400293489587	1.81806243007012	Sgk2
1870	ENSMUSG00000017897.15	26.6264221879948	22.9799386250542	23.4789184454767	25.5851204437598	2.34400293489587	10.9083745804207	Eya2
1871	ENSMUSG00000017922.10	0	0	0	0	0	0	Prl3c1
1872	ENSMUSG00000017929.10	1607.0947677754	1260.06663460714	1408.7351067286	1334.36243545147	1297.40562446486	1332.6397612414	B4galt5
1873	ENSMUSG00000017943.12	0	0	0	1.96808618798152	7.03200880468761	0	Gdap1l1
1874	ENSMUSG00000017950.13	9.50943649571241	2.87249232813178	10.2082254110768	7.87234475192608	7.03200880468761	10.9083745804207	Hnf4a
1875	ENSMUSG00000017969.10	2212.84587255228	1790.52021786881	2254.99699330687	2021.22451505702	1987.7144887917	1881.69461512258	Ptgis
1876	ENSMUSG00000017978.15	618.113372221307	453.853787844821	745.200455008608	485.133245337445	479.348600186206	520.87488621509	Cadps2
1877	ENSMUSG00000017999.13	4302.0690706603	4368.10333364573	4488.55671325048	4851.33245337445	4482.90561298835	4640.60435275398	Ddx27
1878	ENSMUSG00000018001.15	16721.3931340607	12218.6248664299	14912.175680501	14601.2314286349	14945.3627128961	14292.6977939963	Cyth3
1879	ENSMUSG00000018008.7	7.60754919656993	5.74498465626356	12.2498704932922	10.8244740338984	11.7200146744794	3.63612486014024	Cyth4
1880	ENSMUSG00000018012.8	407.003882016491	493.111182995956	456.307675875134	436.915133731898	401.996503334642	389.974391250041	Rac3
1881	ENSMUSG00000018040.6	3185.66122606366	2980.68953915808	3295.2151626956	3240.45390851157	3244.10006189588	3163.42862832201	Rrp7a
1882	ENSMUSG00000018042.14	6596.6960970757	5996.80648369645	7005.90509962202	6551.75891979048	6154.17970556911	6246.86250972094	Cyb5r3
1883	ENSMUSG00000018068.10	5098.00890535142	5504.6527981432	5017.34278954426	4990.08252962715	5338.46668422535	4846.04540735191	Ints2
1884	ENSMUSG00000018076.9	14189.0301952525	11329.1097421517	12998.1334159241	13411.5233280001	12389.2275123921	13237.3125533406	Med13l
1885	ENSMUSG00000018102.4	14510.4491488076	9751.15395656468	14324.181896823	8195.11088675505	10907.8176575379	12654.6235445031	Hist1h2bc
1886	ENSMUSG00000018126.12	58.0075626238457	30.639918166739	74.5200455008608	90.53196464715	71.4920895143241	87.2669966433658	Baiap2l2
1887	ENSMUSG00000018143.7	14992.5775791402	6814.50929977129	12105.934514996	7262.23803365181	9556.49996557047	9490.28588496603	Mafk
1888	ENSMUSG00000018160.12	7101.64717499803	6371.18798379629	6491.41053890375	6552.74296288447	7160.92896610688	7064.08157203745	Med1
1889	ENSMUSG00000018166.8	814.007764032982	328.421622849734	607.389411959071	417.234271852082	557.872698505217	421.790483776268	Erbb3
1890	ENSMUSG00000018167.7	1383.62301012616	1446.77863593571	1468.96363665396	1555.77213159939	1238.80555109247	1255.37210796342	Stard3
1891	ENSMUSG00000018168.8	0	7.65997954168475	2.04164508221537	0	0	0	Ikzf3
1892	ENSMUSG00000018169.9	1.90188729914248	11.4899693125271	8.16658032886146	12.7925602218799	0	5.45418729021036	Mfng
1893	ENSMUSG00000018171.6	3450.02356064446	3136.7616223199	3155.36247456385	2616.57058692143	3085.87986379041	3006.16622812095	Vmp1
1894	ENSMUSG00000018189.9	1103.09463350264	1160.48690056524	963.656478805652	1065.71867079199	1055.97332217059	1225.37407786726	Uchl5
1895	ENSMUSG00000018196.15	1531.97021945927	1947.54979847335	1773.16875390404	1921.83616256396	1724.01415861591	1710.79674669598	Glrx2
1896	ENSMUSG00000018199.8	2076.86093066359	2547.90069505289	1886.480055967	2119.6288244561	2072.09859444795	2065.31892055966	Trove2
1897	ENSMUSG00000018209.12	5417.52597160736	5764.13460511777	5988.14502613767	5669.07226448077	5224.7825418829	5880.52293006181	Stk4
1898	ENSMUSG00000018211.10	1.90188729914248	0	2.04164508221537	6.88830165793532	8.20401027213555	0	Wfdc15b
1899	ENSMUSG00000018217.9	19752.0505452443	20143.8311997455	19446.6694081014	20974.8785484131	19226.6840734834	20145.949787607	Pmp22
1900	ENSMUSG00000018238.6	40.8905769315634	21.0649437396331	13.2706930343999	34.4415082896766	45.7080572304695	39.0883422465076	Gdf9
1901	ENSMUSG00000018239.6	516.362401717184	658.758240584888	682.93028000104	728.191889553163	687.964861391938	628.140569589227	Zcchc10
1902	ENSMUSG00000018259.9	0	0	0	0	0	0.90903121503506	Prl8a2
1903	ENSMUSG00000018263.8	530.626556460753	474.918731584454	741.117164844178	550.080089540835	812.197016941419	869.033841573518	Tbx5
1904	ENSMUSG00000018286.6	6667.06592714397	7906.05638446137	7856.25027636472	7933.35542375351	7402.36126840116	7360.42574813888	Psmb6
1905	ENSMUSG00000018287.9	3823.74441492596	3942.01697163951	4175.16419313042	3919.4436433652	3860.5728337735	3976.10253456335	Spag7
1906	ENSMUSG00000018293.4	8457.69281928662	9853.60618293472	10476.7017393881	11207.2667974608	10149.5327080991	10422.042880377	Pfn1
1907	ENSMUSG00000018322.7	2398.27988421867	2359.2736988389	2370.34994045204	2562.44821675194	2385.02298625655	2334.39216021004	Tomm34
1908	ENSMUSG00000018326.6	14913.6492562258	16020.8472114336	14940.758711652	15667.9341425209	16389.2685207919	16520.7333020472	Ywhab
1909	ENSMUSG00000018334.13	364.211417785785	251.821827432886	390.975033244242	287.340583445302	342.224428494797	348.158955358428	Ksr1
1910	ENSMUSG00000018339.8	739.834159366426	629.07581986086	773.783486159623	663.245045349773	602.408754268239	628.140569589227	Gpx3
1911	ENSMUSG00000018340.10	28812.641638359	30553.743396895	28471.7614940344	30359.6975358029	28469.0876457778	29494.4268030276	Anxa6
1912	ENSMUSG00000018341.9	1.90188729914248	0	4.08329016443073	5.90425856394456	0	1.81806243007012	Il12rb2
1913	ENSMUSG00000018347.13	1605.19288047626	1475.50355921702	1494.48420018165	1459.3359083883	1455.62582257034	1611.71234425716	Zkscan6
1914	ENSMUSG00000018362.11	1940.8759887749	2024.14959389019	1640.46182356005	1523.2987094977	1283.34160685549	1392.63582143371	Kpna2
1915	ENSMUSG00000018363.13	9312.59116025117	8777.37905732801	8655.55432605204	8891.81339730051	9252.95158550145	9033.95221501843	Smurf2
1916	ENSMUSG00000018372.10	2642.67240215848	2951.00711843405	2499.99440317271	2612.63441454547	2801.08350720057	2867.08445222058	Cep95
1917	ENSMUSG00000018377.7	7703.59450517662	7413.90269890812	6943.63492461446	7552.53074637909	7497.29338726444	7844.03035453754	Vezf1
1918	ENSMUSG00000018378.10	3242.71784503793	2962.49708774658	3693.3359537276	3645.87966323577	3090.56786966021	3079.79775653879	Cuedc1
1919	ENSMUSG00000018379.14	28454.1358824707	31180.9042218705	28382.949932958	30101.8782451774	29965.7335197088	30924.3329042777	Srsf1
1920	ENSMUSG00000018381.12	33.2830277349934	19.1499488542119	33.6871438565535	40.3457668536212	16.4080205442711	24.5438428059466	Abi3
1921	ENSMUSG00000018387.9	387.034065375495	404.06392082387	503.265512766087	500.877934841297	421.920528281257	455.424638732565	Shroom1
1922	ENSMUSG00000018395.16	1986.52128395432	2289.37638552103	2047.77001746201	1990.71917914331	1909.19039047269	1970.77967419601	Kif3a
1923	ENSMUSG00000018398.15	10080.0026854552	10416.6146792485	9603.89846674108	10483.9951233776	10298.376894465	10320.231384293	Sept8
1924	ENSMUSG00000018401.14	8611.74569051716	7916.58885633119	8296.22479158214	7918.59477734365	7150.38095289985	8081.28750166169	Mtmr4
1925	ENSMUSG00000018405.7	501.147303324044	531.411080704379	630.868330404548	593.377985676429	612.95676747527	572.689665472088	Mrm1
1926	ENSMUSG00000018411.14	87.4868157605542	52.6623593490826	105.144721734091	97.4202663050853	90.244112993491	88.1760278584009	Mapt
1927	ENSMUSG00000018412.13	10188.4102615063	9715.72655118439	9975.47787170427	10561.7345278028	9809.65228253922	9674.81922161815	Kansl1
1928	ENSMUSG00000018415.11	4264.98226832702	4509.8129551669	3658.62798732993	3992.26283232052	4113.72515074225	4346.98727029766	Gid4
1929	ENSMUSG00000018417.11	950.943649571241	910.580068017774	959.573188641222	865.957922711869	1064.17733244273	894.4867155945	Myo1b
1930	ENSMUSG00000018425.15	7636.07750605707	5947.97411411821	6382.18252700523	5911.1468656025	7559.40946503918	6657.74461891678	Dhx40
1931	ENSMUSG00000018427.7	2825.25358287616	2658.97039840732	2807.26198804613	2738.59193057629	3218.31602961203	2793.45292380274	Ypel2
1932	ENSMUSG00000018428.12	2236.61946379156	1947.54979847335	2172.31036747715	2239.68208192297	2271.3388439141	2308.03025497402	Akap1
1933	ENSMUSG00000018433.11	2869.94793440601	3129.10164277822	3075.73831635745	3005.26760904778	2953.4436979688	2863.44832736044	Nol11
1934	ENSMUSG00000018442.10	2908.93662403843	3386.66845486737	3104.32134750846	3240.45390851157	3144.47993716281	3217.97050122411	Derl2
1935	ENSMUSG00000018446.8	3339.7140972942	3354.11354181521	3143.11260407055	3447.10295824963	4075.04910231647	4014.28184559483	C1qbp
1936	ENSMUSG00000018449.9	1761.14763900594	1710.09043268112	1952.833521139	1894.28295593221	1772.06621878128	1888.05783362782	Rpain
1937	ENSMUSG00000018451.6	2297.47985736412	2471.30089963604	3422.81798033406	3027.90060020957	3530.06841995318	3296.14718571713	6330403K07Rik
1938	ENSMUSG00000018459.12	108.407576051121	70.8548107605839	108.207189357414	106.276654151002	119.544149679689	87.2669966433658	Slc13a3
1939	ENSMUSG00000018470.5	98.8981395554091	136.922134307615	155.165026248368	130.877731500771	131.264164354169	108.174714589172	Kcnab3
1940	ENSMUSG00000018474.14	16141.3175078222	16322.4589058875	16446.4719597859	18235.3025747428	14800.0345309325	16997.9746899406	Chd3
1941	ENSMUSG00000018476.7	16944.8648917099	10392.6772431808	13478.9408327858	9841.4149830016	11603.986529202	11577.4215546865	Kdm6b
1942	ENSMUSG00000018479.9	1.90188729914248	0	14.2915155755076	0	1.17200146744794	3.63612486014024	1700125H20Rik
1943	ENSMUSG00000018481.9	16757.5289927444	16154.8968534131	15852.3532408612	15785.0352707058	17360.8577373063	16864.3471013304	Appbp2
1944	ENSMUSG00000018486.2	0	0	10.2082254110768	0	2.34400293489587	0	Wnt9b
1945	ENSMUSG00000018500.2	89.3887030596967	95.7497442710593	81.6658032886146	84.6277060832054	106.652133537762	83.6308717832256	Adora2b
1946	ENSMUSG00000018501.14	15845.5740328056	16911.3198331545	14452.8055370026	15728.9448143483	15499.7194069989	16550.7313321433	Ncor1
1947	ENSMUSG00000018507.13	28.5283094871372	30.639918166739	42.8745467265227	54.1223701694918	39.8480498932298	30.9070613111921	Trpv2
1948	ENSMUSG00000018509.5	30.4301967862797	27.7674258386072	37.7704340209843	24.601077349769	21.0960264140628	33.6341549562972	Cenpv
1949	ENSMUSG00000018537.13	3956.87652586593	3832.86226317051	4097.58168000624	4532.50249092144	4106.69314193757	4197.90615103191	Pcgf2
1950	ENSMUSG00000018541.7	2284.16664627012	1804.88267950947	2231.51807486139	2253.45868523884	2420.18303027999	2130.76916804218	Cwc25
1951	ENSMUSG00000018543.8	1.90188729914248	3.82998977084237	4.08329016443073	1.96808618798152	0	6.36321850524542	1700001P01Rik
1952	ENSMUSG00000018547.8	2981.20834140584	2974.94455450181	2640.86791384557	2995.42717810788	3029.62379335291	3101.61450569963	Pip4k2b
1953	ENSMUSG00000018548.12	5349.05802883823	4962.70924556901	4921.38547068014	4360.29494947306	5010.30627333992	4696.05525687112	Trim37
1954	ENSMUSG00000018554.10	500.196359674473	581.20094772533	528.78607629378	591.409899488447	519.196650079435	499.058137054248	Ybx2
1955	ENSMUSG00000018559.13	5344.30331059038	5351.45320730951	4906.07313256352	5686.78504017261	6038.15156029176	5655.08318873311	Ctdnep1
1956	ENSMUSG00000018565.14	4214.58225489974	3980.31686934794	4345.6415574954	3846.62445440988	4126.61716688418	4024.28118896021	Elp5
1957	ENSMUSG00000018566.11	881.524763152541	728.655553902762	783.9917115707	698.67059673344	649.288812966156	837.217749047291	Slc2a4
1958	ENSMUSG00000018567.11	23473.0930460165	23897.221175171	22644.9064293917	23514.6937740032	23738.8897231579	24287.4960033067	Gabarap
1959	ENSMUSG00000018569.9	75.1245483161281	97.6647391564805	57.1660623020302	75.7713182372886	72.664090981772	65.4502474825244	Cldn7
1960	ENSMUSG00000018570.14	350.898206691788	367.679018000868	330.746503318889	373.936375716489	342.224428494797	382.70214152976	2810408A11Rik
1961	ENSMUSG00000018572.7	3486.15941932817	3407.733398607	3735.18967791301	3681.30521461943	3498.42438033209	3320.69102852308	Phf23
1962	ENSMUSG00000018574.11	3798.06893638754	3961.16692049373	4116.97730828728	4308.14066549155	4228.58129455215	4124.27462261407	Acadvl
1963	ENSMUSG00000018581.12	581.026569888028	759.295472069501	743.158809926393	726.223803365181	645.772808563812	653.593443610209	Dnah11
1964	ENSMUSG00000018583.5	12427.8825562466	13138.7799088748	13382.9835139217	14075.7524164438	12678.7118748518	13129.1378387514	G3bp1
1965	ENSMUSG00000018585.9	2012.19676249275	2335.33626277114	2537.7648371937	2364.6555548598	2047.48656363154	2113.49757495652	Atox1
1966	ENSMUSG00000018589.8	0	0	0	0	0	0	Glra2
1967	ENSMUSG00000018593.9	311812.520807111	320230.232227344	313642.62164263	329445.819350979	301152.809069552	305652.655743389	Sparc
1968	ENSMUSG00000018595.6	0	0	0	0	0	0	Glra4
1969	ENSMUSG00000018599.5	218.717039401385	162.774565260801	284.809488969043	251.915032061635	203.928255335941	231.80295983394	Mief2
1970	ENSMUSG00000018604.15	673.268103896439	348.529069146656	785.012534111808	649.468442033902	571.936716114592	692.681785856716	Tbx3
1971	ENSMUSG00000018620.2	0	1.91499488542119	0	0	0	0	Mmp20
1972	ENSMUSG00000018623.9	0	0.957497442710593	0	0	0	0	Mmp7
1973	ENSMUSG00000018634.10	3.80377459828496	0	11.2290479521845	1.96808618798152	4.68800586979174	0	Crhr1
1974	ENSMUSG00000018648.12	2409.69120801353	1348.15639933652	2135.56075599727	1318.61774594762	2055.69057390368	1467.17638106659	Dusp14
1975	ENSMUSG00000018651.11	3314.98956240535	3414.43588070598	3063.48844586415	3159.76237480433	3432.792298155	3393.41352572588	Tada2a
1976	ENSMUSG00000018654.14	5.70566189742745	5.74498465626356	8.16658032886146	11.8085171278891	4.68800586979174	10.9083745804207	Ikzf1
1977	ENSMUSG00000018656.5	1.90188729914248	0	0	0	0	0	Tcaf3
1978	ENSMUSG00000018659.9	1736.42310411709	1438.16115895131	1831.35563874718	1353.0592542373	1481.40985485419	1449.90478798092	Pnpo
1979	ENSMUSG00000018661.14	2189.072281313	2007.87213736411	2087.58209656521	2298.72466756242	2196.33074999743	2162.58526056841	Cog1
1980	ENSMUSG00000018666.10	9326.85531499473	11044.7330016667	9338.48460605308	10644.3941476981	10456.5970925705	10752.0212114347	Cbx1
1981	ENSMUSG00000018669.11	6243.89600308477	6282.1407216242	6859.92747624363	6689.52495294919	6178.79173638551	6030.51308054259	Cdk5rap3
1982	ENSMUSG00000018672.12	9883.15734999391	10799.6136563328	10546.1176721835	10675.8835267058	10572.6252378478	10552.034344127	Copz2
1983	ENSMUSG00000018677.6	4206.97470570317	4024.36175171262	4431.39065094845	4370.13538041297	4377.42548091804	4052.4611566263	Slc25a39
1984	ENSMUSG00000018678.9	1844.83068016821	1291.66405021659	1491.42173255832	1583.32533823113	1433.35779468882	1643.52843678339	Sp2
1985	ENSMUSG00000018697.11	1850.53634206564	1918.82487519203	1738.46078750638	1923.80424875194	1957.24245063805	2134.40529290232	Aatf
1986	ENSMUSG00000018698.12	7.60754919656993	1.91499488542119	0	1.96808618798152	0	0	Lhx1
1987	ENSMUSG00000018707.10	28827.8567367522	25755.7237114723	25536.8966883498	27513.8449079817	25651.596118033	26884.5981846619	Dync1h1
1988	ENSMUSG00000018727.16	42.7924642307059	25.852430953186	32.6663213154458	39.3617237596304	45.7080572304695	32.7251237412622	Cpsf4l
1989	ENSMUSG00000018733.7	1190.58144926319	1462.09859501908	1381.17289811869	1539.04339900155	1439.21780202606	1519.90019153862	Pex12
1990	ENSMUSG00000018736.11	17316.6838586923	13672.1059844646	16753.7395446593	16480.7537381573	17086.6093939234	16072.5809130349	Ndel1
1991	ENSMUSG00000018740.11	66.5660554699869	94.7922468283488	87.7907385352607	104.308567963021	55.084068970053	69.0863723426646	Slc25a35
1992	ENSMUSG00000018750.11	3868.43876645581	3786.9023859204	3697.41924389203	3668.51265439756	3722.27666061464	3852.47428931859	Zbtb4
1993	ENSMUSG00000018752.16	12.3622674444261	22.9799386250542	16.3331606577229	15.7446895038522	11.7200146744794	19.0896555157363	Tnfsfm13
1994	ENSMUSG00000018761.11	1904.7401300912	1893.92994168155	1909.95897441247	1912.97977471804	1813.08627014196	1600.80396967674	Mpdu1
1995	ENSMUSG00000018765.5	8838.07027911512	7688.70446496607	8674.94995433309	9057.13263709096	8780.63499411993	8603.98045030685	Fxr2
1996	ENSMUSG00000018770.6	8096.33423244955	8984.1985049535	9898.9161811212	9867.00010344536	9323.27167354832	9304.84351709888	Atp5g3
1997	ENSMUSG00000018774.10	379.426516178925	191.499488542119	333.808970942212	176.143713824346	295.34436979688	298.1622385315	Cd68
1998	ENSMUSG00000018776.9	0	0	0	0	0	0	Slc35g3
1999	ENSMUSG00000018796.9	4517.93327911297	4542.36786821905	4508.97316407263	4630.90680032052	4428.99354548575	4685.1468822907	Acsl1
[truncated: 43,233 more rows]
