# Supplementary material for: Cell-nonautonomous local and systemic responses to cell arrest enable long-bone catch-up growth in developing mice
Source: PLoS Biol. 2018 Jun 26;16(6):e2005086. doi: 10.1371/journal.pbio.2005086 (PMC6019387; doi:10.1371/journal.pbio.2005086)
Supplement: S2 Data — List of DEGs between left and right ePit-Col-p21 cartilage at E17.5. The DESeq2 tool (adjusted p ≤ 0.05) was used to obtain the list. (TXT) [file pbio.2005086.s002.txt]

GeneID	baseMean	log2FoldChange	lfcSE	stat	pvalue	padj	Chromosome	Gene_start	Gene_end	Strand	Gene_type	Gene_status	Gene_name	Description
ENSMUSG00000000001.4	14168.6686280597	-0.00326365114850845	0.0638606664072879	-0.0511058110119565	0.959241205527905	0.994764343189804	chr3	108107280	108146146	-	protein_coding	KNOWN	Gnai3	guanine nucleotide binding protein (G protein), alpha inhibiting 3 [Source:MGI Symbol;Acc:MGI:95773]
ENSMUSG00000000003.12	1.60819904646422	0.0245627873471404	0.0208687475247091	1.17701301039066	0.239190313391743	NA	chrX	77837901	77853623	-	protein_coding	KNOWN	Pbsn	probasin [Source:MGI Symbol;Acc:MGI:1860484]
ENSMUSG00000000028.11	1891.58681556572	-0.0614318386947145	0.0802132367587713	-0.76585662388193	0.443761617751713	0.885191804377559	chr16	18780447	18811987	-	protein_coding	KNOWN	Cdc45	cell division cycle 45 [Source:MGI Symbol;Acc:MGI:1338073]
ENSMUSG00000000031.12	1563784.56046181	-0.0387946332102864	0.0608586845540997	-0.637454350098551	0.523828935937156	0.910605324793811	chr7	142575529	142578143	-	lincRNA	KNOWN	H19	H19, imprinted maternally expressed transcript [Source:MGI Symbol;Acc:MGI:95891]
ENSMUSG00000000037.13	1901.95477081415	-0.0578739427404669	0.08173335151988	-0.708082339268692	0.478894126241176	0.898397461530738	chrX	161117193	161258213	+	protein_coding	KNOWN	Scml2	sex comb on midleg-like 2 (Drosophila) [Source:MGI Symbol;Acc:MGI:1340042]
ENSMUSG00000000049.8	7.53915582340932	-0.0100825598434995	0.0466436860437623	-0.216161300675075	0.828862017987047	NA	chr11	108343354	108414396	+	protein_coding	KNOWN	Apoh	apolipoprotein H [Source:MGI Symbol;Acc:MGI:88058]
ENSMUSG00000000056.7	1781.37023260377	-0.105373781653528	0.0848488849468978	-1.24189942766455	0.214273671300937	0.790954590876356	chr11	121237253	121255856	+	protein_coding	KNOWN	Narf	nuclear prelamin A recognition factor [Source:MGI Symbol;Acc:MGI:1914858]
ENSMUSG00000000058.6	784.023740702006	0.297250368994928	0.104946075637173	2.83241052312049	0.00461984938850165	0.13959733933334	chr6	17281185	17289115	+	protein_coding	KNOWN	Cav2	caveolin 2 [Source:MGI Symbol;Acc:MGI:107571]
ENSMUSG00000000078.6	43189.3193236137	0.152936330872321	0.101372980543246	1.50864983995492	0.13138829030472	0.689761884138241	chr13	5861489	5870393	+	protein_coding	KNOWN	Klf6	Kruppel-like factor 6 [Source:MGI Symbol;Acc:MGI:1346318]
ENSMUSG00000000085.13	3914.36509122951	0.0121738352087306	0.0752142384136436	0.161855460687911	0.871419677469396	0.982307266856189	chr4	120405281	120530186	+	protein_coding	KNOWN	Scmh1	sex comb on midleg homolog 1 [Source:MGI Symbol;Acc:MGI:1352762]
ENSMUSG00000000088.6	2207.04869022871	-0.0303110046182587	0.0791012840295314	-0.383192320960839	0.701577171285152	0.956182166217684	chr9	57521232	57532424	+	protein_coding	KNOWN	Cox5a	cytochrome c oxidase subunit Va [Source:MGI Symbol;Acc:MGI:88474]
ENSMUSG00000000093.6	31.8578557820845	0.041764618525572	0.0779075248005879	0.536079391977511	0.591903682097849	NA	chr11	85832551	85841948	+	protein_coding	KNOWN	Tbx2	T-box 2 [Source:MGI Symbol;Acc:MGI:98494]
ENSMUSG00000000094.9	4612.45956712598	-0.13674361593593	0.0735541325941411	-1.85908814519583	0.0630146453443734	0.558376179759246	chr11	85886422	85916097	+	protein_coding	KNOWN	Tbx4	T-box 4 [Source:MGI Symbol;Acc:MGI:102556]
ENSMUSG00000000103.9	0	NA	NA	NA	NA	NA	chrY	2106015	2170409	-	protein_coding	KNOWN	Zfy2	zinc finger protein 2, Y linked [Source:MGI Symbol;Acc:MGI:99213]
ENSMUSG00000000120.6	72.8234140099425	-0.0930795517102562	0.103765560328349	-0.897017771751261	0.36970943397137	NA	chr11	95568818	95587735	-	protein_coding	KNOWN	Ngfr	nerve growth factor receptor (TNFR superfamily, member 16) [Source:MGI Symbol;Acc:MGI:97323]
ENSMUSG00000000125.5	1.97557323843471	0.029975119772467	0.0230140512159936	1.30247036869527	0.192755640925031	NA	chr11	103774150	103817957	+	protein_coding	KNOWN	Wnt3	wingless-type MMTV integration site family, member 3 [Source:MGI Symbol;Acc:MGI:98955]
ENSMUSG00000000126.8	115.241016910178	0.106831935786026	0.108841948609076	0.981532737618753	0.326330098514397	0.843118831374736	chr11	59306928	59333552	+	protein_coding	KNOWN	Wnt9a	wingless-type MMTV integration site family, member 9A [Source:MGI Symbol;Acc:MGI:2446084]
ENSMUSG00000000127.11	1580.4092069115	-0.0317642808832358	0.0828543715856036	-0.383374833160343	0.701441860734296	0.956182166217684	chr17	63896018	64139494	+	protein_coding	KNOWN	Fer	fer (fms/fps related) protein kinase [Source:MGI Symbol;Acc:MGI:105917]
ENSMUSG00000000131.12	8591.91411678268	-0.0102838630658293	0.0721704092604933	-0.142494176923821	0.886689678581271	0.985293023715842	chr7	126101715	126200501	-	protein_coding	KNOWN	Xpo6	exportin 6 [Source:MGI Symbol;Acc:MGI:2429950]
ENSMUSG00000000134.14	4612.27593456366	0.197268316680245	0.0778221148129012	2.53486193679669	0.0112491651887499	0.239804606773167	chrX	7762560	7775202	+	protein_coding	KNOWN	Tfe3	transcription factor E3 [Source:MGI Symbol;Acc:MGI:98511]
ENSMUSG00000000142.12	334.704455803381	-0.109398461897463	0.11113890347268	-0.984339942892766	0.324948396427065	0.842982963753492	chr11	108920349	108950783	+	protein_coding	KNOWN	Axin2	axin2 [Source:MGI Symbol;Acc:MGI:1270862]
ENSMUSG00000000148.14	1637.95566803076	-0.107471531503434	0.0838056500661001	-1.28239004671723	0.19970585400677	0.778132262909325	chr5	140705011	140719379	+	protein_coding	KNOWN	Brat1	BRCA1-associated ATM activator 1 [Source:MGI Symbol;Acc:MGI:1891679]
ENSMUSG00000000149.7	5062.2556801786	-0.179139873960913	0.0790933888011961	-2.26491590101402	0.0235178408023508	0.361164848193634	chr5	140758408	140830431	-	protein_coding	KNOWN	Gna12	guanine nucleotide binding protein, alpha 12 [Source:MGI Symbol;Acc:MGI:95767]
ENSMUSG00000000154.12	43.9475531158597	0.0772189756698519	0.0929787003046249	0.830501775319083	0.406255144508365	NA	chr7	143473721	143499334	+	protein_coding	KNOWN	Slc22a18	solute carrier family 22 (organic cation transporter), member 18 [Source:MGI Symbol;Acc:MGI:1336884]
ENSMUSG00000000157.12	0.510411270553841	0.00915253605293096	0.0127948366399456	0.715330434493913	0.474404886865191	NA	chr16	96422288	96443619	-	protein_coding	KNOWN	Itgb2l	integrin beta 2-like [Source:MGI Symbol;Acc:MGI:1277979]
ENSMUSG00000000159.12	19.161692678331	0.0834440764790324	0.0702745987325335	1.18740025534151	0.235069779337146	NA	chr16	96361668	96525580	+	protein_coding	KNOWN	Igsf5	immunoglobulin superfamily, member 5 [Source:MGI Symbol;Acc:MGI:1919308]
ENSMUSG00000000167.11	204.179138697045	-0.0418417610557647	0.114323607875579	-0.365994056986917	0.714369510218563	0.956878187200157	chr9	50617321	50625000	+	protein_coding	KNOWN	Pih1d2	PIH1 domain containing 2 [Source:MGI Symbol;Acc:MGI:1919864]
ENSMUSG00000000168.6	2232.27317799098	-0.0867306630327845	0.0779237206968884	-1.11302004392416	0.265699821083862	0.818463400133648	chr9	50634633	50659780	-	protein_coding	KNOWN	Dlat	dihydrolipoamide S-acetyltransferase (E2 component of pyruvate dehydrogenase complex) [Source:MGI Symbol;Acc:MGI:2385311]
ENSMUSG00000000171.4	6895.61224091866	-0.121651627707251	0.0717889468441998	-1.69457323244017	0.0901564084854367	0.631100365536507	chr9	50596338	50603849	-	protein_coding	KNOWN	Sdhd	succinate dehydrogenase complex, subunit D, integral membrane protein [Source:MGI Symbol;Acc:MGI:1914175]
ENSMUSG00000000182.7	28.5455942134589	0.0729477319643461	0.0775047336669013	0.941203569292422	0.346600547973598	NA	chr6	127072902	127081408	+	protein_coding	KNOWN	Fgf23	fibroblast growth factor 23 [Source:MGI Symbol;Acc:MGI:1891427]
ENSMUSG00000000183.5	0.781334311631957	0.010161474979558	0.0134901448605502	0.753251731882701	0.451298657996398	NA	chr6	127015542	127024718	+	protein_coding	KNOWN	Fgf6	fibroblast growth factor 6 [Source:MGI Symbol;Acc:MGI:95520]
ENSMUSG00000000184.9	26230.1620523811	0.217998372649463	0.0644766917672217	3.38104153104653	0.000722116275350768	0.0359558357718886	chr6	127125779	127151048	-	protein_coding	KNOWN	Ccnd2	cyclin D2 [Source:MGI Symbol;Acc:MGI:88314]
ENSMUSG00000000194.10	9328.57832491293	0.0260578458647155	0.0664312902623049	0.39225259304502	0.694871587766623	0.956085404955543	chr2	31152316	31218775	+	protein_coding	KNOWN	Gpr107	G protein-coupled receptor 107 [Source:MGI Symbol;Acc:MGI:2139054]
ENSMUSG00000000197.7	150.142398127279	0.137092402830724	0.113723683712184	1.20548682873905	0.228015419690017	0.796668056535026	chr14	123276641	123627144	-	protein_coding	KNOWN	Nalcn	sodium leak channel, non-selective [Source:MGI Symbol;Acc:MGI:2444306]
ENSMUSG00000000202.6	15.4783391244929	0.0348597267535056	0.064037789041191	0.544361810041298	0.586192520490643	NA	chr11	114791217	114795945	-	protein_coding	KNOWN	Btbd17	BTB (POZ) domain containing 17 [Source:MGI Symbol;Acc:MGI:1919264]
ENSMUSG00000000204.12	1.57731976006787	-0.0139277856040926	0.0210207565148771	-0.662572995136281	0.507604070338429	NA	chr11	83175186	83190221	+	protein_coding	KNOWN	Slfn4	schlafen 4 [Source:MGI Symbol;Acc:MGI:1329010]
ENSMUSG00000000214.7	7.57763229928097	0.00367882185639421	0.0480753550936959	0.0765219903051037	0.939003819532546	NA	chr7	142892752	142931128	-	protein_coding	KNOWN	Th	tyrosine hydroxylase [Source:MGI Symbol;Acc:MGI:98735]
ENSMUSG00000000215.7	0	NA	NA	NA	NA	NA	chr7	142678656	142699510	-	protein_coding	KNOWN	Ins2	insulin II [Source:MGI Symbol;Acc:MGI:96573]
ENSMUSG00000000216.8	2.98167190237123	0.00902747236223665	0.0318311041339362	0.28360537932494	0.776712814211213	NA	chr7	121734479	121768475	+	protein_coding	KNOWN	Scnn1g	sodium channel, nonvoltage-gated 1 gamma [Source:MGI Symbol;Acc:MGI:104695]
ENSMUSG00000000223.10	1366.97533051744	0.0863664318868029	0.0894650880470667	0.965364632976904	0.334362209311877	0.84730326183355	chrX	134404551	134456573	+	protein_coding	KNOWN	Drp2	dystrophin related protein 2 [Source:MGI Symbol;Acc:MGI:107432]
ENSMUSG00000000244.13	382.093838806214	-0.101787053781299	0.108133895560899	-0.941305714117867	0.346548215339229	0.853957611669397	chr7	143005046	143019644	+	protein_coding	KNOWN	Tspan32	tetraspanin 32 [Source:MGI Symbol;Acc:MGI:1350360]
ENSMUSG00000000247.8	38.9586224406484	-0.034309991506596	0.0807460509677863	-0.424912315777325	0.670900596303821	NA	chr2	38339281	38369733	+	protein_coding	KNOWN	Lhx2	LIM homeobox protein 2 [Source:MGI Symbol;Acc:MGI:96785]
ENSMUSG00000000248.13	0	NA	NA	NA	NA	NA	chr6	128934381	128984707	+	protein_coding	KNOWN	Clec2g	C-type lectin domain family 2, member g [Source:MGI Symbol;Acc:MGI:1918059]
ENSMUSG00000000253.9	202.610097385215	0.102000459732119	0.114319806286509	0.892237863633932	0.372265451297768	0.861176354089274	chr13	45507444	45546382	+	protein_coding	KNOWN	Gmpr	guanosine monophosphate reductase [Source:MGI Symbol;Acc:MGI:1913605]
ENSMUSG00000000263.12	0	NA	NA	NA	NA	NA	chr11	55514238	55608198	-	protein_coding	KNOWN	Glra1	glycine receptor, alpha 1 subunit [Source:MGI Symbol;Acc:MGI:95747]
ENSMUSG00000000266.8	3349.62230682181	-0.0474626439579883	0.0732125562419896	-0.648285572779483	0.516800263552799	0.909951947756533	chrX	140664599	140767715	+	protein_coding	KNOWN	Mid2	midline 2 [Source:MGI Symbol;Acc:MGI:1344333]
ENSMUSG00000000275.13	2258.6449315847	-0.0527131340631105	0.0903956637665047	-0.583137861560156	0.559800497689134	0.921212310039854	chr11	88999376	89020293	+	protein_coding	KNOWN	Trim25	tripartite motif-containing 25 [Source:MGI Symbol;Acc:MGI:102749]
ENSMUSG00000000276.8	585.15895497392	-0.0787006961479902	0.100650129096664	-0.781923449620284	0.434259562934537	0.882181243719352	chr11	89035179	89066850	-	protein_coding	KNOWN	Dgke	diacylglycerol kinase, epsilon [Source:MGI Symbol;Acc:MGI:1889276]
ENSMUSG00000000278.10	11799.2153436523	0.00905275778738648	0.0650841871904864	0.139093045149218	0.889376623971102	0.985327044841765	chr11	88924020	88955465	-	protein_coding	KNOWN	Scpep1	serine carboxypeptidase 1 [Source:MGI Symbol;Acc:MGI:1921867]
ENSMUSG00000000282.9	3862.56609750823	0.223058252997093	0.0921071762128591	2.42172501827227	0.0154470343556048	0.294551644722143	chr11	74830920	74845725	+	protein_coding	KNOWN	Mnt	max binding protein [Source:MGI Symbol;Acc:MGI:109150]
ENSMUSG00000000290.10	42.8903643213653	-0.0365141039878065	0.0910410107826918	-0.401073139169808	0.688366276325516	NA	chr10	77530252	77565708	+	protein_coding	KNOWN	Itgb2	integrin beta 2 [Source:MGI Symbol;Acc:MGI:96611]
ENSMUSG00000000295.9	1413.0890480929	-0.0914403382900235	0.0875084897684241	-1.04493105219853	0.296054836870031	0.832270620404767	chr10	31313382	31328204	+	protein_coding	KNOWN	Hddc2	HD domain containing 2 [Source:MGI Symbol;Acc:MGI:1916942]
ENSMUSG00000000296.7	4325.84944700434	-0.0640045532627726	0.0732803859873552	-0.87341997999051	0.382434204581535	0.865381788169008	chr10	31332380	31445921	-	protein_coding	KNOWN	Tpd52l1	tumor protein D52-like 1 [Source:MGI Symbol;Acc:MGI:1298386]
ENSMUSG00000000301.13	394.660648439552	-0.00288892758626857	0.11098611028524	-0.0260296318056726	0.979233703690741	0.997543678476338	chr11	59970614	60046489	-	protein_coding	KNOWN	Pemt	phosphatidylethanolamine N-methyltransferase [Source:MGI Symbol;Acc:MGI:104535]
ENSMUSG00000000303.9	20.2545371435805	0.0859178479948154	0.0694910095424505	1.23638796673878	0.216314386843985	NA	chr8	106603351	106670246	+	protein_coding	KNOWN	Cdh1	cadherin 1 [Source:MGI Symbol;Acc:MGI:88354]
ENSMUSG00000000305.9	62.2114770701567	0.0126792919782353	0.0988027832050118	0.128329299711389	0.897888378982356	NA	chr2	179442431	179899373	+	protein_coding	KNOWN	Cdh4	cadherin 4 [Source:MGI Symbol;Acc:MGI:99218]
ENSMUSG00000000308.11	16.8213695849898	0.033220398210271	0.0655514155310752	0.506783841983132	0.612306494869031	NA	chr2	121357714	121363737	+	protein_coding	KNOWN	Ckmt1	creatine kinase, mitochondrial 1, ubiquitous [Source:MGI Symbol;Acc:MGI:99441]
ENSMUSG00000000317.8	33.374454643163	-0.090897271746446	0.083156041822341	-1.09309281387688	0.274353050817961	NA	chr11	70224128	70229798	-	protein_coding	KNOWN	Bcl6b	B cell CLL/lymphoma 6, member B [Source:MGI Symbol;Acc:MGI:1278332]
ENSMUSG00000000318.13	0.164007182331793	-0.00664249268156222	0.0110524253284889	-0.600998648182716	0.547840886677252	NA	chr11	70156197	70170834	+	protein_coding	KNOWN	Clec10a	C-type lectin domain family 10, member A [Source:MGI Symbol;Acc:MGI:96975]
ENSMUSG00000000320.7	15.6679101053136	0.00344981775447008	0.0655174733209714	0.0526549266875624	0.958006852464479	NA	chr11	70241457	70255353	-	protein_coding	KNOWN	Alox12	arachidonate 12-lipoxygenase [Source:MGI Symbol;Acc:MGI:87998]
ENSMUSG00000000325.12	1124.44981500409	0.160410167032663	0.0995410449648077	1.61149772025575	0.107071283705932	0.658015050729711	chr16	18348182	18407076	+	protein_coding	KNOWN	Arvcf	armadillo repeat gene deleted in velo-cardio-facial syndrome [Source:MGI Symbol;Acc:MGI:109620]
ENSMUSG00000000326.9	2467.91820691595	-0.0964756154305243	0.0804774446009563	-1.19879074079569	0.230609323794134	0.799020933487853	chr16	18406886	18426852	-	protein_coding	KNOWN	Comt	catechol-O-methyltransferase [Source:MGI Symbol;Acc:MGI:88470]
ENSMUSG00000000339.11	1548.59850536577	-0.0178695886991921	0.085081332845751	-0.210029487097822	0.833644658905538	0.976136451254178	chr3	116488963	116508208	-	protein_coding	KNOWN	Rtca	RNA 3'-terminal phosphate cyclase [Source:MGI Symbol;Acc:MGI:1913618]
ENSMUSG00000000340.7	1945.16470131081	-0.211346830809886	0.0820008069909908	-2.57737501087162	0.00995538782655138	0.227707510251827	chr3	116513070	116549981	+	protein_coding	KNOWN	Dbt	dihydrolipoamide branched chain transacylase E2 [Source:MGI Symbol;Acc:MGI:105386]
ENSMUSG00000000346.8	5829.39878549076	-0.0883937167983789	0.0702903206449593	-1.25755176512654	0.20855390691323	0.784950127057243	chr15	100615628	100620731	+	protein_coding	KNOWN	Dazap2	DAZ associated protein 2 [Source:MGI Symbol;Acc:MGI:1344344]
ENSMUSG00000000355.10	2740.15081856025	-0.0951415369698344	0.0761657496674306	-1.24913806251838	0.211614581161762	0.788590203719106	chrX	38600578	38613426	+	protein_coding	KNOWN	Mcts1	malignant T cell amplified sequence 1 [Source:MGI Symbol;Acc:MGI:1916245]
ENSMUSG00000000359.3	51.5653395247366	-0.0511191012993646	0.0965273441588206	-0.529581557897793	0.596402083694494	NA	chr2	152626951	152635198	+	protein_coding	KNOWN	Rem1	rad and gem related GTP binding protein 1 [Source:MGI Symbol;Acc:MGI:1097696]
ENSMUSG00000000365.8	93.0156829554509	0.221818408934215	0.108280910887408	2.04854583431483	0.0405065458396407	NA	chr14	56402697	56525032	+	protein_coding	KNOWN	Rnf17	ring finger protein 17 [Source:MGI Symbol;Acc:MGI:1353419]
ENSMUSG00000000374.7	2918.39708087554	0.0189254791369259	0.0772939364238621	0.244850760778219	0.80657198847966	0.970705676569459	chr10	78186725	78244642	-	protein_coding	KNOWN	Trappc10	trafficking protein particle complex 10 [Source:MGI Symbol;Acc:MGI:1336209]
ENSMUSG00000000378.12	2381.872623572	0.057265593454039	0.0767465503290781	0.746165048572117	0.455567718705655	0.892503388027858	chr11	6546887	6596744	+	protein_coding	KNOWN	Ccm2	cerebral cavernous malformation 2 [Source:MGI Symbol;Acc:MGI:2384924]
ENSMUSG00000000381.10	0	NA	NA	NA	NA	NA	chr11	6635482	6638637	-	protein_coding	KNOWN	Wap	whey acidic protein [Source:MGI Symbol;Acc:MGI:98943]
ENSMUSG00000000384.12	4572.7133129766	0.0409204571987472	0.0761352871214173	0.537470320870913	0.590942780471035	0.92850133443692	chr11	6615598	6626067	-	protein_coding	KNOWN	Tbrg4	transforming growth factor beta regulated gene 4 [Source:MGI Symbol;Acc:MGI:1100868]
ENSMUSG00000000385.7	56.8077247069571	0.0440477741315055	0.0993358348645178	0.443422800961822	0.657459946722533	NA	chr16	97564684	97611195	-	protein_coding	KNOWN	Tmprss2	transmembrane protease, serine 2 [Source:MGI Symbol;Acc:MGI:1354381]
ENSMUSG00000000386.11	5.16946513458984	0.0203634360905312	0.0313365905154567	0.649829345042722	0.515802461393777	NA	chr16	97447035	97462907	-	protein_coding	KNOWN	Mx1	MX dynamin-like GTPase 1 [Source:MGI Symbol;Acc:MGI:97243]
ENSMUSG00000000392.14	401.103110340544	0.121806168159291	0.107696896891917	1.13100907894807	0.258051270167415	0.816783653851593	chr2	62500943	62574075	-	protein_coding	KNOWN	Fap	fibroblast activation protein [Source:MGI Symbol;Acc:MGI:109608]
ENSMUSG00000000394.12	0	NA	NA	NA	NA	NA	chr2	62474530	62483650	-	protein_coding	KNOWN	Gcg	glucagon [Source:MGI Symbol;Acc:MGI:95674]
ENSMUSG00000000399.7	3163.16423679953	-0.136654651749243	0.0762523577070633	-1.79213673987925	0.0731110649609243	0.59023055737463	chr6	126821863	126849144	-	protein_coding	KNOWN	Ndufa9	NADH dehydrogenase (ubiquinone) 1 alpha subcomplex, 9 [Source:MGI Symbol;Acc:MGI:1913358]
ENSMUSG00000000402.2	113.783834387425	-0.13044237492559	0.105887866421225	-1.23189161642644	0.217989573509931	0.792055295722585	chrX	166523007	166585720	-	protein_coding	KNOWN	Egfl6	EGF-like-domain, multiple 6 [Source:MGI Symbol;Acc:MGI:1858599]
ENSMUSG00000000409.11	174.347595686149	-0.103792340152743	0.113780435250141	-0.912216058275404	0.361654992215205	0.859294054507299	chr4	129548344	129573641	-	protein_coding	KNOWN	Lck	lymphocyte protein tyrosine kinase [Source:MGI Symbol;Acc:MGI:96756]
ENSMUSG00000000411.7	0	NA	NA	NA	NA	NA	chr4	129489014	129491022	-	protein_coding	KNOWN	Tssk3	testis-specific serine kinase 3 [Source:MGI Symbol;Acc:MGI:1929914]
ENSMUSG00000000416.13	904.840281853134	-0.00271003173235378	0.092771671369477	-0.029211845516512	0.976695633910181	0.997005368597048	chr6	18366478	18514869	-	protein_coding	KNOWN	Cttnbp2	cortactin binding protein 2 [Source:MGI Symbol;Acc:MGI:1353467]
ENSMUSG00000000420.12	12222.2936848464	-0.0343304407428701	0.0662229733294245	-0.51840681589596	0.604174460183515	0.931480595633653	chr18	24205344	24286818	+	protein_coding	KNOWN	Galnt1	UDP-N-acetyl-alpha-D-galactosamine:polypeptide N-acetylgalactosaminyltransferase 1 [Source:MGI Symbol;Acc:MGI:894693]
ENSMUSG00000000435.1	3.81382936735193	-0.0117430957452684	0.0349732474713665	-0.335773672573094	0.737041544927402	NA	chr10	107482908	107486134	-	protein_coding	KNOWN	Myf5	myogenic factor 5 [Source:MGI Symbol;Acc:MGI:97252]
ENSMUSG00000000439.8	1619.98160964565	-0.104584047085896	0.0851560299439156	-1.22814611196384	0.219392123575161	0.792923068622008	chr6	115601938	115618670	+	protein_coding	KNOWN	Mkrn2	makorin, ring finger protein, 2 [Source:MGI Symbol;Acc:MGI:1914277]
ENSMUSG00000000440.9	73.9210425905444	0.179376097281357	0.104341302932982	1.71912840111428	0.0855909943593742	NA	chr6	115361221	115490401	+	protein_coding	KNOWN	Pparg	peroxisome proliferator activated receptor gamma [Source:MGI Symbol;Acc:MGI:97747]
ENSMUSG00000000441.14	11161.7321122915	-0.0809556165128055	0.0649506579212729	-1.24641718966007	0.212611273693218	0.790030295416877	chr6	115618067	115676635	-	protein_coding	KNOWN	Raf1	v-raf-leukemia viral oncogene 1 [Source:MGI Symbol;Acc:MGI:97847]
ENSMUSG00000000486.10	110.326610418151	0.0324507966230154	0.110623820625829	0.293343661784888	0.769259483457236	0.966407886738222	chr7	127214447	127218498	-	protein_coding	KNOWN	Sept1	septin 1 [Source:MGI Symbol;Acc:MGI:1858916]
ENSMUSG00000000489.6	32.1254484005829	-0.0298187853031859	0.0812769425647843	-0.366878777205699	0.713709442619043	NA	chr15	79995900	80014808	-	protein_coding	KNOWN	Pdgfb	platelet derived growth factor, B polypeptide [Source:MGI Symbol;Acc:MGI:97528]
ENSMUSG00000000530.13	360.026932058041	0.0670993650330371	0.10903485918938	0.615393696400285	0.538294753317288	0.915617379640731	chr15	101128522	101145336	+	protein_coding	KNOWN	Acvrl1	activin A receptor, type II-like 1 [Source:MGI Symbol;Acc:MGI:1338946]
ENSMUSG00000000531.4	616.671537903427	0.131729409754059	0.103672480871644	1.27063043776441	0.203860153268605	0.782131739696157	chr15	101224207	101232755	+	protein_coding	KNOWN	Grasp	GRP1 (general receptor for phosphoinositides 1)-associated scaffold protein [Source:MGI Symbol;Acc:MGI:1860303]
ENSMUSG00000000532.10	7845.17599471484	0.113023346109628	0.0828823554978188	1.36365991809442	0.172674624559946	0.749121063569071	chr15	101174067	101213679	+	protein_coding	KNOWN	Acvr1b	activin A receptor, type 1B [Source:MGI Symbol;Acc:MGI:1338944]
ENSMUSG00000000538.15	10540.6939822748	0.108337063478277	0.0704876283823078	1.53696564864806	0.124301721646962	0.68186868154304	chr11	60226714	60352905	-	protein_coding	KNOWN	Tom1l2	target of myb1-like 2 (chicken) [Source:MGI Symbol;Acc:MGI:2443306]
ENSMUSG00000000544.11	11.9399844230981	0.0325362437153221	0.0568641872414011	0.572174602218414	0.567203692008262	NA	chr1	166130238	166166510	+	protein_coding	KNOWN	Gpa33	glycoprotein A33 (transmembrane) [Source:MGI Symbol;Acc:MGI:1891703]
ENSMUSG00000000552.9	958.217813361473	0.204389179633756	0.0942162820921348	2.16936154871705	0.0300552457992945	0.408561243215805	chr15	103313895	103340086	-	protein_coding	KNOWN	Zfp385a	zinc finger protein 385A [Source:MGI Symbol;Acc:MGI:1352495]
ENSMUSG00000000555.6	9095.01773920075	0.306432699868581	0.0794774453751644	3.85559322424242	0.00011544932351292	0.00905822389211065	chr15	103344289	103366763	-	protein_coding	KNOWN	Itga5	integrin alpha 5 (fibronectin receptor alpha) [Source:MGI Symbol;Acc:MGI:96604]
ENSMUSG00000000560.6	12.8938144412421	0.00606380417027235	0.0601744601652149	0.100770395839424	0.919732727883305	NA	chr5	70957597	71095849	-	protein_coding	KNOWN	Gabra2	gamma-aminobutyric acid (GABA) A receptor, subunit alpha 2 [Source:MGI Symbol;Acc:MGI:95614]
ENSMUSG00000000561.11	3134.40440259665	-0.0337023525678812	0.0810813022428598	-0.415661214553928	0.677657926187657	0.951421297258646	chr3	105959369	105970037	+	protein_coding	KNOWN	Wdr77	WD repeat domain 77 [Source:MGI Symbol;Acc:MGI:1917715]
ENSMUSG00000000562.5	1.93374934966228	-0.00901453389034332	0.023351816798495	-0.386031372553603	0.699473434310421	NA	chr3	105870858	105908926	+	protein_coding	KNOWN	Adora3	adenosine A3 receptor [Source:MGI Symbol;Acc:MGI:104847]
ENSMUSG00000000563.14	10826.7361770507	-0.0717586495893858	0.0679652869598178	-1.05581323642186	0.291053549700131	0.830500166281221	chr3	105942698	105960099	-	protein_coding	KNOWN	Atp5f1	ATP synthase, H+ transporting, mitochondrial F0 complex, subunit B1 [Source:MGI Symbol;Acc:MGI:1100495]
ENSMUSG00000000567.5	55973.3526066097	0.0923748749949069	0.076797287635083	1.20284033251075	0.229038113771208	0.797581738089784	chr11	112782224	112787760	+	protein_coding	KNOWN	Sox9	SRY (sex determining region Y)-box 9 [Source:MGI Symbol;Acc:MGI:98371]
ENSMUSG00000000568.12	15572.7020295824	-0.0787341225655795	0.0652690454877659	-1.20630111835077	0.227701406618752	0.796668056535026	chr5	99955935	99978938	-	protein_coding	KNOWN	Hnrnpd	heterogeneous nuclear ribonucleoprotein D [Source:MGI Symbol;Acc:MGI:101947]
ENSMUSG00000000579.11	139.760819653666	-0.0430658875846289	0.113734776247095	-0.378651886482512	0.704946386340622	0.956182166217684	chr17	6601671	6609774	+	protein_coding	KNOWN	Dynlt1c	dynein light chain Tctex-type 1C [Source:MGI Symbol;Acc:MGI:3807476]
ENSMUSG00000000581.5	4217.80466529323	-0.180107239002845	0.0777171852875393	-2.3174699178371	0.0204781474990335	0.342077545190307	chr11	17257579	17269176	+	protein_coding	KNOWN	C1d	C1D nuclear receptor co-repressor [Source:MGI Symbol;Acc:MGI:1927354]
ENSMUSG00000000594.7	1614.46996668393	-0.0737444667667688	0.0852181358902613	-0.865361181588535	0.386840580037438	0.867042615852611	chr11	55098115	55113029	+	protein_coding	KNOWN	Gm2a	GM2 ganglioside activator protein [Source:MGI Symbol;Acc:MGI:95762]
ENSMUSG00000000600.12	4074.69066362101	-0.084040954024643	0.0749451065204576	-1.12136679666607	0.262131763446809	0.817503415989261	chr5	3803184	3845564	+	protein_coding	KNOWN	Krit1	KRIT1, ankyrin repeat containing [Source:MGI Symbol;Acc:MGI:1930618]
ENSMUSG00000000605.8	5279.24782043818	0.0769387748254315	0.0689246581226234	1.1162735793125	0.264305047336481	0.818463400133648	chr7	7282316	7299511	-	protein_coding	KNOWN	Clcn4-2	chloride channel 4-2 [Source:MGI Symbol;Acc:MGI:104571]
ENSMUSG00000000606.12	0	NA	NA	NA	NA	NA	chr14	51411001	51419527	+	protein_coding	KNOWN	Vmn2r88	vomeronasal 2, receptor 88 [Source:MGI Symbol;Acc:MGI:1316662]
ENSMUSG00000000617.11	0.815132671371948	0.00272923400905655	0.0155434533608534	0.175587364383915	0.860618129880891	NA	chr11	50850685	50866208	+	protein_coding	KNOWN	Grm6	glutamate receptor, metabotropic 6 [Source:MGI Symbol;Acc:MGI:1351343]
ENSMUSG00000000627.12	70.1069690629138	0.279915404126127	0.101286395306058	2.76360317967979	0.00571670150507783	NA	chr6	82911885	82939769	-	protein_coding	KNOWN	Sema4f	sema domain, immunoglobulin domain (Ig), TM domain, and short cytoplasmic domain [Source:MGI Symbol;Acc:MGI:1340055]
ENSMUSG00000000628.7	22045.1587787427	0.0818485766245389	0.0768475302216264	1.06507751632993	0.28684085282902	0.827854651299254	chr6	82725025	82774454	-	protein_coding	KNOWN	Hk2	hexokinase 2 [Source:MGI Symbol;Acc:MGI:1315197]
ENSMUSG00000000631.16	8645.69206646373	-0.0540635435767299	0.0758073104542953	-0.713170580155658	0.475740208839411	0.895968469566809	chr11	77763246	77865980	+	protein_coding	KNOWN	Myo18a	myosin XVIIIA [Source:MGI Symbol;Acc:MGI:2667185]
ENSMUSG00000000632.10	0.498764788631101	0.00912864855465745	0.0127774143859379	0.714436291954651	0.474957437304402	NA	chr11	77930800	77979048	+	protein_coding	KNOWN	Sez6	seizure related gene 6 [Source:MGI Symbol;Acc:MGI:104745]
ENSMUSG00000000673.8	8.45169757582096	-0.0379983787288193	0.0491441552415311	-0.773202398984515	0.439402606615924	NA	chr17	83831356	83846790	-	protein_coding	KNOWN	Haao	3-hydroxyanthranilate 3,4-dioxygenase [Source:MGI Symbol;Acc:MGI:1349444]
ENSMUSG00000000682.7	0.510411270553841	0.00915253605293096	0.0127948366399456	0.715330434493913	0.474404886865191	NA	chr4	134082448	134095082	-	protein_coding	KNOWN	Cd52	CD52 antigen [Source:MGI Symbol;Acc:MGI:1346088]
ENSMUSG00000000686.11	11.6903658610652	0.0506415120225532	0.0569585017341986	0.889094875754912	0.373952092627344	NA	chr11	77515121	77538607	+	protein_coding	KNOWN	Abhd15	abhydrolase domain containing 15 [Source:MGI Symbol;Acc:MGI:1914727]
ENSMUSG00000000690.5	4.29736501026978	0.0186422417874903	0.0360443130630974	0.517203414443109	0.605014168764814	NA	chr11	96292476	96301569	+	protein_coding	KNOWN	Hoxb6	homeobox B6 [Source:MGI Symbol;Acc:MGI:96187]
ENSMUSG00000000693.7	57501.0716730287	0.00125179189728515	0.0670658859227377	0.0186651064108399	0.985108264453255	0.998008169233764	chr6	83034173	83052562	+	protein_coding	KNOWN	Loxl3	lysyl oxidase-like 3 [Source:MGI Symbol;Acc:MGI:1337004]
ENSMUSG00000000701.7	0	NA	NA	NA	NA	NA	chr12	105176358	105181143	+	protein_coding	KNOWN	Tcl1b5	T cell leukemia/lymphoma 1B, 5 [Source:MGI Symbol;Acc:MGI:1351635]
ENSMUSG00000000706.12	7.66890664934468	-0.030868532635411	0.045440845585852	-0.679312460792365	0.496939902729059	NA	chr13	23456992	23465901	-	protein_coding	KNOWN	Btn1a1	butyrophilin, subfamily 1, member A1 [Source:MGI Symbol;Acc:MGI:103118]
ENSMUSG00000000708.11	861.200875885091	-0.152868421226757	0.0964512374702294	-1.58492960003693	0.112982330364203	0.669666661153136	chr17	53566861	53672720	+	protein_coding	KNOWN	Kat2b	K(lysine) acetyltransferase 2B [Source:MGI Symbol;Acc:MGI:1343094]
ENSMUSG00000000711.2	4159.97482266516	-0.0365763410249593	0.0717160367656363	-0.51001620661901	0.610040107747925	0.932963824280919	chr10	128677193	128696268	-	protein_coding	KNOWN	Rab5b	RAB5B, member RAS oncogene family [Source:MGI Symbol;Acc:MGI:105938]
ENSMUSG00000000724.10	0.328627698446487	0.00843364263807245	0.0122659786253613	0.687563780735353	0.491727523154023	NA	chr11	77718615	77725283	-	protein_coding	KNOWN	Cryba1	crystallin, beta A1 [Source:MGI Symbol;Acc:MGI:88518]
ENSMUSG00000000730.10	1.96776580075209	-0.00306221317380585	0.0204077763546174	-0.150051290282442	0.880724149502596	NA	chr10	78041947	78063622	+	protein_coding	KNOWN	Dnmt3l	DNA (cytosine-5-)-methyltransferase 3-like [Source:MGI Symbol;Acc:MGI:1859287]
ENSMUSG00000000731.12	1824.22705983775	-0.0437257743982164	0.0814734041623894	-0.536687706224524	0.591483349380183	0.92850133443692	chr10	78030022	78043610	-	protein_coding	KNOWN	Aire	autoimmune regulator (autoimmune polyendocrinopathy candidiasis ectodermal dystrophy) [Source:MGI Symbol;Acc:MGI:1338803]
ENSMUSG00000000732.8	383.664653269258	0.0346539211233973	0.112697270974158	0.307495654720366	0.758466129960566	0.964576873810915	chr10	78069360	78079525	+	protein_coding	KNOWN	Icosl	icos ligand [Source:MGI Symbol;Acc:MGI:1354701]
ENSMUSG00000000738.14	3185.91385079673	-0.0373518082058837	0.0750853007874082	-0.497458328250416	0.61886588218298	0.935370184351196	chr8	123062942	123097760	+	protein_coding	KNOWN	Spg7	spastic paraplegia 7 homolog (human) [Source:MGI Symbol;Acc:MGI:2385906]
ENSMUSG00000000739.10	380.965201109378	0.2253222105417	0.108746201632588	2.07200074263722	0.0382653719384035	0.462994420380095	chr8	123142847	123158315	-	protein_coding	KNOWN	Sult5a1	sulfotransferase family 5A, member 1 [Source:MGI Symbol;Acc:MGI:1931463]
ENSMUSG00000000740.8	24358.534348852	-0.0412542228431379	0.0629713871347441	-0.655126474423431	0.512386328043454	0.908762067930202	chr8	123102350	123105244	+	protein_coding	KNOWN	Rpl13	ribosomal protein L13 [Source:MGI Symbol;Acc:MGI:105922]
ENSMUSG00000000743.8	3650.45681630907	-0.0583102186412049	0.0719506298621685	-0.810419849734551	0.417698913266439	0.878849726523705	chr8	123204264	123212763	-	protein_coding	KNOWN	Chmp1a	charged multivesicular body protein 1A [Source:MGI Symbol;Acc:MGI:1920159]
ENSMUSG00000000751.10	5415.37211900701	0.0621622514799901	0.0685540242065702	0.906762982909361	0.36453214899149	0.859544334865942	chr11	75298166	75348324	-	protein_coding	KNOWN	Rpa1	replication protein A1 [Source:MGI Symbol;Acc:MGI:1915525]
ENSMUSG00000000753.12	4534.65173428048	0.199044088864428	0.071412689772872	2.78723696723213	0.00531595904057473	0.151586796782556	chr11	75409769	75422701	-	protein_coding	KNOWN	Serpinf1	serine (or cysteine) peptidase inhibitor, clade F, member 1 [Source:MGI Symbol;Acc:MGI:108080]
ENSMUSG00000000759.11	4947.61507472055	-0.0430488962011171	0.0692579171877059	-0.62157364744949	0.534222253612005	0.912916576203037	chr8	12614277	12672248	-	protein_coding	KNOWN	Tubgcp3	tubulin, gamma complex associated protein 3 [Source:MGI Symbol;Acc:MGI:2183752]
ENSMUSG00000000766.15	0.158490608261874	0.00683212172520073	0.0110083230004579	0.620632381963766	0.534841528574567	NA	chr10	6758506	7038198	+	protein_coding	KNOWN	Oprm1	opioid receptor, mu 1 [Source:MGI Symbol;Acc:MGI:97441]
ENSMUSG00000000776.9	6549.79162236002	0.140721509236536	0.0732600912411742	1.92084812962185	0.0547508566976803	0.531755388904132	chr14	70438748	70443471	-	protein_coding	KNOWN	Polr3d	polymerase (RNA) III (DNA directed) polypeptide D [Source:MGI Symbol;Acc:MGI:1914315]
ENSMUSG00000000782.12	197.502348792986	0.109984511935569	0.114008721457459	0.964702616866099	0.334693784166419	0.847602842296255	chr11	52252371	52283014	-	protein_coding	KNOWN	Tcf7	transcription factor 7, T cell specific [Source:MGI Symbol;Acc:MGI:98507]
ENSMUSG00000000787.9	47682.5131660976	-0.0340533794869817	0.0644359434518157	-0.52848422266753	0.597163294791426	0.929208224632801	chrX	13280970	13294052	+	protein_coding	KNOWN	Ddx3x	DEAD/H (Asp-Glu-Ala-Asp/His) box polypeptide 3, X-linked [Source:MGI Symbol;Acc:MGI:103064]
ENSMUSG00000000791.8	139.529721547075	0.135880957233504	0.110843930841448	1.22587638494948	0.220245196724512	0.793348446520737	chr8	70808449	70821424	+	protein_coding	KNOWN	Il12rb1	interleukin 12 receptor, beta 1 [Source:MGI Symbol;Acc:MGI:104579]
ENSMUSG00000000792.2	48.2545424008233	0.140214324084291	0.0940293879701256	1.49117554746649	0.135915411787141	NA	chr8	70882889	70892757	-	protein_coding	KNOWN	Slc5a5	solute carrier family 5 (sodium iodide symporter), member 5 [Source:MGI Symbol;Acc:MGI:2149330]
ENSMUSG00000000794.9	232.816689362774	0.00712538226807229	0.113437761307656	0.0628131425191601	0.949915300319525	0.993779337031533	chr3	89520164	89675132	+	protein_coding	KNOWN	Kcnn3	potassium intermediate/small conductance calcium-activated channel, subfamily N, member 3 [Source:MGI Symbol;Acc:MGI:2153183]
ENSMUSG00000000804.11	4103.29584774326	0.0772886758521106	0.0722056935959725	1.07039586496572	0.284441159761829	0.827854651299254	chr11	84984442	85140161	-	protein_coding	KNOWN	Usp32	ubiquitin specific peptidase 32 [Source:MGI Symbol;Acc:MGI:2144475]
ENSMUSG00000000805.15	6.75903093923193	0.0241956728943916	0.04503634333144	0.537247722718655	0.591096510718216	NA	chr11	84957786	84966044	+	protein_coding	KNOWN	Car4	carbonic anhydrase 4 [Source:MGI Symbol;Acc:MGI:1096574]
ENSMUSG00000000811.10	994.117171913815	0.0589561511792541	0.0976074687803829	0.6040127043137	0.54583519578767	0.918951013119683	chr6	89643988	89675529	+	protein_coding	KNOWN	Txnrd3	thioredoxin reductase 3 [Source:MGI Symbol;Acc:MGI:2386711]
ENSMUSG00000000817.10	3.18543322499452	0.000820213884137336	0.0318891661301605	0.025720769266575	0.979480057857053	NA	chr1	161780689	161788495	-	protein_coding	KNOWN	Fasl	Fas ligand (TNF superfamily, member 6) [Source:MGI Symbol;Acc:MGI:99255]
ENSMUSG00000000823.13	5551.52058597345	-0.0856718025108212	0.0685992491873836	-1.24887376357142	0.211711249081878	0.788719790853726	chr2	181582103	181592803	-	protein_coding	KNOWN	Znf512b	zinc finger protein 512B [Source:MGI Symbol;Acc:MGI:2685478]
ENSMUSG00000000826.13	10897.7769142801	-0.0490029501750971	0.0645432312595725	-0.759226788290513	0.447716903942208	0.88734584176911	chr2	181520485	181555133	+	protein_coding	KNOWN	Dnajc5	DnaJ (Hsp40) homolog, subfamily C, member 5 [Source:MGI Symbol;Acc:MGI:892995]
ENSMUSG00000000827.15	6479.76800582526	0.0757710071786947	0.0676717090270831	1.11968514269929	0.262847958496211	0.817503415989261	chr2	181497142	181517966	+	protein_coding	KNOWN	Tpd52l2	tumor protein D52-like 2 [Source:MGI Symbol;Acc:MGI:1913564]
ENSMUSG00000000838.14	10882.6756593259	-0.0142932903804761	0.0651762536015008	-0.219302116808797	0.826414713061571	0.975185933396691	chrX	68678541	68717963	+	protein_coding	KNOWN	Fmr1	fragile X mental retardation syndrome 1 [Source:MGI Symbol;Acc:MGI:95564]
ENSMUSG00000000861.12	190.733830912477	-0.113378334762675	0.113818985344029	-0.996128496664928	0.319187715575195	0.842447332484501	chr11	24078056	24174123	+	protein_coding	KNOWN	Bcl11a	B cell CLL/lymphoma 11A (zinc finger protein) [Source:MGI Symbol;Acc:MGI:106190]
ENSMUSG00000000869.9	0	NA	NA	NA	NA	NA	chr11	53602982	53618669	-	protein_coding	KNOWN	Il4	interleukin 4 [Source:MGI Symbol;Acc:MGI:96556]
ENSMUSG00000000876.8	1496.61981315804	0.0478776700838786	0.084881385028951	0.564053827203087	0.572717500059346	0.924719475650822	chr2	154585758	154603708	-	protein_coding	KNOWN	Pxmp4	peroxisomal membrane protein 4 [Source:MGI Symbol;Acc:MGI:1891701]
ENSMUSG00000000881.9	3389.1444416573	-0.00380733912437841	0.0740303138364547	-0.0514294608123566	0.958983309496144	0.994764343189804	chrX	100767722	100818410	+	protein_coding	KNOWN	Dlg3	discs, large homolog 3 (Drosophila) [Source:MGI Symbol;Acc:MGI:1888986]
ENSMUSG00000000884.13	522.367970713148	-0.0528563235233033	0.105965454392964	-0.498807123756484	0.617915268517754	0.935370184351196	chr16	18498768	18566679	+	protein_coding	KNOWN	Gnb1l	guanine nucleotide binding protein (G protein), beta polypeptide 1-like [Source:MGI Symbol;Acc:MGI:1338057]
ENSMUSG00000000889.8	7.26620958609796	0.044277695019025	0.0467709024029361	0.946693194789533	0.343795139156253	NA	chr2	27165233	27183200	+	protein_coding	KNOWN	Dbh	dopamine beta hydroxylase [Source:MGI Symbol;Acc:MGI:94864]
ENSMUSG00000000901.12	179.264891582719	-0.0653165662143227	0.114336436659521	-0.571266414474917	0.567819064386466	0.922966250674566	chr10	75923222	75932502	-	protein_coding	KNOWN	Mmp11	matrix metallopeptidase 11 [Source:MGI Symbol;Acc:MGI:97008]
ENSMUSG00000000902.10	6392.89845737354	-0.0936042252010221	0.0699092140953754	-1.33893974366984	0.180590289898039	0.759065549681822	chr10	75896769	75921617	-	protein_coding	KNOWN	Smarcb1	SWI/SNF related, matrix associated, actin dependent regulator of chromatin, subfamily b, member 1 [Source:MGI Symbol;Acc:MGI:1328366]
ENSMUSG00000000903.3	0.491779382875071	0.00345313214992398	0.0127669669839811	0.270473962551692	0.786795645554516	NA	chr10	75943057	75949657	+	protein_coding	KNOWN	Vpreb3	pre-B lymphocyte gene 3 [Source:MGI Symbol;Acc:MGI:98938]
ENSMUSG00000000915.12	12617.4471074291	-0.0145632249169652	0.0720012099339391	-0.202263613768809	0.839710644056547	0.97650039954544	chr5	123973628	124005558	+	protein_coding	KNOWN	Hip1r	huntingtin interacting protein 1 related [Source:MGI Symbol;Acc:MGI:1352504]
ENSMUSG00000000916.12	1100.61985689893	-0.152148442005777	0.0921876100881265	-1.6504218067952	0.0988566940045796	0.643114955066979	chr5	135369953	135376805	+	protein_coding	KNOWN	Nsun5	NOL1/NOP2/Sun domain family, member 5 [Source:MGI Symbol;Acc:MGI:2140844]
ENSMUSG00000000934.8	837.107907297118	-0.0564511854639972	0.0950044929933842	-0.594194902634008	0.552381761705198	0.920682593606032	chr15	75657035	75678800	-	protein_coding	KNOWN	Top1mt	DNA topoisomerase 1, mitochondrial [Source:MGI Symbol;Acc:MGI:1920210]
ENSMUSG00000000938.11	6865.79706897679	-0.0819184251378694	0.0826633619029179	-0.990988307904494	0.321691289513822	0.84267224693058	chr6	52231197	52240854	-	protein_coding	KNOWN	Hoxa10	homeobox A10 [Source:MGI Symbol;Acc:MGI:96171]
ENSMUSG00000000942.10	138.069181370494	-0.0937174617997747	0.113646224575582	-0.824642104476131	0.409574809828084	0.875888623638183	chr6	52189671	52191753	-	protein_coding	KNOWN	Hoxa4	homeobox A4 [Source:MGI Symbol;Acc:MGI:96176]
ENSMUSG00000000948.13	342.33546023832	0.0854232079416212	0.109475398276374	0.78029593211406	0.435216706656896	0.882181243719352	chr7	59974149	60005064	-	protein_coding	NOVEL	Gm38393	small nuclear ribonucleoprotein N [Source:MGI Symbol;Acc:MGI:98347]
ENSMUSG00000000957.9	13422.8339829319	-0.0261565990281583	0.0675940282339433	-0.386966122770937	0.69878128802958	0.956182166217684	chr14	54431612	54441265	+	protein_coding	KNOWN	Mmp14	matrix metallopeptidase 14 (membrane-inserted) [Source:MGI Symbol;Acc:MGI:101900]
ENSMUSG00000000958.6	242.442042345947	-0.0259224967046657	0.113783334975732	-0.227823316219326	0.819783599581364	0.973176873243057	chr14	54369442	54417780	-	protein_coding	KNOWN	Slc7a7	solute carrier family 7 (cationic amino acid transporter, y+ system), member 7 [Source:MGI Symbol;Acc:MGI:1337120]
ENSMUSG00000000959.6	3069.69910586049	-0.0572531002481282	0.0751517379361903	-0.761833349705639	0.44615947332628	0.886702570107772	chr14	54360841	54369673	+	protein_coding	KNOWN	Oxa1l	oxidase assembly 1-like [Source:MGI Symbol;Acc:MGI:1916339]
ENSMUSG00000000976.10	3113.92342489279	0.0200135767461657	0.0747945672383605	0.267580620961213	0.789022149406385	0.968754725565619	chr11	83753696	83783754	+	protein_coding	KNOWN	Heatr6	HEAT repeat containing 6 [Source:MGI Symbol;Acc:MGI:1919790]
ENSMUSG00000000982.5	2.37870507444455	-0.012378419855458	0.0251196835529541	-0.492777698786029	0.62216967000954	NA	chr11	83647844	83649355	-	protein_coding	KNOWN	Ccl3	chemokine (C-C motif) ligand 3 [Source:MGI Symbol;Acc:MGI:98260]
ENSMUSG00000000983.10	1.60402935235923	-0.00967002089341906	0.0218699529543698	-0.442160114088718	0.658373346470677	NA	chr11	83709015	83711348	+	protein_coding	KNOWN	Wfdc18	WAP four-disulfide core domain 18 [Source:MGI Symbol;Acc:MGI:107506]
ENSMUSG00000001014.5	0.643284585380914	0.000532844152244176	0.0130289903987129	0.0408968105692067	0.967378160119034	NA	chr9	21029373	21030531	+	protein_coding	KNOWN	Icam4	intercellular adhesion molecule 4, Landsteiner-Wiener blood group [Source:MGI Symbol;Acc:MGI:1925619]
ENSMUSG00000001016.9	13268.8600307534	-0.0474581108025445	0.0656934020071351	-0.722418223939596	0.470037385863426	0.894868234909988	chr3	90476126	90488379	+	protein_coding	KNOWN	Ilf2	interleukin enhancer binding factor 2 [Source:MGI Symbol;Acc:MGI:1915031]
ENSMUSG00000001017.12	10584.125348434	-0.0237118060137058	0.0652322120297837	-0.36349842011918	0.716232592892371	0.957488906580821	chr3	90498956	90509498	-	protein_coding	KNOWN	Chtop	chromatin target of PRMT1 [Source:MGI Symbol;Acc:MGI:1913761]
ENSMUSG00000001018.12	3845.57642453979	-0.0996345653670632	0.0736491514649907	-1.35282706433386	0.176110884382151	0.75245264330407	chr3	90488026	90491033	-	protein_coding	KNOWN	Snapin	SNAP-associated protein [Source:MGI Symbol;Acc:MGI:1333745]
ENSMUSG00000001020.8	13.1925797526753	0.0154772143044845	0.0611102530300246	0.253267063006273	0.800061846439837	NA	chr3	90603771	90606045	+	protein_coding	KNOWN	S100a4	S100 calcium binding protein A4 [Source:MGI Symbol;Acc:MGI:1330282]
ENSMUSG00000001021.9	166.982927943268	0.263162738980209	0.113509940616587	2.31841138803092	0.0204269737307266	0.342077545190307	chr3	90560578	90602702	+	protein_coding	KNOWN	S100a3	S100 calcium binding protein A3 [Source:MGI Symbol;Acc:MGI:1338849]
ENSMUSG00000001023.7	1.2718328766026	-0.016594843919735	0.020220364825239	-0.82069953055552	0.411817438271924	NA	chr3	90608523	90611780	+	protein_coding	KNOWN	S100a5	S100 calcium binding protein A5 [Source:MGI Symbol;Acc:MGI:1338915]
ENSMUSG00000001025.5	1085.34447126123	0.5433902830554	0.0958594838291313	5.66861265416356	1.43958403988731e-08	6.4265017173728e-06	chr3	90612882	90624181	+	protein_coding	KNOWN	S100a6	S100 calcium binding protein A6 (calcyclin) [Source:MGI Symbol;Acc:MGI:1339467]
ENSMUSG00000001027.7	44.6061589603851	0.141314926210591	0.0887449301013836	1.59237182393575	0.111301183299693	NA	chr11	106318592	106353288	-	protein_coding	KNOWN	Scn4a	sodium channel, voltage-gated, type IV, alpha [Source:MGI Symbol;Acc:MGI:98250]
ENSMUSG00000001029.12	9.34286237916258	0.00493980621248504	0.0487086351908824	0.101415410083379	0.919220704065614	NA	chr11	106377656	106388075	-	protein_coding	KNOWN	Icam2	intercellular adhesion molecule 2 [Source:MGI Symbol;Acc:MGI:96394]
ENSMUSG00000001034.14	3187.80215954525	0.0803322817024796	0.0785352917600428	1.02288130472511	0.306363969861467	0.836415425684806	chr11	61488812	61494406	-	protein_coding	KNOWN	Mapk7	mitogen-activated protein kinase 7 [Source:MGI Symbol;Acc:MGI:1346347]
ENSMUSG00000001036.14	2668.53783403328	-0.0645954149615328	0.0758861109175803	-0.851215251124012	0.394649792357985	0.869960795576563	chr11	61517249	61579687	-	protein_coding	KNOWN	Epn2	epsin 2 [Source:MGI Symbol;Acc:MGI:1333766]
ENSMUSG00000001039.9	721.231968055997	-0.0631821511579029	0.0989624005097245	-0.638446024272566	0.523183379265048	0.910605324793811	chr11	61505144	61512931	+	protein_coding	KNOWN	B9d1	B9 protein domain 1 [Source:MGI Symbol;Acc:MGI:1351471]
ENSMUSG00000001052.12	7465.76159585577	0.0113833981039612	0.0675620196954052	0.168488126247288	0.866199284021422	0.980828822788536	chr3	129982759	130061553	-	protein_coding	KNOWN	Sec24b	Sec24 related gene family, member B (S. cerevisiae) [Source:MGI Symbol;Acc:MGI:2139764]
ENSMUSG00000001053.12	316.877218360131	0.070903175102816	0.111503049859698	0.635885522342503	0.524851039653983	0.91064121254044	chr11	51643063	51650842	-	protein_coding	KNOWN	N4bp3	NEDD4 binding protein 3 [Source:MGI Symbol;Acc:MGI:2442218]
ENSMUSG00000001054.6	1123.25239397118	0.0304499622855413	0.0884497138848074	0.344262982299726	0.730648520562808	0.959177348304196	chr11	51623671	51635896	-	protein_coding	KNOWN	Rmnd5b	required for meiotic nuclear division 5 homolog B (S. cerevisiae) [Source:MGI Symbol;Acc:MGI:1913339]
ENSMUSG00000001056.3	1382.80512458199	-0.0753699976719047	0.0866861860863896	-0.86945799641932	0.384596672959011	0.865662095900164	chr11	51619735	51623714	+	protein_coding	KNOWN	Nhp2	NHP2 ribonucleoprotein [Source:MGI Symbol;Acc:MGI:1098547]
ENSMUSG00000001062.14	2337.85881288543	-0.0887155866942437	0.07984380961176	-1.11111415055998	0.266519217674254	0.818847202572004	chr8	123242356	123254348	-	protein_coding	NOVEL	Vps9d1	VPS9 domain containing 1 [Source:MGI Symbol;Acc:MGI:1914143]
ENSMUSG00000001065.11	1551.87411453609	-0.157664153208165	0.0896606512090231	-1.75845425035568	0.0786702493596761	0.60459120417483	chr8	123254195	123269745	+	protein_coding	KNOWN	Zfp276	zinc finger protein (C2H2 type) 276 [Source:MGI Symbol;Acc:MGI:1888495]
ENSMUSG00000001076.6	1.61210705697182	-0.00972610432429004	0.0218384099543346	-0.445366871701187	0.656054648933752	NA	chr15	99084686	99087817	-	protein_coding	KNOWN	C1ql4	complement component 1, q subcomponent-like 4 [Source:MGI Symbol;Acc:MGI:3579909]
ENSMUSG00000001082.9	3096.8750549152	-0.0647588013180245	0.0777924174511631	-0.832456471206582	0.405151338233183	0.874774034936171	chr5	34633642	34637212	-	protein_coding	KNOWN	Mfsd10	major facilitator superfamily domain containing 10 [Source:MGI Symbol;Acc:MGI:1915544]
ENSMUSG00000001089.11	9951.36154097033	0.0869659555786712	0.073815171686125	1.17815827819876	0.238733512104705	0.803005236856933	chr4	136469761	136554780	+	protein_coding	KNOWN	Luzp1	leucine zipper protein 1 [Source:MGI Symbol;Acc:MGI:107629]
ENSMUSG00000001095.5	3.99465500931197	0.0281363081724525	0.0364022656490885	0.772927389841105	0.439565353856584	NA	chr11	78397087	78422217	-	protein_coding	KNOWN	Slc13a2	solute carrier family 13 (sodium-dependent dicarboxylate transporter), member 2 [Source:MGI Symbol;Acc:MGI:1276558]
ENSMUSG00000001098.12	4110.3412487924	0.044882971063645	0.0753386451827403	0.595749644220142	0.551342488187393	0.920062871377374	chr5	114363567	114380508	-	protein_coding	KNOWN	Kctd10	potassium channel tetramerisation domain containing 10 [Source:MGI Symbol;Acc:MGI:2141207]
ENSMUSG00000001100.7	6606.40513066733	-0.0629608567775201	0.0682847140969203	-0.92203442029729	0.356510621945973	0.857967027147209	chr11	78512193	78522736	+	protein_coding	KNOWN	Poldip2	polymerase (DNA-directed), delta interacting protein 2 [Source:MGI Symbol;Acc:MGI:1915061]
ENSMUSG00000001103.7	0.633962433047494	0.00945694474139067	0.0130127412820403	0.726745006022886	0.467382177539527	NA	chr11	78503447	78505081	+	protein_coding	KNOWN	Sebox	SEBOX homeobox [Source:MGI Symbol;Acc:MGI:108012]
ENSMUSG00000001105.12	6837.33666348955	-0.0854531311689994	0.0795271060447048	-1.07451578988632	0.282591571704269	0.827854651299254	chr11	78536361	78541737	+	protein_coding	KNOWN	Ift20	intraflagellar transport 20 [Source:MGI Symbol;Acc:MGI:1915585]
ENSMUSG00000001119.7	54278.6590086727	0.213310983865321	0.0656215491319848	3.25062402041574	0.00115152031625757	0.0514054552216224	chr10	76708792	76726168	-	protein_coding	KNOWN	Col6a1	collagen, type VI, alpha 1 [Source:MGI Symbol;Acc:MGI:88459]
ENSMUSG00000001120.12	818.13749595342	-0.0809315694742244	0.0973265132489257	-0.831546993440841	0.405664692274641	0.874774034936171	chr10	76761857	76961887	-	protein_coding	KNOWN	Pcbp3	poly(rC) binding protein 3 [Source:MGI Symbol;Acc:MGI:1890470]
ENSMUSG00000001123.12	99.726820733046	0.0670863054946617	0.109620891055634	0.611984675992232	0.540547896286115	NA	chr11	78962974	78984946	-	protein_coding	KNOWN	Lgals9	lectin, galactose binding, soluble 9 [Source:MGI Symbol;Acc:MGI:109496]
ENSMUSG00000001127.9	15081.742025811	-0.00156138717352189	0.0641832278895709	-0.0243270278679082	0.980591754386673	0.997543678476338	chrX	20797814	20860519	+	protein_coding	KNOWN	Araf	v-raf murine sarcoma 3611 viral oncogene homolog [Source:MGI Symbol;Acc:MGI:88065]
ENSMUSG00000001128.7	554.672261378112	0.026005611253788	0.104803563825065	0.248136707423383	0.804028635129807	0.970422052316639	chrX	20925454	20931555	-	protein_coding	KNOWN	Cfp	complement factor properdin [Source:MGI Symbol;Acc:MGI:97545]
ENSMUSG00000001131.8	6221.1268740591	0.187760483130013	0.113718299374221	1.6511017502305	0.0987178000025048	0.643114955066979	chrX	20870166	20874735	+	protein_coding	KNOWN	Timp1	tissue inhibitor of metalloproteinase 1 [Source:MGI Symbol;Acc:MGI:98752]
ENSMUSG00000001134.6	682.574323066691	0.0515222612796078	0.102454152712327	0.502881141619249	0.615047840666041	0.934627873983008	chrX	20941722	20962017	-	protein_coding	KNOWN	Uxt	ubiquitously expressed transcript [Source:MGI Symbol;Acc:MGI:1277988]
ENSMUSG00000001138.10	1437.8943479167	-0.0893478194455638	0.0932193252319782	-0.958468849921622	0.337826391776791	0.849143721202961	chr1	36511867	36528237	+	protein_coding	KNOWN	Cnnm3	cyclin M3 [Source:MGI Symbol;Acc:MGI:2151055]
ENSMUSG00000001143.10	3637.03922841724	-0.00783572511697633	0.0757952615526473	-0.103380144833113	0.917661269832213	0.989874041416535	chr1	36419871	36445271	-	protein_coding	KNOWN	Lman2l	lectin, mannose-binding 2-like [Source:MGI Symbol;Acc:MGI:2443010]
ENSMUSG00000001150.6	3701.49348572377	0.0334780601512163	0.0739293336131147	0.452838657066935	0.650664925248578	0.944869110742354	chr10	76468971	76515856	+	protein_coding	KNOWN	Mcm3ap	minichromosome maintenance deficient 3 (S. cerevisiae) associated protein [Source:MGI Symbol;Acc:MGI:1930089]
ENSMUSG00000001151.9	3971.38238561409	0.0551482081738538	0.0804015488694864	0.685909773496706	0.492770006666967	0.90365743192839	chr10	76351254	76442912	-	protein_coding	KNOWN	Pcnt	pericentrin (kendrin) [Source:MGI Symbol;Acc:MGI:102722]
ENSMUSG00000001155.10	5.30343020822968	0.0231334530994231	0.0375355693806488	0.616307504618522	0.537691586763467	NA	chr10	76575648	76590338	+	protein_coding	KNOWN	Ftcd	formiminotransferase cyclodeaminase [Source:MGI Symbol;Acc:MGI:1339962]
ENSMUSG00000001156.7	1377.23454047643	0.361724331128747	0.101098898430013	3.57792554366114	0.000346332071060204	0.0204731278171023	chr6	86647044	86669159	-	protein_coding	KNOWN	Mxd1	MAX dimerization protein 1 [Source:MGI Symbol;Acc:MGI:96908]
ENSMUSG00000001157.10	1759.92008977858	-0.0920284978388279	0.0828385590137439	-1.11093793680741	0.266595064584821	0.818847202572004	chr6	86691768	86733378	-	protein_coding	KNOWN	Gmcl1	germ cell-less homolog 1 (Drosophila) [Source:MGI Symbol;Acc:MGI:1345156]
ENSMUSG00000001158.10	2975.30599297313	-0.127894271084732	0.0774639582258473	-1.65101647287186	0.0987352113045842	0.643114955066979	chr6	86675221	86684522	-	protein_coding	KNOWN	Snrnp27	small nuclear ribonucleoprotein 27 (U4/U6.U5) [Source:MGI Symbol;Acc:MGI:1913868]
ENSMUSG00000001166.14	68.666730659491	0.120264597496501	0.100976489598591	1.19101582927457	0.233647370787658	NA	chr5	120800194	120812514	-	protein_coding	KNOWN	Oas1c	2'-5' oligoadenylate synthetase 1C [Source:MGI Symbol;Acc:MGI:2149633]
ENSMUSG00000001168.13	0.606020810023374	-0.00928078722645002	0.0129779052058717	-0.715122130977738	0.474533579972536	NA	chr5	120861421	120873512	+	protein_coding	KNOWN	Oas1h	2'-5' oligoadenylate synthetase 1H [Source:MGI Symbol;Acc:MGI:2180853]
ENSMUSG00000001173.12	8345.58599196902	0.0490261306004001	0.0679418263595519	0.721589825109368	0.470546696666557	0.894932726721144	chrX	47912387	47965868	+	protein_coding	KNOWN	Ocrl	oculocerebrorenal syndrome of Lowe [Source:MGI Symbol;Acc:MGI:109589]
ENSMUSG00000001175.10	22783.8530303466	-0.0195124923841223	0.0683831977178736	-0.285340449632442	0.775383326021818	0.967550598103446	chr12	100199435	100209806	+	protein_coding	KNOWN	Calm1	calmodulin 1 [Source:MGI Symbol;Acc:MGI:88251]
ENSMUSG00000001211.11	1224.87628279668	0.0569675444234669	0.0871007725521134	0.654041781195254	0.513084887933623	0.908762067930202	chr10	78269178	78352489	-	protein_coding	KNOWN	Agpat3	1-acylglycerol-3-phosphate O-acyltransferase 3 [Source:MGI Symbol;Acc:MGI:1336186]
ENSMUSG00000001225.9	1.3903813307913	0.0103098780947393	0.0185164041631501	0.556796989517932	0.577666140975538	NA	chr12	31390871	31473917	+	protein_coding	KNOWN	Slc26a3	solute carrier family 26, member 3 [Source:MGI Symbol;Acc:MGI:107181]
ENSMUSG00000001227.8	238.050051399338	0.102427512422461	0.113531127941362	0.902197611172898	0.366951903586729	0.860700708578358	chr17	56123085	56140343	-	protein_coding	KNOWN	Sema6b	sema domain, transmembrane domain (TM), and cytoplasmic domain, (semaphorin) 6B [Source:MGI Symbol;Acc:MGI:1202889]
ENSMUSG00000001228.11	5346.74052966785	-0.105794287808958	0.0690351904972654	-1.53246897773316	0.125406747244446	0.685316905794257	chr17	56303321	56323486	+	protein_coding	KNOWN	Uhrf1	ubiquitin-like, containing PHD and RING finger domains, 1 [Source:MGI Symbol;Acc:MGI:1338889]
ENSMUSG00000001229.7	4077.19059772663	-0.00670842915578378	0.0776826663632404	-0.086356834411624	0.931182759841009	0.991493551487089	chr17	56186682	56218889	-	protein_coding	KNOWN	Dpp9	dipeptidylpeptidase 9 [Source:MGI Symbol;Acc:MGI:2443967]
ENSMUSG00000001240.10	167.525648052473	-0.0566481750600776	0.114197563972835	-0.496054145897129	0.619856209650144	0.935370184351196	chr11	101246028	101259546	+	protein_coding	KNOWN	Ramp2	receptor (calcitonin) activity modifying protein 2 [Source:MGI Symbol;Acc:MGI:1859650]
ENSMUSG00000001247.13	941.308550279678	0.0950550943127937	0.101183955965739	0.939428523085021	0.347510774257931	0.853957611669397	chr7	30957775	30973464	-	protein_coding	KNOWN	Lsr	lipolysis stimulated lipoprotein receptor [Source:MGI Symbol;Acc:MGI:1927471]
ENSMUSG00000001248.11	16883.1315347167	-0.0135956207219972	0.0661550847615147	-0.205511349142831	0.837172632001629	0.97650039954544	chr7	31130127	31155896	-	protein_coding	KNOWN	Gramd1a	GRAM domain containing 1A [Source:MGI Symbol;Acc:MGI:105490]
ENSMUSG00000001249.11	342.911077420377	0.100421337486305	0.110521890575814	0.908610384450673	0.363555823112667	0.859294054507299	chr7	31098725	31115290	-	protein_coding	KNOWN	Hpn	hepsin [Source:MGI Symbol;Acc:MGI:1196620]
ENSMUSG00000001260.7	2.05858133006037	0.0247481615653922	0.0249600555508065	0.991510676529422	0.321436281649304	NA	chr5	70751047	70842617	-	protein_coding	KNOWN	Gabrg1	gamma-aminobutyric acid (GABA) A receptor, subunit gamma 1 [Source:MGI Symbol;Acc:MGI:103156]
ENSMUSG00000001270.8	2300.10221494538	0.166734559042406	0.0841239354942549	1.98201092308376	0.047478018128671	0.501934085637147	chr12	111669355	111672338	-	protein_coding	KNOWN	Ckb	creatine kinase, brain [Source:MGI Symbol;Acc:MGI:88407]
ENSMUSG00000001280.9	16450.2453135219	-0.0073993924804457	0.0657604756571984	-0.112520361303617	0.910410826274113	0.988094253441223	chr15	102406143	102436404	+	protein_coding	KNOWN	Sp1	trans-acting transcription factor 1 [Source:MGI Symbol;Acc:MGI:98372]
ENSMUSG00000001281.6	93.497527195259	0.0214408768769385	0.10895879023773	0.196779689184857	0.843999946027923	NA	chr15	102215995	102231935	-	protein_coding	KNOWN	Itgb7	integrin beta 7 [Source:MGI Symbol;Acc:MGI:96616]
ENSMUSG00000001285.9	2088.24927463271	-0.0764309334294375	0.0898348499210367	-0.850793801031771	0.394883905768653	0.869960795576563	chr15	102331709	102338139	+	protein_coding	KNOWN	Myg1	melanocyte proliferating gene 1 [Source:MGI Symbol;Acc:MGI:1929864]
ENSMUSG00000001288.11	18262.288520408	-0.0384805176321378	0.0702853923852733	-0.547489546920428	0.584042449975738	0.92715504044354	chr15	102234938	102257517	-	protein_coding	KNOWN	Rarg	retinoic acid receptor, gamma [Source:MGI Symbol;Acc:MGI:97858]
ENSMUSG00000001289.9	7503.11700087785	-0.0654770247549618	0.077711210443387	-0.842568586711978	0.399469765880334	0.872097063926949	chr15	102326116	102331873	+	protein_coding	KNOWN	Pfdn5	prefoldin 5 [Source:MGI Symbol;Acc:MGI:1928753]
ENSMUSG00000001300.12	8432.16229166335	0.160081600275513	0.0800833589111534	1.99893713815266	0.0456151558225351	0.498725322861352	chr8	8617434	8660773	-	protein_coding	KNOWN	Efnb2	ephrin B2 [Source:MGI Symbol;Acc:MGI:105097]
ENSMUSG00000001305.5	2260.27193786403	-0.115836484986743	0.0801884854829619	-1.44455259740946	0.148583595706793	0.720096162114594	chr1	186720978	186749358	-	protein_coding	KNOWN	Rrp15	ribosomal RNA processing 15 homolog (S. cerevisiae) [Source:MGI Symbol;Acc:MGI:1914473]
ENSMUSG00000001313.9	484.751513095	0.0588776641359636	0.104026304592531	0.56598823121312	0.571401780863155	0.92436175052441	chr11	101464999	101471853	+	protein_coding	KNOWN	Rnd2	Rho family GTPase 2 [Source:MGI Symbol;Acc:MGI:1338755]
ENSMUSG00000001323.14	1420.19745059251	-0.133624217702933	0.0845179535334742	-1.58101577376704	0.113874431141135	0.670904892269003	chr11	74906359	74925948	-	protein_coding	KNOWN	Srr	serine racemase [Source:MGI Symbol;Acc:MGI:1351636]
ENSMUSG00000001333.9	23.902478803179	0.01142948794281	0.0762825419476194	0.149830979028704	0.880897967508655	NA	chr4	129287617	129308559	+	protein_coding	KNOWN	Sync	syncoilin [Source:MGI Symbol;Acc:MGI:1916078]
ENSMUSG00000001334.9	21.4010031813372	0.0521701047088396	0.067474528859554	0.773182200611285	0.439414558603024	NA	chr4	129136999	129144593	+	protein_coding	KNOWN	Fndc5	fibronectin type III domain containing 5 [Source:MGI Symbol;Acc:MGI:1917614]
ENSMUSG00000001348.11	116.231321417362	-0.00218785115694934	0.11224621273977	-0.0194915365387126	0.984448988625702	0.998008169233764	chr9	22126731	22135746	-	protein_coding	KNOWN	Acp5	acid phosphatase 5, tartrate resistant [Source:MGI Symbol;Acc:MGI:87883]
ENSMUSG00000001349.4	42.8642576887634	0.162390616278038	0.089652245587782	1.8113390826227	0.0700883793953169	NA	chr9	22099281	22109630	+	protein_coding	KNOWN	Cnn1	calponin 1 [Source:MGI Symbol;Acc:MGI:104979]
ENSMUSG00000001366.11	2972.52943829243	-0.110852727784651	0.077430501240252	-1.43164161420958	0.152246413657545	0.726685887533625	chr9	78081499	78109065	-	protein_coding	KNOWN	Fbxo9	f-box protein 9 [Source:MGI Symbol;Acc:MGI:1918788]
ENSMUSG00000001376.14	1880.44692732162	-0.136470414495582	0.0824757385892132	-1.6546734449424	0.0979907564853877	0.643114955066979	chr6	3498382	3603319	+	protein_coding	KNOWN	Ccdc132	coiled-coil domain containing 132 [Source:MGI Symbol;Acc:MGI:1920538]
ENSMUSG00000001380.6	4264.21407143178	-0.0351830197574141	0.0725381673425998	-0.485027690198509	0.627656703556883	0.938498997765121	chr18	36766530	36783205	-	protein_coding	KNOWN	Hars	histidyl-tRNA synthetase [Source:MGI Symbol;Acc:MGI:108087]
ENSMUSG00000001383.8	3800.83645613442	-0.122641254477657	0.0728496230695939	-1.68348509312803	0.0922812227403131	0.635540619452289	chr18	36793923	36799660	+	protein_coding	KNOWN	Zmat2	zinc finger, matrin type 2 [Source:MGI Symbol;Acc:MGI:1913742]
ENSMUSG00000001403.10	3249.57462878912	-0.151031784022918	0.0736303807251927	-2.05121557888729	0.0402459574207012	0.473710379884592	chr2	164769898	164778822	+	protein_coding	KNOWN	Ube2c	ubiquitin-conjugating enzyme E2C [Source:MGI Symbol;Acc:MGI:1915862]
ENSMUSG00000001415.7	6289.02407998654	-0.011625914148711	0.0709125881974307	-0.163947113541291	0.869772777609881	0.982029702883271	chr3	88336260	88362338	+	protein_coding	KNOWN	Smg5	Smg-5 homolog, nonsense mediated mRNA decay factor (C. elegans) [Source:MGI Symbol;Acc:MGI:2447364]
ENSMUSG00000001416.10	15580.1079466393	-0.0207909381389085	0.0662045089503622	-0.314041119986206	0.753489808162413	0.964006366493664	chr3	88297116	88321767	+	protein_coding	KNOWN	Cct3	chaperonin containing Tcp1, subunit 3 (gamma) [Source:MGI Symbol;Acc:MGI:104708]
ENSMUSG00000001418.10	2335.54471056077	0.0164270987075805	0.0777045613156434	0.211404561449771	0.832571597656883	0.975780545289336	chr3	88325023	88331313	+	protein_coding	KNOWN	Glmp	glycosylated lysosomal membrane protein [Source:MGI Symbol;Acc:MGI:1913318]
ENSMUSG00000001419.14	14586.7578404598	0.264890218827148	0.0814090708531457	3.25381700160889	0.0011386560437988	0.0510070627786133	chr3	88142372	88172086	+	protein_coding	KNOWN	Mef2d	myocyte enhancer factor 2D [Source:MGI Symbol;Acc:MGI:99533]
ENSMUSG00000001420.10	50.4490230102585	0.052037232093317	0.0969862506383864	0.536542362972026	0.591583766127826	NA	chr3	88328655	88336148	-	protein_coding	KNOWN	Tmem79	transmembrane protein 79 [Source:MGI Symbol;Acc:MGI:1919163]
ENSMUSG00000001424.11	25819.6373535981	-0.0412205716234555	0.0694965744639505	-0.593130984388844	0.553093495957977	0.920769731566415	chr6	28475139	28935162	+	protein_coding	KNOWN	Snd1	staphylococcal nuclease and tudor domain containing 1 [Source:MGI Symbol;Acc:MGI:1929266]
ENSMUSG00000001435.11	532.78834893929	0.0426417212829913	0.105429506951488	0.404457182016532	0.685876558294435	0.953949067864176	chr10	77052178	77166548	-	protein_coding	KNOWN	Col18a1	collagen, type XVIII, alpha 1 [Source:MGI Symbol;Acc:MGI:88451]
ENSMUSG00000001436.12	2027.59381415571	0.0044694535861114	0.0802183843364748	0.0557160758482038	0.955567992720727	0.994764343189804	chr10	77032241	77061002	+	protein_coding	KNOWN	Slc19a1	solute carrier family 19 (folate transporter), member 1 [Source:MGI Symbol;Acc:MGI:103182]
ENSMUSG00000001440.5	23005.8917563476	-0.0329541131535911	0.0638549944818038	-0.516077300155147	0.605800421496124	0.932217399665922	chr11	97159714	97187881	-	protein_coding	KNOWN	Kpnb1	karyopherin (importin) beta 1 [Source:MGI Symbol;Acc:MGI:107532]
ENSMUSG00000001441.10	14940.2972374176	-0.0309298671454093	0.0676890091364576	-0.456940758034385	0.647713627342275	0.944322479807769	chr11	97205842	97280638	-	protein_coding	KNOWN	Npepps	aminopeptidase puromycin sensitive [Source:MGI Symbol;Acc:MGI:1101358]
ENSMUSG00000001444.2	48.3562979625038	0.249265449726524	0.0908936358689294	2.7423861675637	0.00609945868845392	NA	chr11	97098071	97115331	-	protein_coding	KNOWN	Tbx21	T-box 21 [Source:MGI Symbol;Acc:MGI:1888984]
ENSMUSG00000001445.7	3002.65926397342	-0.0589621489567234	0.075080071169091	-0.785323562412883	0.43226388428595	0.882181243719352	chr11	97041560	97049213	+	protein_coding	KNOWN	Mrpl10	mitochondrial ribosomal protein L10 [Source:MGI Symbol;Acc:MGI:1333801]
ENSMUSG00000001467.5	28331.671091826	0.231074162280964	0.0760569313899922	3.03817361623623	0.00238016781957083	0.0890567993993179	chr5	4081145	4104746	-	protein_coding	KNOWN	Cyp51	cytochrome P450, family 51 [Source:MGI Symbol;Acc:MGI:106040]
ENSMUSG00000001472.13	22935.9615583011	0.0860934287724398	0.0638708139211126	1.34793066640382	0.177680683637671	0.753633305802626	chr8	123373824	123404173	+	protein_coding	KNOWN	Tcf25	transcription factor 25 (basic helix-loop-helix) [Source:MGI Symbol;Acc:MGI:1914105]
ENSMUSG00000001473.6	6783.40923280101	0.194913082424384	0.0768197287794317	2.53727897144791	0.0111717889289631	0.239804606773167	chr18	67390717	67402748	+	protein_coding	KNOWN	Tubb6	tubulin, beta 6 class V [Source:MGI Symbol;Acc:MGI:1915201]
ENSMUSG00000001482.11	3077.11639487448	-0.0344375263375786	0.0747185080090487	-0.460896868195067	0.64487259878711	0.944305240948803	chr8	123442986	123463270	+	protein_coding	KNOWN	Def8	differentially expressed in FDCP 8 [Source:MGI Symbol;Acc:MGI:1346331]
ENSMUSG00000001493.9	3.60203153342282	0.0341368768764477	0.03063811230523	1.11419647974266	0.265194905308167	NA	chr11	101877510	101894374	-	protein_coding	KNOWN	Meox1	mesenchyme homeobox 1 [Source:MGI Symbol;Acc:MGI:103220]
ENSMUSG00000001494.6	0	NA	NA	NA	NA	NA	chr11	101962458	101967015	-	protein_coding	KNOWN	Sost	sclerostin [Source:MGI Symbol;Acc:MGI:1921749]
ENSMUSG00000001496.12	0.328014364663587	-0.00823843567086981	0.012260028057723	-0.671975270536202	0.501599439706173	NA	chr12	56531958	56536908	-	protein_coding	KNOWN	Nkx2-1	NK2 homeobox 1 [Source:MGI Symbol;Acc:MGI:108067]
ENSMUSG00000001497.15	1118.88669446952	0.208059300164715	0.0974985832194603	2.13397254908199	0.0328450279611931	0.431687037548838	chr12	56691767	56712822	+	protein_coding	KNOWN	Pax9	paired box 9 [Source:MGI Symbol;Acc:MGI:97493]
ENSMUSG00000001504.10	97.4705429427081	-0.0879674804785117	0.110224095848208	-0.79807849455761	0.424824940385455	NA	chr13	72628820	72634198	+	protein_coding	KNOWN	Irx2	Iroquois related homeobox 2 (Drosophila) [Source:MGI Symbol;Acc:MGI:1197526]
ENSMUSG00000001506.10	68794.5090354812	0.0835390320660009	0.114106645534255	0.732113643993878	0.46409920670408	0.893871518951805	chr11	94936224	94953042	+	protein_coding	KNOWN	Col1a1	collagen, type I, alpha 1 [Source:MGI Symbol;Acc:MGI:88467]
ENSMUSG00000001507.13	411.362503276422	0.17583143923588	0.110711039994193	1.58820149503701	0.112240783165501	0.668540942426862	chr11	95044474	95076801	-	protein_coding	KNOWN	Itga3	integrin alpha 3 [Source:MGI Symbol;Acc:MGI:96602]
ENSMUSG00000001508.12	69.5256898643802	0.0170571224427833	0.0983550584147614	0.173423947051648	0.862318203263054	NA	chr11	94962791	94976327	-	protein_coding	KNOWN	Sgca	sarcoglycan, alpha (dystrophin-associated glycoprotein) [Source:MGI Symbol;Acc:MGI:894698]
ENSMUSG00000001510.8	309.518251500287	0.102577393422865	0.11298091947711	0.907917849293541	0.363921626426865	0.859417981707807	chr11	95120119	95125296	+	protein_coding	KNOWN	Dlx3	distal-less homeobox 3 [Source:MGI Symbol;Acc:MGI:94903]
ENSMUSG00000001517.11	4368.49039320587	-0.199207113599935	0.0728038317681277	-2.73621743199435	0.0062149945473174	0.167973526951088	chr6	128362967	128375893	+	protein_coding	KNOWN	Foxm1	forkhead box M1 [Source:MGI Symbol;Acc:MGI:1347487]
ENSMUSG00000001518.10	3619.43803299313	0.00272107790113215	0.0756110536806626	0.0359878320519696	0.97129206128635	0.995923526799959	chr6	128409444	128424931	-	protein_coding	KNOWN	Itfg2	integrin alpha FG-GAP repeat containing 2 [Source:MGI Symbol;Acc:MGI:1915450]
ENSMUSG00000001520.9	105.357911489424	0.157381521779153	0.110821479531308	1.42013554091463	0.155568225059701	0.731263062534787	chr6	128399296	128408932	+	protein_coding	KNOWN	Nrip2	nuclear receptor interacting protein 2 [Source:MGI Symbol;Acc:MGI:1891884]
ENSMUSG00000001521.9	8373.80382718497	0.0274798041136232	0.0722281501057601	0.380458368010061	0.703605194664008	0.956182166217684	chr6	128321140	128355851	-	protein_coding	KNOWN	Tulp3	tubby-like protein 3 [Source:MGI Symbol;Acc:MGI:1329045]
ENSMUSG00000001524.11	918.452325995351	-0.0550305595376794	0.095811863118548	-0.574360603650824	0.565723806557846	0.92284412366179	chr17	35667730	35673739	-	protein_coding	KNOWN	Gtf2h4	general transcription factor II H, polypeptide 4 [Source:MGI Symbol;Acc:MGI:1338799]
ENSMUSG00000001525.10	54311.4952486895	-0.0752142081974095	0.0619624854743334	-1.2138668683419	0.224798566522802	0.796668056535026	chr17	35833921	35838306	-	protein_coding	KNOWN	Tubb5	tubulin, beta 5 class I [Source:MGI Symbol;Acc:MGI:107812]
ENSMUSG00000001542.6	7580.20808747135	0.303233511278357	0.0792575472129901	3.82592600883134	0.000130281420027055	0.00974926742005928	chr13	75707484	75772356	+	protein_coding	KNOWN	Ell2	elongation factor RNA polymerase II 2 [Source:MGI Symbol;Acc:MGI:2183438]
ENSMUSG00000001552.11	890.296555921608	0.263530858422161	0.103094241485811	2.55621317567413	0.010581826932261	0.234174925581285	chr11	100368958	100397763	-	protein_coding	KNOWN	Jup	junction plakoglobin [Source:MGI Symbol;Acc:MGI:96650]
ENSMUSG00000001555.7	52401.8666933	-0.00743076920382213	0.0723711035791461	-0.102675913953637	0.918220190472441	0.989874041416535	chr11	100415697	100424824	+	protein_coding	KNOWN	Fkbp10	FK506 binding protein 10 [Source:MGI Symbol;Acc:MGI:104769]
ENSMUSG00000001558.5	152.613302356168	0.0873930303745219	0.113893476669115	0.767322527421105	0.442889777766986	0.885191017894132	chr11	100441917	100457022	+	protein_coding	KNOWN	Klhl10	kelch-like 10 [Source:MGI Symbol;Acc:MGI:2181067]
ENSMUSG00000001566.9	7.81300738393113	-0.00239281123602965	0.0426861095452715	-0.0560559690615963	0.955297220349641	NA	chr5	29473034	29478470	-	protein_coding	KNOWN	Mnx1	motor neuron and pancreas homeobox 1 [Source:MGI Symbol;Acc:MGI:109160]
ENSMUSG00000001569.10	2696.398756088	-0.00901984352185312	0.0755374407612524	-0.119408910746152	0.904951402051874	0.987690924350572	chr5	29434664	29457843	+	protein_coding	KNOWN	Nom1	nucleolar protein with MIF4G domain 1 [Source:MGI Symbol;Acc:MGI:1861749]
ENSMUSG00000001576.11	12151.2455168793	0.0491566692543768	0.0731864321109365	0.67166369279848	0.501797820186301	0.907158296403759	chr17	26561489	26656931	+	protein_coding	KNOWN	Ergic1	endoplasmic reticulum-golgi intermediate compartment (ERGIC) 1 [Source:MGI Symbol;Acc:MGI:1914708]
ENSMUSG00000001583.10	47.8299917087609	0.0473863401633822	0.0889981978131823	0.532441569916412	0.594420200325091	NA	chr11	69851005	69858730	-	protein_coding	KNOWN	Tnk1	tyrosine kinase, non-receptor, 1 [Source:MGI Symbol;Acc:MGI:1930958]
ENSMUSG00000001588.9	36.6001769895484	0.117658267724591	0.0876692073159926	1.34207062350304	0.179573097825455	NA	chr11	69881567	69895539	-	protein_coding	KNOWN	Acap1	ArfGAP with coiled-coil, ankyrin repeat and PH domains 1 [Source:MGI Symbol;Acc:MGI:2388270]
ENSMUSG00000001604.11	329.381526569486	0.0451896069933542	0.110340923153357	0.409545304696678	0.682139526424428	0.951421297258646	chr4	136247729	136274898	+	protein_coding	KNOWN	Tcea3	transcription elongation factor A (SII), 3 [Source:MGI Symbol;Acc:MGI:1196908]
ENSMUSG00000001622.12	3.58187037110385	0.00561026556613347	0.0282307516703692	0.198728876639228	0.84247483423729	NA	chr5	87925579	87932665	+	protein_coding	KNOWN	Csn3	casein kappa [Source:MGI Symbol;Acc:MGI:107461]
ENSMUSG00000001627.8	11988.8539130314	0.399736325725242	0.0847740653531279	4.71531386468412	2.41338433022233e-06	0.000405761994013744	chr12	40201567	40248504	-	protein_coding	KNOWN	Ifrd1	interferon-related developmental regulator 1 [Source:MGI Symbol;Acc:MGI:1316717]
ENSMUSG00000001630.10	15204.3832547771	0.21194988303061	0.0741369116119016	2.85889819824359	0.00425115187370803	0.132708828292274	chr6	146724995	146778812	+	protein_coding	KNOWN	Stk38l	serine/threonine kinase 38 like [Source:MGI Symbol;Acc:MGI:1922250]
ENSMUSG00000001632.13	5432.78380947252	0.0611664325643108	0.0814300475159745	0.751153099257513	0.45256052242494	0.890944118508709	chr6	113307181	113324857	+	protein_coding	KNOWN	Brpf1	bromodomain and PHD finger containing, 1 [Source:MGI Symbol;Acc:MGI:1926033]
ENSMUSG00000001642.15	1167.88640239022	-0.0518211125698248	0.090052238365441	-0.575456129802455	0.564982852347169	0.92284412366179	chr6	34303934	34317497	-	protein_coding	KNOWN	Akr1b3	aldo-keto reductase family 1, member B3 (aldose reductase) [Source:MGI Symbol;Acc:MGI:1353494]
ENSMUSG00000001655.6	5.62696521789278	-0.00142277017674612	0.0424767489873517	-0.0334952700163041	0.973279637697346	NA	chr15	102921103	102928814	+	protein_coding	KNOWN	Hoxc13	homeobox C13 [Source:MGI Symbol;Acc:MGI:99560]
ENSMUSG00000001656.3	161.048835806942	0.0535905742666631	0.114028554787506	0.469975037099524	0.638372852430216	0.942238621315879	chr15	102954427	102957708	+	protein_coding	KNOWN	Hoxc11	homeobox C11 [Source:MGI Symbol;Acc:MGI:96193]
ENSMUSG00000001657.7	582.136870394291	-0.146269066825706	0.102667476863402	-1.42468745988873	0.1542475656177	0.729493541976993	chr15	102990607	102994111	+	protein_coding	KNOWN	Hoxc8	homeobox C8 [Source:MGI Symbol;Acc:MGI:96198]
ENSMUSG00000001661.5	859.955635273868	0.03160810579186	0.0951584461329679	0.332162903834023	0.739766253435076	0.96211750687364	chr15	102998257	103011881	+	protein_coding	KNOWN	Hoxc6	homeobox C6 [Source:MGI Symbol;Acc:MGI:96197]
ENSMUSG00000001663.7	41.9205199213485	0.0293701524978749	0.0922966023706274	0.31821488270972	0.750321944306789	NA	chr10	75783813	75798584	-	protein_coding	KNOWN	Gstt1	glutathione S-transferase, theta 1 [Source:MGI Symbol;Acc:MGI:107379]
ENSMUSG00000001665.7	828.27691252649	0.080889805808887	0.100042155116235	0.80855720985723	0.418769886209561	0.878849726523705	chr10	75774115	75781414	-	protein_coding	KNOWN	Gstt3	glutathione S-transferase, theta 3 [Source:MGI Symbol;Acc:MGI:2143526]
ENSMUSG00000001666.8	877.286538816837	-0.142590439122877	0.0939195766209098	-1.51821850409759	0.128959324233651	0.686958689627573	chr10	75771230	75773414	-	protein_coding	KNOWN	Ddt	D-dopachrome tautomerase [Source:MGI Symbol;Acc:MGI:1298381]
ENSMUSG00000001670.10	3.46011305716446	-0.0170969285759561	0.033461795353517	-0.510938770479305	0.609393931958417	NA	chr8	109990437	109999803	+	protein_coding	KNOWN	Tat	tyrosine aminotransferase [Source:MGI Symbol;Acc:MGI:98487]
ENSMUSG00000001672.11	2.88469299923352	0.00632828181530196	0.0290303054838504	0.217988812374792	0.827437828260106	NA	chr8	109947914	109962203	-	protein_coding	KNOWN	Marveld3	MARVEL (membrane-associating) domain containing 3 [Source:MGI Symbol;Acc:MGI:1920858]
ENSMUSG00000001674.8	2547.48881237301	-0.119663376055128	0.0768790812611402	-1.55651412701797	0.119585886019843	0.677688007479744	chr1	121553835	121567989	-	protein_coding	KNOWN	Ddx18	DEAD (Asp-Glu-Ala-Asp) box polypeptide 18 [Source:MGI Symbol;Acc:MGI:1914192]
ENSMUSG00000001687.12	4501.41665263842	0.0172893543118173	0.0709331068580574	0.243741675469181	0.807430894222264	0.970911283475293	chr5	148504631	148552789	-	protein_coding	KNOWN	Ubl3	ubiquitin-like 3 [Source:MGI Symbol;Acc:MGI:1344373]
ENSMUSG00000001700.9	3533.28635325068	-0.0169579058873753	0.072704587258325	-0.233243960620017	0.815571971416643	0.972854947199839	chr18	56432132	56503792	+	protein_coding	KNOWN	Gramd3	GRAM domain containing 3 [Source:MGI Symbol;Acc:MGI:1914815]
ENSMUSG00000001707.7	1959.70300747206	-0.075866957832233	0.0850847346926426	-0.891663564636976	0.372573288404136	0.861176354089274	chr13	38645698	38659028	-	protein_coding	KNOWN	Eef1e1	eukaryotic translation elongation factor 1 epsilon 1 [Source:MGI Symbol;Acc:MGI:1913393]
ENSMUSG00000001729.11	25476.4676910974	-0.0301031165055097	0.0674322858856613	-0.446419932383024	0.655293937353231	0.946394248739231	chr12	112653821	112674884	-	protein_coding	KNOWN	Akt1	thymoma viral proto-oncogene 1 [Source:MGI Symbol;Acc:MGI:87986]
ENSMUSG00000001739.11	3.3957082661573	0.00443329039101521	0.0336625929279566	0.131697828521504	0.895223303146849	NA	chr5	136966616	136975858	+	protein_coding	KNOWN	Cldn15	claudin 15 [Source:MGI Symbol;Acc:MGI:1913103]
ENSMUSG00000001741.8	2017.39401707103	0.0813499359864762	0.0896817596786474	0.907095671159595	0.364356207041607	0.859544334865942	chr7	83642848	83745726	-	protein_coding	KNOWN	Il16	interleukin 16 [Source:MGI Symbol;Acc:MGI:1270855]
ENSMUSG00000001750.12	1806.56423469885	-0.00190949410402885	0.0812267147290947	-0.0235082030634545	0.981244895195828	0.997813728932459	chr19	3896050	3907133	-	protein_coding	KNOWN	Tcirg1	T cell, immune regulator 1, ATPase, H+ transporting, lysosomal V0 protein A3 [Source:MGI Symbol;Acc:MGI:1350931]
ENSMUSG00000001751.9	2209.23619012663	-0.0205419590840151	0.0780917243229468	-0.263049116434723	0.792512722285923	0.969246427826415	chr11	101070012	101077672	+	protein_coding	KNOWN	Naglu	alpha-N-acetylglucosaminidase (Sanfilippo disease IIIB) [Source:MGI Symbol;Acc:MGI:1351641]
ENSMUSG00000001755.9	1633.6646023098	-0.0840607268338805	0.0836824993969354	-1.00451979135029	0.315128136572986	0.838743597054661	chr11	101082565	101086619	+	protein_coding	KNOWN	Coasy	Coenzyme A synthase [Source:MGI Symbol;Acc:MGI:1918993]
ENSMUSG00000001761.6	19537.5870149455	-0.0539888709356923	0.0645033040799004	-0.836993882806626	0.402596006520717	0.873006605032382	chr6	29735694	29761365	+	protein_coding	KNOWN	Smo	smoothened homolog (Drosophila) [Source:MGI Symbol;Acc:MGI:108075]
ENSMUSG00000001763.11	68.9192087074526	0.00719941248655109	0.10117130939084	0.071160613912178	0.943269927459658	NA	chr6	29694222	29718559	+	protein_coding	KNOWN	Tspan33	tetraspanin 33 [Source:MGI Symbol;Acc:MGI:1919012]
ENSMUSG00000001767.5	1534.98062601787	-0.0449324350430876	0.0841396610502908	-0.534022059064763	0.593326272339027	0.92850133443692	chr2	145917479	145935014	-	protein_coding	KNOWN	Crnkl1	Crn, crooked neck-like 1 (Drosophila) [Source:MGI Symbol;Acc:MGI:1914127]
ENSMUSG00000001768.12	8732.71590145976	0.224836826173542	0.0779745349716785	2.88346479084749	0.00393326614452937	0.126666824644471	chr2	145784734	145887616	+	protein_coding	KNOWN	Rin2	Ras and Rab interactor 2 [Source:MGI Symbol;Acc:MGI:1921280]
ENSMUSG00000001773.10	4.79891562941661	0.037874840008651	0.0376175815635231	1.00683878214482	0.314012254348596	NA	chr7	86719352	86775864	-	protein_coding	KNOWN	Folh1	folate hydrolase 1 [Source:MGI Symbol;Acc:MGI:1858193]
ENSMUSG00000001774.7	6092.19490124818	0.109034411432979	0.0724018731827032	1.50596119464803	0.13207713566953	0.690856807425348	chr9	18292267	18314000	+	protein_coding	KNOWN	Chordc1	cysteine and histidine-rich domain (CHORD)-containing, zinc-binding protein 1 [Source:MGI Symbol;Acc:MGI:1914167]
ENSMUSG00000001783.3	11801.9303800348	-0.00265253955109201	0.0643634769779064	-0.0412118747407404	0.967126987042126	0.995769433903542	chr10	85938637	85957823	-	protein_coding	KNOWN	Rtcb	RNA 2',3'-cyclic phosphate and 5'-OH ligase [Source:MGI Symbol;Acc:MGI:106379]
ENSMUSG00000001785.8	3749.16001677841	-0.0572426257011054	0.0716996654267388	-0.798366705903178	0.424657718257499	0.88086635592603	chr10	85871831	85889096	+	protein_coding	KNOWN	Pwp1	PWP1 homolog (S. cerevisiae) [Source:MGI Symbol;Acc:MGI:1914735]
ENSMUSG00000001786.11	2774.45920434743	-0.0379482332451634	0.0769133830788543	-0.493389209082865	0.621737605552628	0.936219169245331	chr10	86021972	86051873	+	protein_coding	KNOWN	Fbxo7	F-box protein 7 [Source:MGI Symbol;Acc:MGI:1917004]
ENSMUSG00000001794.9	13507.7202023596	-0.00310773152718835	0.0640777971380269	-0.0484993502584699	0.961318282252703	0.995123787566228	chr7	30186942	30195164	-	protein_coding	KNOWN	Capns1	calpain, small subunit 1 [Source:MGI Symbol;Acc:MGI:88266]
ENSMUSG00000001802.13	1697.90270011165	0.109062096621833	0.0865623995371431	1.25992460011504	0.20769656346458	0.784950127057243	chr7	35200027	35215370	-	protein_coding	KNOWN	Lrp3	low density lipoprotein receptor-related protein 3 [Source:MGI Symbol;Acc:MGI:3584516]
ENSMUSG00000001804.9	2.51798629138456	0.0227124680151841	0.0283832171140029	0.800207669340588	0.423590487054352	NA	chr18	20436175	20471821	+	protein_coding	KNOWN	Dsg4	desmoglein 4 [Source:MGI Symbol;Acc:MGI:2661061]
ENSMUSG00000001815.12	7.21111823485241	-0.00685408705121168	0.0473848596454254	-0.144647195380548	0.884989432527437	NA	chr2	74652991	74659557	-	protein_coding	KNOWN	Evx2	even skipped homeotic gene 2 homolog [Source:MGI Symbol;Acc:MGI:95462]
ENSMUSG00000001819.4	35.2983347261987	0.0110325635605636	0.0784617807533222	0.140610669992938	0.888177518555072	NA	chr2	74668310	74671599	+	protein_coding	KNOWN	Hoxd13	homeobox D13 [Source:MGI Symbol;Acc:MGI:96205]
ENSMUSG00000001823.5	0	NA	NA	NA	NA	NA	chr2	74675013	74677705	+	protein_coding	KNOWN	Hoxd12	homeobox D12 [Source:MGI Symbol;Acc:MGI:96204]
ENSMUSG00000001827.8	0.971298950044501	-0.00479744801844092	0.0170344218198483	-0.281632571341575	0.778225262401032	NA	chr7	101858331	101870788	-	protein_coding	KNOWN	Folr1	folate receptor 1 (adult) [Source:MGI Symbol;Acc:MGI:95568]
ENSMUSG00000001829.13	996.26489907393	-0.0448696128952756	0.0907128226776739	-0.4946336313964	0.620858757821572	0.935498900215013	chr7	101663633	101790168	+	protein_coding	KNOWN	Clpb	ClpB caseinolytic peptidase B [Source:MGI Symbol;Acc:MGI:1100517]
ENSMUSG00000001833.13	16148.4541574643	-0.0387982966360036	0.0665559809174034	-0.582942300619875	0.559932143204965	0.921218473917401	chr9	25252439	25308571	+	protein_coding	KNOWN	Sept7	septin 7 [Source:MGI Symbol;Acc:MGI:1335094]
ENSMUSG00000001844.7	1964.89739934255	-0.0117632120604487	0.0810025134268905	-0.145220334071061	0.884536911846382	0.984966012451682	chr5	143316489	143329256	-	protein_coding	KNOWN	Zdhhc4	zinc finger, DHHC domain containing 4 [Source:MGI Symbol;Acc:MGI:1920131]
ENSMUSG00000001847.11	18042.7301432886	-0.0184270746721781	0.0651182137528613	-0.282978810538525	0.777193080150112	0.968081851588688	chr5	143503634	143528036	-	protein_coding	KNOWN	Rac1	RAS-related C3 botulinum substrate 1 [Source:MGI Symbol;Acc:MGI:97845]
ENSMUSG00000001855.12	4382.44637776561	0.0108321674581963	0.0763257436193049	0.141920234832229	0.887143011010044	0.985325447884011	chr2	31974436	32053975	+	protein_coding	KNOWN	Nup214	nucleoporin 214 [Source:MGI Symbol;Acc:MGI:1095411]
ENSMUSG00000001864.10	2363.52346578497	-0.0691149631555354	0.0871622801374946	-0.792945790845646	0.427809406931848	0.882181243719352	chr2	31950139	31973442	+	protein_coding	KNOWN	Aif1l	allograft inflammatory factor 1-like [Source:MGI Symbol;Acc:MGI:1919598]
ENSMUSG00000001865.2	0	NA	NA	NA	NA	NA	chr3	20215620	20242181	-	protein_coding	KNOWN	Cpa3	carboxypeptidase A3, mast cell [Source:MGI Symbol;Acc:MGI:88479]
ENSMUSG00000001870.12	1432.57347901506	0.197609432591286	0.0851749704918599	2.32004110421349	0.0203386538617423	0.341644151820692	chr17	75005568	75392512	+	protein_coding	KNOWN	Ltbp1	latent transforming growth factor beta binding protein 1 [Source:MGI Symbol;Acc:MGI:109151]
ENSMUSG00000001891.13	13066.7528623511	0.0762560124620603	0.0643664694936287	1.18471640688027	0.236129593256038	0.80192384949965	chr11	21321138	21371201	-	protein_coding	KNOWN	Ugp2	UDP-glucose pyrophosphorylase 2 [Source:MGI Symbol;Acc:MGI:2183447]
ENSMUSG00000001901.12	0.817317269085065	-0.00799268427057391	0.0157719827989792	-0.506764708815888	0.612319921255339	NA	chr11	106008124	106034549	+	protein_coding	KNOWN	Kcnh6	potassium voltage-gated channel, subfamily H (eag-related), member 6 [Source:MGI Symbol;Acc:MGI:2684139]
ENSMUSG00000001909.12	5510.57010615107	-0.035443874679851	0.0713986756566416	-0.496422018390113	0.619596693504827	0.935370184351196	chr8	84686307	84699808	+	protein_coding	KNOWN	Trmt1	tRNA methyltransferase 1 [Source:MGI Symbol;Acc:MGI:1289155]
ENSMUSG00000001910.4	5266.11655598949	-0.0625448138384409	0.0763762033686144	-0.818904463430591	0.412840923161916	0.878079525980406	chr8	84670483	84687862	-	protein_coding	KNOWN	Nacc1	nucleus accumbens associated 1, BEN and BTB (POZ) domain containing [Source:MGI Symbol;Acc:MGI:1914080]
ENSMUSG00000001911.13	12881.2141900558	-0.0642215525850831	0.0692565300234541	-0.927299599955905	0.353771001990859	0.856523914229599	chr8	84699876	84800344	-	protein_coding	KNOWN	Nfix	nuclear factor I/X [Source:MGI Symbol;Acc:MGI:97311]
ENSMUSG00000001918.14	8032.93632706437	0.135135900236089	0.0733122055887419	1.84329333909497	0.0652861931468003	0.566056697688093	chr7	16781346	16798274	+	protein_coding	KNOWN	Slc1a5	solute carrier family 1 (neutral amino acid transporter), member 5 [Source:MGI Symbol;Acc:MGI:105305]
ENSMUSG00000001924.12	20339.5086676758	-0.0303780252687261	0.0629354313461053	-0.482685581380479	0.629319002547137	0.938498997765121	chrX	20658326	20683179	+	protein_coding	KNOWN	Uba1	ubiquitin-like modifier activating enzyme 1 [Source:MGI Symbol;Acc:MGI:98890]
ENSMUSG00000001930.14	279.821871094927	-0.0343091105236899	0.112241381161714	-0.305672561835803	0.759853966460971	0.965018705247724	chr6	125546774	125686679	+	protein_coding	KNOWN	Vwf	Von Willebrand factor homolog [Source:MGI Symbol;Acc:MGI:98941]
ENSMUSG00000001942.7	1170.53457977374	-0.200212855125043	0.0915972055813546	-2.18579654100057	0.0288304939536876	0.400471646700043	chr9	37613847	37648318	+	protein_coding	KNOWN	Siae	sialic acid acetylesterase [Source:MGI Symbol;Acc:MGI:104803]
ENSMUSG00000001943.7	16.0361438781203	0.0686632805715418	0.0649824646614375	1.0566432179709	0.290674448538317	NA	chr9	37539255	37544205	+	protein_coding	KNOWN	Vsig2	V-set and immunoglobulin domain containing 2 [Source:MGI Symbol;Acc:MGI:1928009]
ENSMUSG00000001946.10	58.125551374147	-0.0560127477458247	0.0998384852067419	-0.561033629765471	0.574774611674387	NA	chr9	37528078	37538319	+	protein_coding	KNOWN	Esam	endothelial cell-specific adhesion molecule [Source:MGI Symbol;Acc:MGI:1916774]
ENSMUSG00000001948.9	164.129838030339	-0.148266743596168	0.114193180724709	-1.29838526832528	0.194154978789398	0.772443256117869	chr9	37603295	37613720	-	protein_coding	KNOWN	Spa17	sperm autoantigenic protein 17 [Source:MGI Symbol;Acc:MGI:1333778]
ENSMUSG00000001962.8	2952.8200511058	-0.00206032753773782	0.0741996217548765	-0.0277673590378163	0.977847699633462	0.997543678476338	chrX	74313033	74320149	+	protein_coding	KNOWN	Fam50a	family with sequence similarity 50, member A [Source:MGI Symbol;Acc:MGI:1351626]
ENSMUSG00000001964.11	3609.62027439942	-0.0151685983934229	0.0753074883860316	-0.201422178836554	0.840368474378554	0.97650039954544	chrX	74254687	74261548	+	protein_coding	KNOWN	Emd	emerin [Source:MGI Symbol;Acc:MGI:108117]
ENSMUSG00000001983.7	289.964109623988	-0.125728155954067	0.111852486555757	-1.12405329399086	0.260990417708802	0.817503415989261	chr11	106066061	106073612	+	protein_coding	KNOWN	Taco1	translational activator of mitochondrially encoded cytochrome c oxidase I [Source:MGI Symbol;Acc:MGI:1917457]
ENSMUSG00000001985.9	21.898180678918	-0.0141071529783004	0.0730837018623601	-0.193027345616246	0.846937552101097	NA	chr4	125490700	125714173	+	protein_coding	KNOWN	Grik3	glutamate receptor, ionotropic, kainate 3 [Source:MGI Symbol;Acc:MGI:95816]
ENSMUSG00000001986.13	5885.14196858654	0.052414783043805	0.068522113261914	0.764932378011438	0.44431181254846	0.885204789974203	chrX	41400854	41678601	+	protein_coding	KNOWN	Gria3	glutamate receptor, ionotropic, AMPA3 (alpha 3) [Source:MGI Symbol;Acc:MGI:95810]
ENSMUSG00000001988.8	5.4878162195354	0.0383027157697222	0.0350262324878214	1.09354369708589	0.274155154233996	NA	chr7	16455721	16476780	-	protein_coding	KNOWN	Npas1	neuronal PAS domain protein 1 [Source:MGI Symbol;Acc:MGI:109205]
ENSMUSG00000001995.8	606.580987129951	0.363123075954996	0.108965887183096	3.33244729467341	0.000860857743603429	0.0416121926329397	chr8	125418063	125492710	-	protein_coding	KNOWN	Sipa1l2	signal-induced proliferation-associated 1 like 2 [Source:MGI Symbol;Acc:MGI:2676970]
ENSMUSG00000001998.12	3092.00425229872	0.0233583436287097	0.074353414194495	0.314152939468368	0.753404883377664	0.964006366493664	chr2	127008717	127067909	+	protein_coding	KNOWN	Ap4e1	adaptor-related protein complex AP-4, epsilon 1 [Source:MGI Symbol;Acc:MGI:1336993]
ENSMUSG00000001999.12	917.999462675129	-0.128439796749122	0.0969084663258324	-1.32537229840449	0.185047700206705	0.763862936922492	chr2	127070665	127097084	+	protein_coding	KNOWN	Blvra	biliverdin reductase A [Source:MGI Symbol;Acc:MGI:88170]
ENSMUSG00000002006.9	2865.71357469937	-0.0286999495964674	0.07499369725313	-0.382698155280903	0.701943582395894	0.956182166217684	chrX	73793359	73824969	-	protein_coding	KNOWN	Pdzd4	PDZ domain containing 4 [Source:MGI Symbol;Acc:MGI:2443483]
ENSMUSG00000002007.5	36.4667108402681	0.0310183962416875	0.0880535884370825	0.352267258975497	0.724637839956324	NA	chrX	73774405	73778925	+	protein_coding	KNOWN	Srpk3	serine/arginine-rich protein specific kinase 3 [Source:MGI Symbol;Acc:MGI:1891338]
ENSMUSG00000002010.14	6047.16225475513	-0.131149808327534	0.0703017405811969	-1.86552718671394	0.062107545101506	0.555792593802614	chrX	73778963	73786897	-	protein_coding	KNOWN	Idh3g	isocitrate dehydrogenase 3 (NAD+), gamma [Source:MGI Symbol;Acc:MGI:1099463]
ENSMUSG00000002012.10	117.047727042431	-0.0722083048015403	0.112004467821005	-0.644691289609417	0.519127262107303	0.910036768482213	chrX	73655994	73660117	-	protein_coding	KNOWN	Pnck	pregnancy upregulated non-ubiquitously expressed CaM kinase [Source:MGI Symbol;Acc:MGI:1347357]
ENSMUSG00000002014.9	13232.5002502326	-0.0630589487585146	0.0741452675624023	-0.850478403162317	0.395059162629938	0.869960795576563	chrX	73787028	73790830	+	protein_coding	KNOWN	Ssr4	signal sequence receptor, delta [Source:MGI Symbol;Acc:MGI:1099464]
ENSMUSG00000002015.5	9195.58002393431	-0.0836371647367652	0.0712969771680712	-1.17308149740492	0.240763125554484	0.803951360182707	chrX	73686178	73716175	-	protein_coding	KNOWN	Bcap31	B cell receptor associated protein 31 [Source:MGI Symbol;Acc:MGI:1350933]
ENSMUSG00000002017.9	8725.50443222734	-0.151958521137506	0.0716495311373451	-2.12085855588108	0.0339337072385386	0.438030342457543	chr17	75537086	75551946	-	protein_coding	KNOWN	Fam98a	family with sequence similarity 98, member A [Source:MGI Symbol;Acc:MGI:1919972]
ENSMUSG00000002020.12	760.46986554996	0.0175619999487103	0.110623955616945	0.158754040666579	0.873862659723646	0.982307266856189	chr12	84783212	84876532	-	protein_coding	KNOWN	Ltbp2	latent transforming growth factor beta binding protein 2 [Source:MGI Symbol;Acc:MGI:99502]
ENSMUSG00000002028.9	14057.7314312249	-0.0308489571770409	0.0647761505235288	-0.476239432688047	0.633903809573091	0.939389111341989	chr9	44803355	44881296	-	protein_coding	KNOWN	Kmt2a	lysine (K)-specific methyltransferase 2A [Source:MGI Symbol;Acc:MGI:96995]
ENSMUSG00000002031.8	5623.49754258387	0.0393851778864165	0.0712928901466561	0.55244187471426	0.580645647569235	0.926267086093841	chr9	44767908	44792714	+	protein_coding	KNOWN	Ift46	intraflagellar transport 46 [Source:MGI Symbol;Acc:MGI:1923818]
ENSMUSG00000002032.13	57.1736795027057	0.0600471195857644	0.0989867134067651	0.606617974465051	0.544104468854426	NA	chr9	44793776	44799307	-	protein_coding	KNOWN	Tmem25	transmembrane protein 25 [Source:MGI Symbol;Acc:MGI:1918937]
ENSMUSG00000002033.10	0.328014364663587	-0.00823843567086981	0.012260028057723	-0.671975270536202	0.501599439706173	NA	chr9	44969572	44980431	-	protein_coding	KNOWN	Cd3g	CD3 antigen, gamma polypeptide [Source:MGI Symbol;Acc:MGI:88333]
ENSMUSG00000002043.13	2041.11836528869	-0.056964212056836	0.079625257991205	-0.715403798919282	0.474359565763657	0.895547634003885	chr7	19508670	19516145	+	protein_coding	KNOWN	Trappc6a	trafficking protein particle complex 6A [Source:MGI Symbol;Acc:MGI:1914341]
ENSMUSG00000002052.6	19630.2579429605	0.0379933041742256	0.074754179340562	0.508243211408118	0.611282790243567	0.932963824280919	chr11	78206746	78245987	-	protein_coding	KNOWN	Supt6	suppressor of Ty 6 [Source:MGI Symbol;Acc:MGI:107726]
ENSMUSG00000002055.6	6252.15066049995	-0.147482915053783	0.0730585979480933	-2.01869347614044	0.0435190884882007	0.48952043734722	chr11	78301529	78322457	+	protein_coding	KNOWN	Spag5	sperm associated antigen 5 [Source:MGI Symbol;Acc:MGI:1927470]
ENSMUSG00000002057.4	0.316981216523747	0.00837604212314146	0.0122226944302831	0.685286061180491	0.493163425830355	NA	chr11	78357577	78386558	-	protein_coding	KNOWN	Foxn1	forkhead box N1 [Source:MGI Symbol;Acc:MGI:102949]
ENSMUSG00000002058.10	1591.99105072599	-0.0392355672567357	0.0836486854161752	-0.46905180949979	0.639032603754988	0.942602237204373	chr11	78343482	78349164	+	protein_coding	KNOWN	Unc119	unc-119 homolog (C. elegans) [Source:MGI Symbol;Acc:MGI:1328357]
ENSMUSG00000002059.14	6559.71174224594	-0.0437757591105921	0.0676026034429806	-0.647545462468982	0.517278981036227	0.910000501222313	chr11	78188430	78192193	+	protein_coding	KNOWN	Rab34	RAB34, member RAS oncogene family [Source:MGI Symbol;Acc:MGI:104606]
ENSMUSG00000002064.10	7469.03890267585	-0.0649908932942655	0.0783290224290922	-0.829716639871242	0.406699011184791	0.874774034936171	chr11	78245746	78255496	+	protein_coding	KNOWN	Sdf2	stromal cell derived factor 2 [Source:MGI Symbol;Acc:MGI:108019]
ENSMUSG00000002068.13	2675.56750859814	0.271527135197809	0.0754001380407211	3.60114904632092	0.000316813877729484	0.0193871145646141	chr7	38097984	38107534	-	protein_coding	KNOWN	Ccne1	cyclin E1 [Source:MGI Symbol;Acc:MGI:88316]
ENSMUSG00000002076.8	28.8407657385729	-0.100668959576728	0.07909236702244	-1.27280246332956	0.203088146857362	NA	chr17	31944769	32034508	-	protein_coding	KNOWN	Hsf2bp	heat shock transcription factor 2 binding protein [Source:MGI Symbol;Acc:MGI:1921627]
ENSMUSG00000002083.9	571.096143138226	0.492325643185558	0.110686347000089	4.44793469591295	8.6699877970225e-06	0.00113375416182074	chr7	16309616	16318205	+	protein_coding	KNOWN	Bbc3	BCL2 binding component 3 [Source:MGI Symbol;Acc:MGI:2181667]
ENSMUSG00000002100.12	1.65574290430249	-0.00464440611853219	0.0217764475596169	-0.213276573500673	0.831111244835356	NA	chr2	91118144	91136516	+	protein_coding	KNOWN	Mybpc3	myosin binding protein C, cardiac [Source:MGI Symbol;Acc:MGI:102844]
ENSMUSG00000002102.12	7784.75032610684	-0.143665764656381	0.0724511709269763	-1.9829322675983	0.0473749957771363	0.501485441807691	chr2	91054009	91066369	+	protein_coding	KNOWN	Psmc3	proteasome (prosome, macropain) 26S subunit, ATPase 3 [Source:MGI Symbol;Acc:MGI:1098754]
ENSMUSG00000002103.12	4514.04704065853	-0.0487908016964377	0.0723205560144875	-0.674646385277565	0.499900455340173	0.907158296403759	chr2	91202885	91214098	+	protein_coding	KNOWN	Acp2	acid phosphatase 2, lysosomal [Source:MGI Symbol;Acc:MGI:87882]
ENSMUSG00000002104.8	1.30225097808031	0.01046684910716	0.0193219242556538	0.541708422446449	0.58801938667816	NA	chr2	91035620	91045729	+	protein_coding	KNOWN	Rapsn	receptor-associated protein of the synapse [Source:MGI Symbol;Acc:MGI:99422]
ENSMUSG00000002105.12	7590.26828441335	-0.0493268559930106	0.0686147266652945	-0.718896050313353	0.47220497022649	0.895547634003885	chr2	91061791	91070417	-	protein_coding	KNOWN	Slc39a13	solute carrier family 39 (metal ion transporter), member 13 [Source:MGI Symbol;Acc:MGI:1915677]
ENSMUSG00000002107.15	324.98111503672	0.0607586321682507	0.111410253031624	0.545359430707013	0.585506336925252	0.927376382003313	chr2	6539694	7509563	-	protein_coding	KNOWN	Celf2	CUGBP, Elav-like family member 2 [Source:MGI Symbol;Acc:MGI:1338822]
ENSMUSG00000002108.7	56.4395062239054	0.0234060529889866	0.0952072394493553	0.245843206087676	0.805803609599631	NA	chr2	91184061	91202834	-	protein_coding	KNOWN	Nr1h3	nuclear receptor subfamily 1, group H, member 3 [Source:MGI Symbol;Acc:MGI:1352462]
ENSMUSG00000002109.11	2964.04419583885	0.044247715352863	0.0755591207111101	0.585603894492607	0.558141730651121	0.920769731566415	chr2	91211572	91236982	-	protein_coding	KNOWN	Ddb2	damage specific DNA binding protein 2 [Source:MGI Symbol;Acc:MGI:1355314]
ENSMUSG00000002111.8	6.72224014516596	-0.0263457704406275	0.0416044552396124	-0.633243970841451	0.526574335590278	NA	chr2	91082390	91115756	+	protein_coding	KNOWN	Spi1	spleen focus forming virus (SFFV) proviral integration oncogene [Source:MGI Symbol;Acc:MGI:98282]
ENSMUSG00000002129.8	9788.90002150415	0.0342373134939802	0.0761807805825219	0.449421930730849	0.653127313886543	0.945796122327366	chr11	4160350	4182541	+	protein_coding	KNOWN	Sf3a1	splicing factor 3a, subunit 1 [Source:MGI Symbol;Acc:MGI:1914715]
ENSMUSG00000002147.15	2670.58914014695	-0.0788118347635201	0.0769494247638641	-1.02420303992358	0.30573938321944	0.836277636838975	chr10	127642986	127660957	+	protein_coding	KNOWN	Stat6	signal transducer and activator of transcription 6 [Source:MGI Symbol;Acc:MGI:103034]
ENSMUSG00000002190.10	19.8660126172032	0.157398718679599	0.071198881967804	2.21069087504456	0.0270572508568696	NA	chr8	83389867	83428552	+	protein_coding	KNOWN	Clgn	calmegin [Source:MGI Symbol;Acc:MGI:107472]
ENSMUSG00000002204.8	8.80764419131811	0.0195056206863839	0.0498713064216875	0.391119104068657	0.695709200150706	NA	chr7	44572432	44586862	+	protein_coding	KNOWN	Napsa	napsin A aspartic peptidase [Source:MGI Symbol;Acc:MGI:109365]
ENSMUSG00000002205.12	2451.01143797157	0.0791085746941252	0.0764209197728034	1.0351690993685	0.300589946952062	0.835072414858668	chr7	44748413	44777515	+	protein_coding	KNOWN	Vrk3	vaccinia related kinase 3 [Source:MGI Symbol;Acc:MGI:2182465]
ENSMUSG00000002210.8	924.015597651051	0.0353441105621193	0.0967325420939629	0.365379734648007	0.714827966507936	0.956898237453391	chr7	24399619	24422778	+	protein_coding	KNOWN	Smg9	smg-9 homolog, nonsense mediated mRNA decay factor (C. elegans) [Source:MGI Symbol;Acc:MGI:1919247]
ENSMUSG00000002221.8	3535.75542698775	0.00097009439188637	0.0756219443694585	0.0128282127625135	0.989764847816164	0.998008169233764	chr5	27740080	27791691	-	protein_coding	KNOWN	Paxip1	PAX interacting (with transcription-activation domain) protein 1 [Source:MGI Symbol;Acc:MGI:1890430]
ENSMUSG00000002222.11	9081.09219385596	0.0531086357472881	0.0715528513280703	0.742229481586759	0.457948309129096	0.892945024008638	chr6	71388634	71440637	-	protein_coding	KNOWN	Rmnd5a	required for meiotic nuclear division 5 homolog A (S. cerevisiae) [Source:MGI Symbol;Acc:MGI:1915727]
ENSMUSG00000002227.12	3867.23297154038	-0.0698794256165616	0.0747256364797086	-0.935146609765406	0.349712748873749	0.854293954889493	chr3	104794836	104818563	-	protein_coding	KNOWN	Mov10	Moloney leukemia virus 10 [Source:MGI Symbol;Acc:MGI:97054]
ENSMUSG00000002228.7	124.617862139491	0.152473768193575	0.111753758171329	1.36437262324385	0.172450319663324	0.749121063569071	chr3	104781056	104786018	+	protein_coding	KNOWN	Ppm1j	protein phosphatase 1J [Source:MGI Symbol;Acc:MGI:1919137]
ENSMUSG00000002233.10	6400.53901798525	0.0527358419089121	0.0723199257267856	0.729202102725334	0.465878045172153	0.894079610860732	chr3	104788375	104794459	+	protein_coding	KNOWN	Rhoc	ras homolog gene family, member C [Source:MGI Symbol;Acc:MGI:106028]
ENSMUSG00000002240.9	0	NA	NA	NA	NA	NA	chr5	87825686	87846387	+	protein_coding	KNOWN	Prr27	proline rich 27 [Source:MGI Symbol;Acc:MGI:1921029]
ENSMUSG00000002249.14	2843.06939048125	0.0395759083813647	0.0791289077010191	0.500144757853836	0.616973152698752	0.935370184351196	chr17	28331671	28350805	-	protein_coding	KNOWN	Tead3	TEA domain family member 3 [Source:MGI Symbol;Acc:MGI:109241]
ENSMUSG00000002250.12	7001.34373091007	0.131516060621434	0.0814887115468368	1.61391753685839	0.106545314260476	0.656172164153607	chr17	28232754	28301469	+	protein_coding	KNOWN	Ppard	peroxisome proliferator activator receptor delta [Source:MGI Symbol;Acc:MGI:101884]
ENSMUSG00000002257.7	592.289703632739	-0.156380039433215	0.103799153794964	-1.50656372153201	0.131922522293092	0.690554154474725	chr17	28207778	28228608	+	protein_coding	KNOWN	Def6	differentially expressed in FDCP 6 [Source:MGI Symbol;Acc:MGI:1346328]
ENSMUSG00000002265.12	434874.581805026	0.0179638601259109	0.061372185599748	0.292703607511489	0.769748712212107	0.966553523598249	chr7	6703892	6730421	-	protein_coding	KNOWN	Peg3	paternally expressed 3 [Source:MGI Symbol;Acc:MGI:104748]
ENSMUSG00000002266.12	58970.3578744442	-0.0781044804628596	0.0738153538326011	-1.05810615823891	0.290007047171613	0.829453656591935	chr7	6675443	6696450	-	protein_coding	KNOWN	Zim1	zinc finger, imprinted 1 [Source:MGI Symbol;Acc:MGI:1341879]
ENSMUSG00000002274.9	2312.0507038178	0.0924820452955785	0.077912113114114	1.18700471080953	0.235225762357842	0.80177137085825	chr17	25794571	25797136	-	protein_coding	KNOWN	Metrn	meteorin, glial cell differentiation regulator [Source:MGI Symbol;Acc:MGI:1917333]
ENSMUSG00000002279.15	3443.25223715469	-0.0931115034040167	0.0763564888529343	-1.2194314432576	0.222680481733107	0.794561765484718	chr17	25579174	25662826	+	protein_coding	KNOWN	Lmf1	lipase maturation factor 1 [Source:MGI Symbol;Acc:MGI:1923733]
ENSMUSG00000002280.7	921.402165170185	-0.0402792319731217	0.0944040097558535	-0.426668656101487	0.669620683368837	0.949913364770213	chr17	25773776	25783332	+	protein_coding	KNOWN	Narfl	nuclear prelamin A recognition factor-like [Source:MGI Symbol;Acc:MGI:1914813]
ENSMUSG00000002289.12	173.542486364725	0.0741197877227832	0.114354599439207	0.648157468840477	0.516883107197699	0.909951947756533	chr17	33773750	33781575	-	protein_coding	KNOWN	Angptl4	angiopoietin-like 4 [Source:MGI Symbol;Acc:MGI:1888999]
ENSMUSG00000002297.12	2786.41924826989	-0.0748866861702155	0.0772314017483082	-0.969640385581322	0.332225775105391	0.845321321641979	chr5	8396973	8422716	-	protein_coding	KNOWN	Dbf4	DBF4 homolog (S. cerevisiae) [Source:MGI Symbol;Acc:MGI:1351328]
ENSMUSG00000002307.12	2346.46657897487	0.00193594220334717	0.0800531875790038	0.0241831994689356	0.980706479093678	0.997581997198614	chr17	33909414	33915589	+	protein_coding	KNOWN	Daxx	Fas death domain-associated protein [Source:MGI Symbol;Acc:MGI:1197015]
ENSMUSG00000002308.12	1379.0131278813	0.00459435000559366	0.0856452351700383	0.0536439650900851	0.957218827842583	0.994764343189804	chr17	33843091	33849774	+	protein_coding	KNOWN	Cd320	CD320 antigen [Source:MGI Symbol;Acc:MGI:1860083]
ENSMUSG00000002319.12	10183.7696587442	0.0451686809997872	0.071980065265309	0.627516532991481	0.53032070223967	0.911549406675066	chr14	55625400	55637895	-	protein_coding	KNOWN	Ipo4	importin 4 [Source:MGI Symbol;Acc:MGI:1923001]
ENSMUSG00000002320.12	6048.09760679759	-0.00320549253492761	0.0728239824801949	-0.0440169903616487	0.964890860642916	0.995311066091206	chr14	55635965	55643806	-	protein_coding	KNOWN	Tm9sf1	transmembrane 9 superfamily member 1 [Source:MGI Symbol;Acc:MGI:1921390]
ENSMUSG00000002324.7	6.40232986249287	0.0261334280543633	0.0427842303408092	0.610819169731243	0.541319301100356	NA	chr14	55618037	55625395	+	protein_coding	KNOWN	Rec8	REC8 meiotic recombination protein [Source:MGI Symbol;Acc:MGI:1929645]
ENSMUSG00000002325.11	3252.78991452097	0.113377458329548	0.0845296031228385	1.34127517628099	0.179831126335594	0.757843021334832	chr14	55603571	55610030	+	protein_coding	KNOWN	Irf9	interferon regulatory factor 9 [Source:MGI Symbol;Acc:MGI:107587]
ENSMUSG00000002326.5	2377.10795767175	-0.120745946143557	0.0847402913948883	-1.4248941578556	0.15418779866635	0.729493541976993	chr14	55672235	55678750	+	protein_coding	KNOWN	Gmpr2	guanosine monophosphate reductase 2 [Source:MGI Symbol;Acc:MGI:1917903]
ENSMUSG00000002329.6	1375.10311322862	-0.0368555452057229	0.089512962436466	-0.41173416902476	0.68053427752463	0.951421297258646	chr14	55657879	55660508	-	protein_coding	KNOWN	Mdp1	magnesium-dependent phosphatase 1 [Source:MGI Symbol;Acc:MGI:1915131]
ENSMUSG00000002332.12	1808.13672391421	-0.113364035468611	0.0958684527677245	-1.18249572404465	0.237009061170391	0.80233333674305	chr14	55739020	55745690	-	protein_coding	KNOWN	Dhrs1	dehydrogenase/reductase (SDR family) member 1 [Source:MGI Symbol;Acc:MGI:1196314]
ENSMUSG00000002341.8	469.845887840851	0.0688448644538643	0.107891011039236	0.638096388111777	0.52341093760644	0.910605324793811	chr8	70093085	70120873	-	protein_coding	KNOWN	Ncan	neurocan [Source:MGI Symbol;Acc:MGI:104694]
ENSMUSG00000002342.14	3878.79125953759	-0.0597417480503837	0.0734501488928786	-0.813364560193233	0.416009072093509	0.878849726523705	chr8	70172356	70183681	+	protein_coding	KNOWN	Tmem161a	transmembrane protein 161A [Source:MGI Symbol;Acc:MGI:2384577]
ENSMUSG00000002343.8	1012.75576715777	-0.0974121884921795	0.0941840883029353	-1.03427436892377	0.301007915677411	0.835250108059303	chr8	70220172	70234466	-	protein_coding	KNOWN	Armc6	armadillo repeat containing 6 [Source:MGI Symbol;Acc:MGI:1924063]
ENSMUSG00000002345.14	1434.49684412993	-0.133027291495581	0.0862860873744973	-1.54170035452203	0.123146425761581	0.680325461895772	chr8	70139499	70167488	+	protein_coding	KNOWN	2310045N01Rik	RIKEN cDNA 2310045N01 gene [Source:MGI Symbol;Acc:MGI:1919618]
ENSMUSG00000002346.13	1168.56811627841	0.0287314151222504	0.0898965455483087	0.31960533018269	0.749267533256023	0.963865980520385	chr8	70184340	70212305	-	protein_coding	KNOWN	Slc25a42	solute carrier family 25, member 42 [Source:MGI Symbol;Acc:MGI:1920345]
ENSMUSG00000002365.9	2026.63392283844	-0.101994685284525	0.0804433292794098	-1.26790731062683	0.204831053078425	0.782455831558951	chr17	5841328	5931033	+	protein_coding	KNOWN	Snx9	sorting nexin 9 [Source:MGI Symbol;Acc:MGI:1913866]
ENSMUSG00000002372.8	5612.41044160238	-0.0281752937783842	0.0682401268918391	-0.412884545526157	0.679691204432659	0.951421297258646	chr17	56673225	56711769	+	protein_coding	KNOWN	Ranbp3	RAN binding protein 3 [Source:MGI Symbol;Acc:MGI:1919060]
ENSMUSG00000002379.6	1599.43852838497	-0.111452321873032	0.0866824190372727	-1.28575463295629	0.198528707774816	0.778132262909325	chr17	56717762	56724248	+	protein_coding	KNOWN	Ndufa11	NADH dehydrogenase (ubiquinone) 1 alpha subcomplex 11 [Source:MGI Symbol;Acc:MGI:1917125]
ENSMUSG00000002384.2	12.0942828535518	-0.062852534017671	0.0583295593479905	-1.07754172533169	0.28123832043344	NA	chr4	123105165	123132099	+	protein_coding	KNOWN	Bmp8b	bone morphogenetic protein 8b [Source:MGI Symbol;Acc:MGI:107335]
ENSMUSG00000002393.11	665.903841865678	-0.0824905821387172	0.101369431290758	-0.813761911143703	0.41578135911441	0.878849726523705	chr8	71374123	71381960	-	protein_coding	KNOWN	Nr2f6	nuclear receptor subfamily 2, group F, member 6 [Source:MGI Symbol;Acc:MGI:1352453]
ENSMUSG00000002395.11	5533.81887532561	-0.0446990066235559	0.0743978528377654	-0.600810438992481	0.547966250434516	0.918951013119683	chr8	71366848	71369732	+	protein_coding	KNOWN	Use1	unconventional SNARE in the ER 1 homolog (S. cerevisiae) [Source:MGI Symbol;Acc:MGI:1914273]
ENSMUSG00000002396.8	302.368066510654	0.0300338558882358	0.111109031779954	0.270309761565705	0.786921956156484	0.968381056957565	chr8	71371298	71379361	+	protein_coding	KNOWN	Ocel1	occludin/ELL domain containing 1 [Source:MGI Symbol;Acc:MGI:1924340]
ENSMUSG00000002409.14	2069.1217771981	0.165243238916177	0.0919229774043572	1.79762713939621	0.0722361146014473	0.589639810611814	chr7	28179469	28187294	+	protein_coding	KNOWN	Dyrk1b	dual-specificity tyrosine-(Y)-phosphorylation regulated kinase 1b [Source:MGI Symbol;Acc:MGI:1330302]
ENSMUSG00000002413.12	9519.45145762473	0.117632181418044	0.0654117276315491	1.79833472799621	0.0721239795651439	0.589639810611814	chr6	39603237	39725463	-	protein_coding	KNOWN	Braf	Braf transforming gene [Source:MGI Symbol;Acc:MGI:88190]
ENSMUSG00000002416.10	1312.05875683736	-0.0564324322538946	0.0895277845305221	-0.630334287281011	0.528475894477544	0.911295312470913	chr6	39592574	39603382	+	protein_coding	KNOWN	Ndufb2	NADH dehydrogenase (ubiquinone) 1 beta subcomplex, 2 [Source:MGI Symbol;Acc:MGI:1915448]
ENSMUSG00000002428.9	3441.91745287061	-0.0640182373640878	0.0736213246273289	-0.869561063837795	0.384540323730005	0.865662095900164	chr3	20057811	20118490	+	protein_coding	KNOWN	Hltf	helicase-like transcription factor [Source:MGI Symbol;Acc:MGI:1196437]
ENSMUSG00000002455.11	6037.13020104408	0.0436529937141733	0.0700267079966672	0.623376351152347	0.533037234862151	0.912558109076113	chr2	181591868	181655660	+	protein_coding	KNOWN	Prpf6	PRP6 pre-mRNA splicing factor 6 homolog (yeast) [Source:MGI Symbol;Acc:MGI:1922946]
ENSMUSG00000002458.10	1625.03208956857	0.00139455821921922	0.0835541781185856	0.0166904666004849	0.986683552653922	0.998008169233764	chr2	181688419	181693977	-	protein_coding	KNOWN	Rgs19	regulator of G-protein signaling 19 [Source:MGI Symbol;Acc:MGI:1915153]
ENSMUSG00000002459.14	0.985269761556561	0.00556683526041753	0.0171199691578506	0.325166196801517	0.745055290759609	NA	chr1	4909576	5070285	-	protein_coding	KNOWN	Rgs20	regulator of G-protein signaling 20 [Source:MGI Symbol;Acc:MGI:1929866]
ENSMUSG00000002475.12	100.109435470444	-0.0695226201177737	0.107333448363156	-0.647725580217533	0.517162456302406	NA	chr18	10644411	10706771	-	protein_coding	KNOWN	Abhd3	abhydrolase domain containing 3 [Source:MGI Symbol;Acc:MGI:2147183]
ENSMUSG00000002477.4	4981.58010803532	-0.108113417539964	0.0749818768752193	-1.44186064747193	0.149341689708391	0.721328957327358	chr18	10617796	10628230	+	protein_coding	KNOWN	Snrpd1	small nuclear ribonucleoprotein D1 [Source:MGI Symbol;Acc:MGI:98344]
ENSMUSG00000002486.12	1498.40494800319	0.0178623458385414	0.0935741169601464	0.190889814607057	0.848611920208352	0.977836520131619	chr5	114707760	114722327	+	protein_coding	KNOWN	Tchp	trichoplein, keratin filament binding [Source:MGI Symbol;Acc:MGI:1925082]
ENSMUSG00000002489.12	7999.07038598155	-0.0186956971138187	0.0830998892705886	-0.224978604399123	0.82199591883007	0.973989843894706	chr16	89787111	89980080	-	protein_coding	KNOWN	Tiam1	T cell lymphoma invasion and metastasis 1 [Source:MGI Symbol;Acc:MGI:103306]
ENSMUSG00000002496.9	5975.34253193797	-0.0597282240276052	0.0691452159903144	-0.863808481500321	0.387693107858519	0.867256984935503	chr17	24595937	24632629	-	protein_coding	KNOWN	Tsc2	tuberous sclerosis 2 [Source:MGI Symbol;Acc:MGI:102548]
ENSMUSG00000002500.12	2.92453179161409	0.00195117423738982	0.0315993284687519	0.0617473323624365	0.950764046081587	NA	chr17	24727820	24736143	+	protein_coding	KNOWN	Rpl3l	ribosomal protein L3-like [Source:MGI Symbol;Acc:MGI:1913461]
ENSMUSG00000002504.11	2104.46647534874	-0.053770810025486	0.0794338087814478	-0.676925994741479	0.498452910101497	0.9068224211943	chr17	24639282	24650305	-	protein_coding	KNOWN	Slc9a3r2	solute carrier family 9 (sodium/hydrogen exchanger), member 3 regulator 2 [Source:MGI Symbol;Acc:MGI:1890662]
ENSMUSG00000002524.12	12273.3302341717	-0.00428100070684996	0.0646746053833527	-0.066192915773892	0.947224236800144	0.99345751830727	chr15	76070184	76080946	-	protein_coding	KNOWN	Puf60	poly-U binding splicing factor 60 [Source:MGI Symbol;Acc:MGI:1915209]
ENSMUSG00000002546.13	16233.6081939691	-0.031530823258116	0.0698120373537015	-0.451653102435123	0.651518908362517	0.945003289011741	chr2	32287384	32307921	+	protein_coding	KNOWN	Golga2	golgi autoantigen, golgin subfamily a, 2 [Source:MGI Symbol;Acc:MGI:2139395]
ENSMUSG00000002550.13	1521.47211028074	-0.00594959151089979	0.0857702352471547	-0.0693666222758454	0.944697796466072	0.993446215203413	chr2	32255002	32260159	-	protein_coding	KNOWN	Uck1	uridine-cytidine kinase 1 [Source:MGI Symbol;Acc:MGI:98904]
ENSMUSG00000002565.13	10566.3287572189	-0.127407773217744	0.0650004982540943	-1.96010456288646	0.049983570041081	0.511936153284679	chr12	40059769	40134228	-	protein_coding	KNOWN	Scin	scinderin [Source:MGI Symbol;Acc:MGI:1306794]
ENSMUSG00000002578.12	11158.5831521965	0.130180276071242	0.0814597681440707	1.5980928872889	0.110022306351116	0.665894706882447	chr10	128630843	128645991	-	protein_coding	KNOWN	Ikzf4	IKAROS family zinc finger 4 [Source:MGI Symbol;Acc:MGI:1343139]
ENSMUSG00000002580.7	1241.98049562422	-0.142114619442459	0.0882028555708961	-1.61122469927552	0.107130756253522	0.658015050729711	chr11	98437708	98438991	-	protein_coding	KNOWN	Mien1	migration and invasion enhancer 1 [Source:MGI Symbol;Acc:MGI:1913678]
ENSMUSG00000002588.9	0	NA	NA	NA	NA	NA	chr6	5168090	5193946	-	protein_coding	KNOWN	Pon1	paraoxonase 1 [Source:MGI Symbol;Acc:MGI:103295]
ENSMUSG00000002602.13	5620.45695067201	0.0914458941128965	0.0685594817041135	1.33381834051131	0.182263398760474	0.760910016237697	chr7	25757273	25788705	-	protein_coding	KNOWN	Axl	AXL receptor tyrosine kinase [Source:MGI Symbol;Acc:MGI:1347244]
ENSMUSG00000002603.12	601.17720484129	-0.0167807605491435	0.105838323226664	-0.158550891941152	0.874022721795888	0.982307266856189	chr7	25687002	25705077	+	protein_coding	KNOWN	Tgfb1	transforming growth factor, beta 1 [Source:MGI Symbol;Acc:MGI:98725]
ENSMUSG00000002608.5	3112.79515959809	0.0301073444330693	0.0790064805400837	0.381074365384425	0.703148068317547	0.956182166217684	chr7	25711106	25719088	-	protein_coding	KNOWN	Ccdc97	coiled-coil domain containing 97 [Source:MGI Symbol;Acc:MGI:1196455]
ENSMUSG00000002617.11	909.328321413714	0.0997642978334954	0.0942549285194647	1.05845179027315	0.289849518705593	0.829366541123878	chr17	23173869	23193252	-	protein_coding	KNOWN	Zfp40	zinc finger protein 40 [Source:MGI Symbol;Acc:MGI:99185]
ENSMUSG00000002625.9	5872.29626165571	0.0455626478102875	0.0688981696009127	0.661304183757067	0.50841725895301	0.907693345829848	chr17	32321425	32350581	-	protein_coding	KNOWN	Akap8l	A kinase (PRKA) anchor protein 8-like [Source:MGI Symbol;Acc:MGI:1860606]
ENSMUSG00000002633.4	0	NA	NA	NA	NA	NA	chr5	28456815	28467256	-	protein_coding	KNOWN	Shh	sonic hedgehog [Source:MGI Symbol;Acc:MGI:98297]
ENSMUSG00000002635.8	674.504981067565	-0.134230942558377	0.0984522701076589	-1.36341135061277	0.172752905824848	0.749121063569071	chr7	34184499	34196661	-	protein_coding	KNOWN	Pdcd2l	programmed cell death 2-like [Source:MGI Symbol;Acc:MGI:1915329]
ENSMUSG00000002658.9	2987.50532503917	0.0818573101739707	0.075814229453157	1.07970905678792	0.280271759580995	0.825388316996581	chr17	57003405	57011288	-	protein_coding	KNOWN	Gtf2f1	general transcription factor IIF, polypeptide 1 [Source:MGI Symbol;Acc:MGI:1923848]
ENSMUSG00000002660.7	1847.0414181916	-0.0757824110844764	0.0961615543372546	-0.788073899249745	0.430653481265387	0.882181243719352	chr17	56990264	56996371	+	protein_coding	KNOWN	Clpp	caseinolytic mitochondrial matrix peptidase proteolytic subunit [Source:MGI Symbol;Acc:MGI:1858213]
ENSMUSG00000002661.11	310.128486615633	-0.0372030589269635	0.111055811460135	-0.334994255931561	0.737629419237993	0.961391450258707	chr17	56997339	56999322	+	protein_coding	KNOWN	Alkbh7	alkB, alkylation repair homolog 7 (E. coli) [Source:MGI Symbol;Acc:MGI:1913650]
ENSMUSG00000002664.2	0.195333577907989	0.00715900386198049	0.0112753591581887	0.634924685018241	0.525477536611876	NA	chr17	56999457	57000018	-	protein_coding	KNOWN	Pspn	persephin [Source:MGI Symbol;Acc:MGI:1201684]
ENSMUSG00000002668.7	0.647180178900451	-0.00981443100730857	0.0133435944910191	-0.735516281906959	0.462025127677843	NA	chr17	57066056	57078510	-	protein_coding	KNOWN	Dennd1c	DENN/MADD domain containing 1C [Source:MGI Symbol;Acc:MGI:1918035]
ENSMUSG00000002679.11	1536.74147485759	-0.0113916958893507	0.0844530691053893	-0.134887885189051	0.892700518225634	0.985327044841765	chr12	81573557	81595008	-	protein_coding	KNOWN	Med6	mediator complex subunit 6 [Source:MGI Symbol;Acc:MGI:1917042]
ENSMUSG00000002688.7	2773.23582430453	0.0996663896094027	0.0754864798841186	1.3203210662678	0.186727844994846	0.764739937236293	chr12	50341231	50649223	-	protein_coding	KNOWN	Prkd1	protein kinase D1 [Source:MGI Symbol;Acc:MGI:99879]
ENSMUSG00000002699.9	38.0388745962698	-0.0521299293645298	0.0828905668568195	-0.628900625744014	0.529414116380171	NA	chr11	34046920	34092295	+	protein_coding	KNOWN	Lcp2	lymphocyte cytosolic protein 2 [Source:MGI Symbol;Acc:MGI:1321402]
ENSMUSG00000002718.11	6926.59246182018	-0.0470118288652226	0.0686755181158008	-0.684550042796199	0.493627900657563	0.903959921799096	chr2	166906040	166946389	+	protein_coding	KNOWN	Cse1l	chromosome segregation 1-like (S. cerevisiae) [Source:MGI Symbol;Acc:MGI:1339951]
ENSMUSG00000002728.11	1561.70915758103	-0.0168580014349758	0.0828377403347037	-0.203506292746054	0.83873932769312	0.97650039954544	chr2	145902099	145916425	+	protein_coding	KNOWN	Naa20	N(alpha)-acetyltransferase 20, NatB catalytic subunit [Source:MGI Symbol;Acc:MGI:1915127]
ENSMUSG00000002731.6	2732.26386593921	-0.105594298275256	0.0781505416973714	-1.35116527642453	0.176642494987131	0.75265721434104	chr2	76629898	76648015	-	protein_coding	KNOWN	Prkra	protein kinase, interferon inducible double stranded RNA dependent activator [Source:MGI Symbol;Acc:MGI:1344375]
ENSMUSG00000002732.11	2914.60895695966	-0.163108164807552	0.0770148592342304	-2.11787915253446	0.0341853036115277	0.439260021096801	chr2	76663044	76673116	-	protein_coding	KNOWN	Fkbp7	FK506 binding protein 7 [Source:MGI Symbol;Acc:MGI:1336879]
ENSMUSG00000002733.8	2825.74598291012	-0.0816208911043138	0.077498321023252	-1.05319560509995	0.292251352317351	0.831761247025061	chr2	76675281	76696828	+	protein_coding	KNOWN	Plekha3	pleckstrin homology domain-containing, family A (phosphoinositide binding specific) member 3 [Source:MGI Symbol;Acc:MGI:1932515]
ENSMUSG00000002741.9	7910.72615389592	-0.0532886619568856	0.0661473639567059	-0.805605223992955	0.420470512507247	0.879165112596029	chr11	5955693	5967780	+	protein_coding	KNOWN	Ykt6	YKT6 homolog (S. Cerevisiae) [Source:MGI Symbol;Acc:MGI:1927550]
ENSMUSG00000002748.6	19536.976152406	-0.0326256211234222	0.0628621050827342	-0.519002999986763	0.603758649220012	0.931442569155267	chr5	135187264	135246129	+	protein_coding	KNOWN	Baz1b	bromodomain adjacent to zinc finger domain, 1B [Source:MGI Symbol;Acc:MGI:1353499]
ENSMUSG00000002763.13	3269.09136539404	-0.0671253535318875	0.0805023517794897	-0.833830963296027	0.404376244514911	0.874257658899472	chr17	46711463	46725541	+	protein_coding	KNOWN	Pex6	peroxisomal biogenesis factor 6 [Source:MGI Symbol;Acc:MGI:2385054]
ENSMUSG00000002767.10	1511.59181113575	-0.107647489744392	0.0850363510533965	-1.2658996818525	0.205549000333142	0.783253983820694	chr17	46646229	46650139	+	protein_coding	KNOWN	Mrpl2	mitochondrial ribosomal protein L2 [Source:MGI Symbol;Acc:MGI:1351622]
ENSMUSG00000002768.7	1486.14402108159	-0.0651972575194907	0.0951690488460648	-0.685067869333724	0.493301094467318	0.903931488885195	chr17	46681137	46683105	+	protein_coding	KNOWN	Mea1	male enhanced antigen 1 [Source:MGI Symbol;Acc:MGI:96957]
ENSMUSG00000002769.8	295.529543086767	-0.0666097603168404	0.112111224607161	-0.594139976173144	0.552418495103974	0.920682593606032	chr17	46725664	46729168	-	protein_coding	KNOWN	Gnmt	glycine N-methyltransferase [Source:MGI Symbol;Acc:MGI:1202304]
ENSMUSG00000002771.10	489.367505436928	0.0479150286645595	0.10669468798821	0.449085419040302	0.653370038397747	0.945796122327366	chr7	45831883	45870928	-	protein_coding	KNOWN	Grin2d	glutamate receptor, ionotropic, NMDA2D (epsilon 4) [Source:MGI Symbol;Acc:MGI:95823]
ENSMUSG00000002778.9	13039.9056777695	-0.0189772434611001	0.0659508158728676	-0.287748426004043	0.77353931835449	0.967550598103446	chr7	45872772	45883731	+	protein_coding	KNOWN	Kdelr1	KDEL (Lys-Asp-Glu-Leu) endoplasmic reticulum protein retention receptor 1 [Source:MGI Symbol;Acc:MGI:1915387]
ENSMUSG00000002781.14	568.296099860548	-0.0178570846186977	0.103662888506349	-0.172261113654035	0.863232254120419	0.978924733868513	chr7	45896941	45917413	+	protein_coding	KNOWN	Tmem143	transmembrane protein 143 [Source:MGI Symbol;Acc:MGI:1917459]
ENSMUSG00000002791.13	12.4258984372569	0.0488951293542429	0.0585102894294868	0.835667193428747	0.403342156160259	NA	chr17	32076083	32107350	-	transcribed_unprocessed_pseudogene	KNOWN	Pdxk-ps	pyridoxal (pyridoxine, vitamin B6) kinase, pseudogene [Source:MGI Symbol;Acc:MGI:1933201]
ENSMUSG00000002797.7	562.956644867113	0.0430317827632841	0.102895093541779	0.418210249702641	0.675793402480012	0.951062222905341	chr6	54982580	54992950	-	protein_coding	KNOWN	Ggct	gamma-glutamyl cyclotransferase [Source:MGI Symbol;Acc:MGI:95700]
ENSMUSG00000002799.5	117.621481192178	0.148818470723886	0.112305895644438	1.32511717100808	0.185132291797335	0.763862936922492	chr12	112908590	112929495	-	protein_coding	KNOWN	Jag2	jagged 2 [Source:MGI Symbol;Acc:MGI:1098270]
ENSMUSG00000002803.10	690.652331868581	-0.0260795263807192	0.100312116659225	-0.259983811021706	0.794876261262144	0.969779267079878	chr12	112976482	112978930	+	protein_coding	KNOWN	Btbd6	BTB (POZ) domain containing 6 [Source:MGI Symbol;Acc:MGI:3026623]
ENSMUSG00000002804.3	308.385216528025	-0.0736135633069506	0.112036681305141	-0.65704876696997	0.511149559969549	0.908725927405353	chr12	112934733	112942118	-	protein_coding	KNOWN	Nudt14	nudix (nucleoside diphosphate linked moiety X)-type motif 14 [Source:MGI Symbol;Acc:MGI:1913424]
ENSMUSG00000002808.6	757.316312696449	0.0568264993010622	0.0972233124511322	0.584494581272626	0.55888760987614	0.920769731566415	chr13	19591709	19619830	-	protein_coding	KNOWN	Epdr1	ependymin related protein 1 (zebrafish) [Source:MGI Symbol;Acc:MGI:2145369]
ENSMUSG00000002812.4	3767.62485595633	-0.0528209166919165	0.0763603135070777	-0.69173258026266	0.489105282739459	0.90172917337109	chr11	60714123	60727263	-	protein_coding	KNOWN	Flii	flightless I homolog (Drosophila) [Source:MGI Symbol;Acc:MGI:1342286]
ENSMUSG00000002814.12	1759.96486370611	-0.0217250048571246	0.0820510779846567	-0.264774155205945	0.791183447682421	0.968754725565619	chr11	60740058	60777365	-	protein_coding	KNOWN	Top3a	topoisomerase (DNA) III alpha [Source:MGI Symbol;Acc:MGI:1197527]
ENSMUSG00000002820.5	757.755721258609	-0.105714737336157	0.0993370077821409	-1.06420295614303	0.28723676814971	0.827925115437354	chr9	21265299	21274368	+	protein_coding	KNOWN	Atg4d	autophagy related 4D, cysteine peptidase [Source:MGI Symbol;Acc:MGI:2444308]
ENSMUSG00000002825.6	1771.56784985597	-0.034193996346531	0.0813225879334055	-0.420473538969668	0.674139555888443	0.951062222905341	chr9	21411837	21420277	+	protein_coding	KNOWN	Qtrt1	queuine tRNA-ribosyltransferase 1 [Source:MGI Symbol;Acc:MGI:1931441]
ENSMUSG00000002831.10	23.4502039084723	0.158103146272266	0.0679404241734616	2.32708506306358	0.0199607383458967	NA	chr17	56100591	56109803	-	protein_coding	KNOWN	Plin4	perilipin 4 [Source:MGI Symbol;Acc:MGI:1929709]
ENSMUSG00000002833.10	4299.39817516272	0.120621233390857	0.0706553340407698	1.70717802170825	0.0877889687951183	0.625146309142795	chr17	56079657	56100596	+	protein_coding	KNOWN	Hdgfrp2	hepatoma-derived growth factor, related protein 2 [Source:MGI Symbol;Acc:MGI:1194492]
ENSMUSG00000002835.8	3628.86232286497	0.0337156397451445	0.073393582318165	0.459381306651383	0.645960369743457	0.944322479807769	chr17	56040416	56068026	+	protein_coding	KNOWN	Chaf1a	chromatin assembly factor 1, subunit A (p150) [Source:MGI Symbol;Acc:MGI:1351331]
ENSMUSG00000002844.8	1587.12617170967	-0.063635611174284	0.0844412255818417	-0.753608332136386	0.451084439682091	0.889802589239175	chr16	38445399	38452689	-	protein_coding	KNOWN	Adprh	ADP-ribosylarginine hydrolase [Source:MGI Symbol;Acc:MGI:1098234]
ENSMUSG00000002845.11	24907.4860544485	0.0352115476217064	0.0639659809579485	0.550473034171939	0.581994967465834	0.926925285922224	chr16	38558698	38592162	+	protein_coding	KNOWN	Tmem39a	transmembrane protein 39a [Source:MGI Symbol;Acc:MGI:1915096]
ENSMUSG00000002846.9	1641.41562814073	-0.085718888775826	0.0833872339174492	-1.02796177243012	0.303967810086416	0.835250108059303	chr16	38498347	38522663	-	protein_coding	KNOWN	Timmdc1	translocase of inner mitochondrial membrane domain containing 1 [Source:MGI Symbol;Acc:MGI:1922139]
ENSMUSG00000002847.6	158.214068342273	-0.09635658750253	0.113620967553228	-0.84805286891603	0.396408527920318	0.871016979524271	chr16	38396119	38433145	-	protein_coding	KNOWN	Pla1a	phospholipase A1 member A [Source:MGI Symbol;Acc:MGI:1934677]
ENSMUSG00000002870.7	6743.19463086678	0.00888296385365031	0.0690667323056354	0.128614219279135	0.897662914403235	0.986066539920106	chr6	88883475	88898780	-	protein_coding	KNOWN	Mcm2	minichromosome maintenance deficient 2 mitotin (S. cerevisiae) [Source:MGI Symbol;Acc:MGI:105380]
ENSMUSG00000002871.11	2034.03744603776	-0.0672573448188887	0.0848696335799725	-0.792478322125808	0.428081826900727	0.882181243719352	chr6	88902251	88912238	+	protein_coding	KNOWN	Tpra1	transmembrane protein, adipocyte asscociated 1 [Source:MGI Symbol;Acc:MGI:1345190]
ENSMUSG00000002881.11	3947.3613291263	0.273860299516847	0.0830636458962839	3.29699348688352	0.00097725767429922	0.0458390501865134	chr1	52457294	52500679	-	protein_coding	KNOWN	Nab1	Ngfi-A binding protein 1 [Source:MGI Symbol;Acc:MGI:107564]
ENSMUSG00000002885.11	111.978259484011	0.139895023004896	0.111432929116965	1.25541905892158	0.209326674185739	0.784950127057243	chr8	83723251	83741326	-	protein_coding	KNOWN	Adgre5	CD97 antigen [Source:MGI Symbol;Acc:MGI:1347095]
ENSMUSG00000002897.3	1585.73749602566	0.284280055793383	0.0928466315836197	3.06182411730633	0.0021999267609081	0.0842611001382139	chr6	120463197	120483727	+	protein_coding	KNOWN	Il17ra	interleukin 17 receptor A [Source:MGI Symbol;Acc:MGI:107399]
ENSMUSG00000002900.12	884.671213641794	0.272749001557171	0.0946988184115726	2.88017322847441	0.00397456724557307	0.127363236537597	chr12	31265234	31329644	+	protein_coding	KNOWN	Lamb1	laminin B1 [Source:MGI Symbol;Acc:MGI:96743]
ENSMUSG00000002908.12	682.207459064872	-0.0782753072863528	0.10453012356225	-0.74883014215264	0.453959589754771	0.891799825336155	chr8	70842049	70857008	-	protein_coding	KNOWN	Kcnn1	potassium intermediate/small conductance calcium-activated channel, subfamily N, member 1 [Source:MGI Symbol;Acc:MGI:1933993]
ENSMUSG00000002910.10	1332.91805831216	0.181692088133896	0.0908211320716344	2.00054859468816	0.0454410580703946	0.498725322861352	chr8	70835155	70839720	-	protein_coding	KNOWN	Arrdc2	arrestin domain containing 2 [Source:MGI Symbol;Acc:MGI:1918057]
ENSMUSG00000002930.5	0	NA	NA	NA	NA	NA	chr6	56017515	56032688	+	protein_coding	KNOWN	Ppp1r17	protein phosphatase 1, regulatory subunit 17 [Source:MGI Symbol;Acc:MGI:1333876]
ENSMUSG00000002944.12	69.8362623909582	0.0287533046419353	0.101813344176862	0.282411945844616	0.777627656190821	NA	chr5	17781690	17888801	-	protein_coding	KNOWN	Cd36	CD36 antigen [Source:MGI Symbol;Acc:MGI:107899]
ENSMUSG00000002948.15	6087.73031957444	-0.0218267765094961	0.0705057048355598	-0.309574616130745	0.756884461991872	0.964538617340696	chr8	4238740	4251423	+	protein_coding	KNOWN	Map2k7	mitogen-activated protein kinase kinase 7 [Source:MGI Symbol;Acc:MGI:1346871]
ENSMUSG00000002949.11	5334.38409885592	0.0430835354629704	0.0701999709503229	0.613725830363356	0.539396516413008	0.916407782346825	chr8	4259731	4275913	-	protein_coding	KNOWN	Timm44	translocase of inner mitochondrial membrane 44 [Source:MGI Symbol;Acc:MGI:1343262]
ENSMUSG00000002957.8	6618.32097764875	-0.0418350651524269	0.0716928691739533	-0.583531746384981	0.559535392300441	0.921025403396899	chr7	141562180	141633011	+	protein_coding	KNOWN	Ap2a2	adaptor-related protein complex 2, alpha 2 subunit [Source:MGI Symbol;Acc:MGI:101920]
ENSMUSG00000002963.13	895.268898611238	-0.0968307523195608	0.0941107316961793	-1.0289023427441	0.303525567394008	0.835250108059303	chr7	44857139	44862925	+	protein_coding	KNOWN	Pnkp	polynucleotide kinase 3'- phosphatase [Source:MGI Symbol;Acc:MGI:1891698]
ENSMUSG00000002968.7	6661.41230521572	0.244856763686534	0.0788863071625049	3.10391971045282	0.00190975148819264	0.077992563931047	chr7	44879391	44892397	-	protein_coding	KNOWN	Med25	mediator complex subunit 25 [Source:MGI Symbol;Acc:MGI:1922863]
ENSMUSG00000002980.11	1064.23136374718	0.14938455100685	0.0972467122431994	1.53613986078277	0.124504081875923	0.682689472242989	chr7	19756131	19771016	-	protein_coding	KNOWN	Bcam	basal cell adhesion molecule [Source:MGI Symbol;Acc:MGI:1929940]
ENSMUSG00000002981.9	6243.06701414008	-0.0050663967977124	0.0703809610150254	-0.0719853313260499	0.942613581470125	0.993332685397931	chr7	19631581	19665030	-	protein_coding	KNOWN	Clptm1	cleft lip and palate associated transmembrane protein 1 [Source:MGI Symbol;Acc:MGI:1927155]
ENSMUSG00000002983.13	797.883011185431	0.295028611355838	0.103090695125388	2.86183550316541	0.00421195450124867	0.132708828292274	chr7	19606217	19629438	-	protein_coding	KNOWN	Relb	avian reticuloendotheliosis viral (v-rel) oncogene related B [Source:MGI Symbol;Acc:MGI:103289]
ENSMUSG00000002984.13	2449.53601854107	-0.104765397839396	0.0784072644555741	-1.33616953182644	0.18149386729441	0.760887067529279	chr7	19701313	19715438	-	protein_coding	KNOWN	Tomm40	translocase of outer mitochondrial membrane 40 homolog (yeast) [Source:MGI Symbol;Acc:MGI:1858259]
ENSMUSG00000002985.12	690.007305472224	0.181895836569506	0.104644962690453	1.73821875313355	0.0821722759437811	0.61050475768884	chr7	19696109	19699166	-	protein_coding	KNOWN	Apoe	apolipoprotein E [Source:MGI Symbol;Acc:MGI:88057]
ENSMUSG00000002992.13	7.5755589617327	0.0143153383903656	0.0460685519757816	0.310739925098823	0.755998342888772	NA	chr7	19671579	19681423	-	protein_coding	KNOWN	Apoc2	apolipoprotein C-II [Source:MGI Symbol;Acc:MGI:88054]
ENSMUSG00000002996.14	13401.5340872569	0.123331504939361	0.0719222046184942	1.71479038488272	0.0863836650216051	0.622278681019284	chr12	31926254	31950535	-	protein_coding	KNOWN	Hbp1	high mobility group box transcription factor 1 [Source:MGI Symbol;Acc:MGI:894659]
ENSMUSG00000002997.12	4357.69755166732	-0.0770937706773018	0.0714111838931293	-1.07957558570485	0.28033121814845	0.825388316996581	chr12	31958476	32061296	-	protein_coding	KNOWN	Prkar2b	protein kinase, cAMP dependent regulatory, type II beta [Source:MGI Symbol;Acc:MGI:97760]
ENSMUSG00000003031.11	6245.89870662489	-0.234776835765933	0.0757329605371313	-3.10006150691579	0.00193480460081733	0.0785506650577204	chr6	134920401	134925513	+	protein_coding	KNOWN	Cdkn1b	cyclin-dependent kinase inhibitor 1B [Source:MGI Symbol;Acc:MGI:104565]
ENSMUSG00000003032.8	28485.2101216454	0.24131939390725	0.11315684771325	2.13260972520882	0.0329567548709017	0.432716175008817	chr4	55527143	55532466	-	protein_coding	KNOWN	Klf4	Kruppel-like factor 4 (gut) [Source:MGI Symbol;Acc:MGI:1342287]
ENSMUSG00000003033.11	6694.09955133684	0.0124404770641415	0.0671164832253749	0.185356509553201	0.85294941762919	0.978349579289824	chr8	72240018	72257385	+	protein_coding	KNOWN	Ap1m1	adaptor-related protein complex AP-1, mu subunit 1 [Source:MGI Symbol;Acc:MGI:102776]
ENSMUSG00000003037.13	3797.72327691889	-0.0577025013173845	0.0723447405129824	-0.797604648357674	0.425099952693644	0.880877744383953	chr8	72161200	72183904	+	protein_coding	KNOWN	Rab8a	RAB8A, member RAS oncogene family [Source:MGI Symbol;Acc:MGI:96960]
ENSMUSG00000003038.12	8736.41631968927	-0.0427069646584609	0.0698902024847764	-0.611057961489858	0.541161209035918	0.91692836162378	chr4	133964738	133968650	-	protein_coding	KNOWN	Hmgn2	high mobility group nucleosomal binding domain 2 [Source:MGI Symbol;Acc:MGI:96136]
ENSMUSG00000003039.8	2233.75226556546	-0.107536096840383	0.0867785801386215	-1.23920092571926	0.215271097842369	0.790954590876356	chr8	72219730	72223764	+	protein_coding	KNOWN	Fam32a	family with sequence similarity 32, member A [Source:MGI Symbol;Acc:MGI:1915172]
ENSMUSG00000003051.10	879.107595034028	0.176772005448583	0.102415085458419	1.72603483810355	0.084341145398334	0.615837827595506	chr1	135253575	135258568	-	protein_coding	KNOWN	Elf3	E74-like factor 3 [Source:MGI Symbol;Acc:MGI:1101781]
ENSMUSG00000003053.14	0	NA	NA	NA	NA	NA	chr19	39269405	39330713	+	protein_coding	KNOWN	Cyp2c29	cytochrome P450, family 2, subfamily c, polypeptide 29 [Source:MGI Symbol;Acc:MGI:103238]
ENSMUSG00000003062.9	1654.1272022455	-0.121767043933724	0.0841520357005377	-1.44698869041081	0.147900091134586	0.717928226407332	chr13	19357676	19395795	-	protein_coding	KNOWN	Stard3nl	STARD3 N-terminal like [Source:MGI Symbol;Acc:MGI:1923455]
ENSMUSG00000003068.12	6093.30641967867	0.0512618326863178	0.0785566857436044	0.652545766169766	0.514049158975433	0.908762067930202	chr10	80115803	80130682	+	protein_coding	KNOWN	Stk11	serine/threonine kinase 11 [Source:MGI Symbol;Acc:MGI:1341870]
ENSMUSG00000003070.6	463.081242897411	-0.119890220885465	0.107138428039091	-1.11902165338586	0.263130901473717	0.817503415989261	chr10	80179482	80190010	+	protein_coding	KNOWN	Efna2	ephrin A2 [Source:MGI Symbol;Acc:MGI:102707]
ENSMUSG00000003072.12	4884.85956685491	-0.0521453183271919	0.0703613324185642	-0.741107601786032	0.458628200788971	0.892976490812756	chr10	80138632	80145818	+	protein_coding	KNOWN	Atp5d	ATP synthase, H+ transporting, mitochondrial F1 complex, delta subunit [Source:MGI Symbol;Acc:MGI:1913293]
ENSMUSG00000003099.8	4217.9211994737	-0.0335349670404673	0.0724912389364093	-0.462607172018191	0.643645966892288	0.943814512697407	chr7	17004640	17027924	-	protein_coding	KNOWN	Ppp5c	protein phosphatase 5, catalytic subunit [Source:MGI Symbol;Acc:MGI:102666]
ENSMUSG00000003119.11	5206.34608269839	-0.0143554539839074	0.0694751768988018	-0.206627095096392	0.836301098058288	0.97650039954544	chr11	98203059	98278504	+	protein_coding	KNOWN	Cdk12	cyclin-dependent kinase 12 [Source:MGI Symbol;Acc:MGI:1098802]
ENSMUSG00000003123.12	418.42561305145	0.109379624076931	0.108528561189643	1.00784183331981	0.313530399363124	0.83861957469104	chr7	25379527	25398710	-	protein_coding	KNOWN	Lipe	lipase, hormone sensitive [Source:MGI Symbol;Acc:MGI:96790]
ENSMUSG00000003131.6	15286.7081706112	0.0304454658147815	0.0642930905024149	0.473541800166505	0.635826686392757	0.940947906040309	chr9	45965311	45984871	-	protein_coding	KNOWN	Pafah1b2	platelet-activating factor acetylhydrolase, isoform 1b, subunit 2 [Source:MGI Symbol;Acc:MGI:108415]
ENSMUSG00000003134.7	293.280040826622	0.174475481507148	0.113687828551558	1.53468918995161	0.124860192439557	0.683773287361467	chr1	39371492	39478755	-	protein_coding	KNOWN	Tbc1d8	TBC1 domain family, member 8 [Source:MGI Symbol;Acc:MGI:1927225]
ENSMUSG00000003135.12	1452.15486222487	-0.00488634759881199	0.0851092175246395	-0.0574126721044917	0.954216468773745	0.994548458638185	chr1	39534992	39546889	+	protein_coding	KNOWN	Cnot11	CCR4-NOT transcription complex, subunit 11 [Source:MGI Symbol;Acc:MGI:106580]
ENSMUSG00000003153.7	1904.31525463013	0.0971616313206766	0.0868493946925006	1.1187370005823	0.263252355205092	0.817503415989261	chr6	122727809	122801640	-	protein_coding	KNOWN	Slc2a3	solute carrier family 2 (facilitated glucose transporter), member 3 [Source:MGI Symbol;Acc:MGI:95757]
ENSMUSG00000003154.12	1880.07502381481	-0.0258316422605236	0.0835285383493539	-0.30925528892274	0.757127339235294	0.964538617340696	chr6	122819914	122845366	+	protein_coding	KNOWN	Foxj2	forkhead box J2 [Source:MGI Symbol;Acc:MGI:1926805]
ENSMUSG00000003161.12	2976.96703811263	-0.159309209901932	0.0786727404490557	-2.02496072963281	0.0428713968073302	0.487222490609027	chr5	8046078	8069379	+	protein_coding	KNOWN	Sri	sorcin [Source:MGI Symbol;Acc:MGI:98419]
ENSMUSG00000003166.16	6339.46373302121	-0.130421546480961	0.0719913652644241	-1.81162763064603	0.070043752611608	0.582019525872835	chr16	17839482	17894145	-	protein_coding	KNOWN	Dgcr2	DiGeorge syndrome critical region gene 2 [Source:MGI Symbol;Acc:MGI:892866]
ENSMUSG00000003178.7	525.084304348694	-0.120494460934711	0.103370887287967	-1.16565180096637	0.243755254972956	0.804680717289646	chr6	121007241	121081609	-	protein_coding	KNOWN	Mical3	microtubule associated monooxygenase, calponin and LIM domain containing 3 [Source:MGI Symbol;Acc:MGI:2442733]
ENSMUSG00000003184.11	4022.39033948002	0.0592240977022901	0.0717234792129225	0.825728176493977	0.408958304979846	0.875888623638183	chr7	44997648	45002848	+	protein_coding	KNOWN	Irf3	interferon regulatory factor 3 [Source:MGI Symbol;Acc:MGI:1859179]
ENSMUSG00000003190.8	951.488514405049	-0.0799854262404838	0.0927026301850427	-0.862817226229998	0.388237966389553	0.867256984935503	chr7	44991222	44998712	-	protein_coding	KNOWN	Bcl2l12	BCL2-like 12 (proline rich) [Source:MGI Symbol;Acc:MGI:1922986]
ENSMUSG00000003198.9	673.654957315642	-0.0121490664075334	0.100657049073174	-0.120697621472109	0.903930543013675	0.987367938732284	chr17	55892120	55898928	+	protein_coding	KNOWN	Zfp959	zinc finger protein 959 [Source:MGI Symbol;Acc:MGI:2385058]
ENSMUSG00000003199.13	2692.80892218241	-0.0792809407779011	0.0754266160642794	-1.05110032657884	0.293212514121188	0.832089802620989	chr17	56005711	56016790	+	protein_coding	KNOWN	Mpnd	MPN domain containing [Source:MGI Symbol;Acc:MGI:1915297]
ENSMUSG00000003200.9	11112.433791746	-0.00286533596178627	0.0654799822585107	-0.0437589605701803	0.96509654044824	0.995311066091206	chr17	56016753	56036637	-	protein_coding	KNOWN	Sh3gl1	SH3-domain GRB2-like 1 [Source:MGI Symbol;Acc:MGI:700010]
ENSMUSG00000003206.6	1.94943115698076	0.000268926611639826	0.0250117013708694	0.0107520319250668	0.991421285022141	NA	chr17	55952623	55957021	+	protein_coding	KNOWN	Ebi3	Epstein-Barr virus induced gene 3 [Source:MGI Symbol;Acc:MGI:1354171]
ENSMUSG00000003208.8	721.696938098266	0.00736685107661234	0.0974755540423858	0.0755763960408881	0.939756115974723	0.99298748591322	chr17	55959187	55967949	+	protein_coding	KNOWN	Ccdc94	coiled-coil domain containing 94 [Source:MGI Symbol;Acc:MGI:1920136]
ENSMUSG00000003226.6	21854.2204396424	0.0874716813370591	0.0629086826792265	1.39045482454433	0.164390808259516	0.741920346409533	chr10	58446852	58494155	+	protein_coding	KNOWN	Ranbp2	RAN binding protein 2 [Source:MGI Symbol;Acc:MGI:894323]
ENSMUSG00000003227.4	24.9251587611639	0.0731057730801763	0.0777843399578245	0.939852072021374	0.347293444513081	NA	chr10	58600789	58675654	-	protein_coding	KNOWN	Edar	ectodysplasin-A receptor [Source:MGI Symbol;Acc:MGI:1343498]
ENSMUSG00000003228.8	1224.96166476409	0.0911081914755062	0.0946232550933707	0.962852011227093	0.335621795103721	0.847817177901794	chr19	60889749	61092553	+	protein_coding	KNOWN	Grk5	G protein-coupled receptor kinase 5 [Source:MGI Symbol;Acc:MGI:109161]
ENSMUSG00000003233.8	3621.85649076199	-0.0176470743893047	0.0730255017702423	-0.241656325003108	0.809046474189169	0.971332854347664	chr16	20516982	20532520	+	protein_coding	KNOWN	Dvl3	dishevelled 3, dsh homolog (Drosophila) [Source:MGI Symbol;Acc:MGI:108100]
ENSMUSG00000003234.12	4017.41176736619	-0.0789374287847693	0.0744941252248042	-1.0596463619991	0.289305513294561	0.829016086957946	chr16	20548577	20561379	+	protein_coding	KNOWN	Abcf3	ATP-binding cassette, sub-family F (GCN20), member 3 [Source:MGI Symbol;Acc:MGI:1351656]
ENSMUSG00000003235.9	4734.510251209	-0.0753511905484042	0.0697094667791194	-1.08093195988948	0.279727380763704	0.824721173164862	chr16	20498817	20509955	+	protein_coding	KNOWN	Eif2b5	eukaryotic translation initiation factor 2B, subunit 5 epsilon [Source:MGI Symbol;Acc:MGI:2446176]
ENSMUSG00000003269.11	4031.45746383927	0.113485118637374	0.0773491388386165	1.46718011785694	0.142327064013478	0.70811376716	chr7	45806637	45814581	-	protein_coding	KNOWN	Cyth2	cytohesin 2 [Source:MGI Symbol;Acc:MGI:1334255]
ENSMUSG00000003271.12	5.96969716711207	0.0299099651769487	0.0413740283408839	0.722916437590222	0.469731224097441	NA	chr7	45729983	45759612	-	protein_coding	KNOWN	Sult2b1	sulfotransferase family, cytosolic, 2B, member 1 [Source:MGI Symbol;Acc:MGI:1926342]
ENSMUSG00000003273.10	972.84929246713	0.224521811262179	0.0951586498370154	2.35944721417057	0.0183021844635987	0.321980861604993	chr7	45699843	45704682	+	protein_coding	KNOWN	Car11	carbonic anhydrase 11 [Source:MGI Symbol;Acc:MGI:1336193]
ENSMUSG00000003279.13	431.971264096852	0.0105838582858504	0.110471059166286	0.0958066154676681	0.923674163149076	0.991430852389472	chr17	69969073	70821413	+	protein_coding	KNOWN	Dlgap1	discs, large (Drosophila) homolog-associated protein 1 [Source:MGI Symbol;Acc:MGI:1346065]
ENSMUSG00000003282.6	4885.33970473971	-0.0284783908236596	0.072937888634367	-0.390447151087961	0.696205927495675	0.956182166217684	chr4	3900996	3938423	-	protein_coding	KNOWN	Plag1	pleiomorphic adenoma gene 1 [Source:MGI Symbol;Acc:MGI:1891916]
ENSMUSG00000003283.10	242.227821604862	-0.171486788093312	0.11406745649093	-1.50338048527406	0.132740955930212	0.692091991732794	chr2	153108468	153151441	+	protein_coding	KNOWN	Hck	hemopoietic cell kinase [Source:MGI Symbol;Acc:MGI:96052]
ENSMUSG00000003299.9	1859.36759260702	0.0276990266260431	0.083358584607442	0.332287631279793	0.739672078623251	0.96211750687364	chr9	21002737	21008835	+	protein_coding	KNOWN	Mrpl4	mitochondrial ribosomal protein L4 [Source:MGI Symbol;Acc:MGI:2137210]
ENSMUSG00000003308.11	4201.39542422242	-0.136757940490266	0.0729285832575622	-1.87523100520515	0.0607609504368002	0.549693406257732	chr9	21229730	21239332	-	protein_coding	KNOWN	Keap1	kelch-like ECH-associated protein 1 [Source:MGI Symbol;Acc:MGI:1858732]
ENSMUSG00000003309.10	7.35496572435752	-0.0374880897918949	0.0474122011759699	-0.790684441179143	0.429128157582334	NA	chr9	21295457	21312333	-	protein_coding	KNOWN	Ap1m2	adaptor protein complex AP-1, mu 2 subunit [Source:MGI Symbol;Acc:MGI:1336974]
ENSMUSG00000003316.11	38660.4850644903	0.000809978119410819	0.071146716227416	0.0113846170611975	0.990916586032774	0.998008169233764	chr8	111154421	111259216	-	protein_coding	KNOWN	Glg1	golgi apparatus protein 1 [Source:MGI Symbol;Acc:MGI:104967]
ENSMUSG00000003341.8	31.8008969925769	0.0603558570763079	0.0830118640030201	0.727075072957186	0.467179967894159	NA	chr10	80519585	80539124	-	protein_coding	KNOWN	Atp8b3	ATPase, class I, type 8B, member 3 [Source:MGI Symbol;Acc:MGI:1914581]
ENSMUSG00000003344.11	2034.98537839203	-0.0667440330502787	0.0812211651251506	-0.821756656007524	0.411215406929802	0.876682734125377	chr10	80642617	80657071	-	protein_coding	KNOWN	Btbd2	BTB (POZ) domain containing 2 [Source:MGI Symbol;Acc:MGI:1933831]
ENSMUSG00000003345.12	9826.55304418	0.135205610775193	0.072700333975004	1.85976602008018	0.0629186368288272	0.557907309853422	chr10	80622780	80640771	+	protein_coding	KNOWN	Csnk1g2	casein kinase 1, gamma 2 [Source:MGI Symbol;Acc:MGI:1920014]
ENSMUSG00000003346.11	1987.66259863726	-0.00612970603223576	0.0812506723803725	-0.0754419114655413	0.939863113675	0.993019494787933	chr10	80583654	80590341	-	protein_coding	KNOWN	Abhd17a	abhydrolase domain containing 17A [Source:MGI Symbol;Acc:MGI:106388]
ENSMUSG00000003348.9	3967.94915027045	0.0612033789968268	0.071010460398924	0.861892440254537	0.388746709422329	0.867256984935503	chr10	80685256	80701820	-	protein_coding	KNOWN	Mob3a	MOB kinase activator 3A [Source:MGI Symbol;Acc:MGI:3050117]
ENSMUSG00000003352.10	511.234383139686	0.118415062033431	0.106564479868494	1.11120574303522	0.266479799792932	0.818847202572004	chr15	98632220	98644530	+	protein_coding	KNOWN	Cacnb3	calcium channel, voltage-dependent, beta 3 subunit [Source:MGI Symbol;Acc:MGI:103307]
ENSMUSG00000003354.5	97.6104109730267	-0.0600062942645907	0.10942333873783	-0.548386614379963	0.583426465587936	NA	chr15	98708207	98723326	+	protein_coding	KNOWN	Ccdc65	coiled-coil domain containing 65 [Source:MGI Symbol;Acc:MGI:2146001]
ENSMUSG00000003355.6	4841.35897006378	-0.157560128516038	0.0785274387907785	-2.00643406868047	0.0448099565118225	0.495180976233899	chr15	98724373	98728198	-	protein_coding	KNOWN	Fkbp11	FK506 binding protein 11 [Source:MGI Symbol;Acc:MGI:1913370]
ENSMUSG00000003360.11	7746.68768226259	-0.0839443290901177	0.0678376059239861	-1.23743059541605	0.215927266053655	0.790954590876356	chr15	98645134	98662889	-	protein_coding	KNOWN	Ddx23	DEAD (Asp-Glu-Ala-Asp) box polypeptide 23 [Source:MGI Symbol;Acc:MGI:1921601]
ENSMUSG00000003363.12	7010.10220627811	0.0824828243696832	0.074110316249578	1.11297358510669	0.265719774372369	0.818463400133648	chr7	27532000	27553218	-	protein_coding	KNOWN	Pld3	phospholipase D family, member 3 [Source:MGI Symbol;Acc:MGI:1333782]
ENSMUSG00000003378.8	2728.63744270429	0.0213183060693273	0.0751059725724443	0.283843019924474	0.77653068463685	0.96797323992424	chr7	25009853	25072369	-	protein_coding	KNOWN	Grik5	glutamate receptor, ionotropic, kainate 5 (gamma 2) [Source:MGI Symbol;Acc:MGI:95818]
ENSMUSG00000003379.7	13.5971093039772	0.0371895379700275	0.0607025201511818	0.61265228984572	0.54010627547687	NA	chr7	24897381	24902197	+	protein_coding	KNOWN	Cd79a	CD79A antigen (immunoglobulin-associated alpha) [Source:MGI Symbol;Acc:MGI:101774]
ENSMUSG00000003380.10	4832.18457690593	-0.18657149200248	0.07549487090286	-2.47131347826984	0.0134617756020189	0.270195576656957	chr7	24969750	24972728	-	protein_coding	KNOWN	Rabac1	Rab acceptor 1 (prenylated) [Source:MGI Symbol;Acc:MGI:1201692]
ENSMUSG00000003382.15	2593.34610572164	0.131826480704633	0.0798126485582073	1.65169911143209	0.0985959039150313	0.643114955066979	chr3	87525407	87540156	+	protein_coding	KNOWN	Etv3	ets variant 3 [Source:MGI Symbol;Acc:MGI:1350926]
ENSMUSG00000003402.10	20501.3306956303	0.000257999621233544	0.0710899692966389	0.00362919865891322	0.997104324778498	0.999110881469228	chr9	22003035	22014219	+	protein_coding	KNOWN	Prkcsh	protein kinase C substrate 80K-H [Source:MGI Symbol;Acc:MGI:107877]
ENSMUSG00000003410.7	1.95997997687998	0.0107175582163072	0.0229327310103984	0.46734766179604	0.640251161717753	NA	chr9	22015005	22052023	-	protein_coding	KNOWN	Elavl3	ELAV (embryonic lethal, abnormal vision, Drosophila)-like 3 (Hu antigen C) [Source:MGI Symbol;Acc:MGI:109157]
ENSMUSG00000003411.7	115.460736226692	0.0868442010668226	0.112146217478312	0.774383684261285	0.438703929207932	0.882181243719352	chr4	108879063	108943324	+	protein_coding	KNOWN	Rab3b	RAB3B, member RAS oncogene family [Source:MGI Symbol;Acc:MGI:1917158]
ENSMUSG00000003418.11	177.70390626948	-0.194360927102579	0.114356814530761	-1.69960074439025	0.0892060502505517	0.629695488846043	chr2	13651021	13794064	-	protein_coding	KNOWN	St8sia6	ST8 alpha-N-acetyl-neuraminide alpha-2,8-sialyltransferase 6 [Source:MGI Symbol;Acc:MGI:2386797]
ENSMUSG00000003420.7	5100.7931607272	-0.0350694272579246	0.0769098262554907	-0.455981101054964	0.648403568444176	0.944445611732482	chr7	45092993	45103822	-	protein_coding	KNOWN	Fcgrt	Fc receptor, IgG, alpha chain transporter [Source:MGI Symbol;Acc:MGI:103017]
ENSMUSG00000003421.9	1542.44808569953	-0.171757685452421	0.0837489361586028	-2.0508640865258	0.0402801844083701	0.473710379884592	chr7	45062429	45078503	+	protein_coding	KNOWN	Nosip	nitric oxide synthase interacting protein [Source:MGI Symbol;Acc:MGI:1913644]
ENSMUSG00000003423.11	2393.22452166968	-0.104137986508942	0.077435198233658	-1.34484044574548	0.178676765769392	0.755850004495189	chr7	45154303	45160069	+	protein_coding	KNOWN	Pih1d1	PIH1 domain containing 1 [Source:MGI Symbol;Acc:MGI:1916095]
ENSMUSG00000003429.10	45923.6242680909	-0.0702742852200818	0.0713270851352239	-0.985239829818559	0.324506280465732	0.842982963753492	chr7	45122388	45124389	-	protein_coding	KNOWN	Rps11	ribosomal protein S11 [Source:MGI Symbol;Acc:MGI:1351329]
ENSMUSG00000003435.8	16626.0092890744	-0.0279038998793587	0.0666975345118009	-0.418364787898143	0.675680427349763	0.951062222905341	chr7	28314898	28338719	-	protein_coding	KNOWN	Supt5	suppressor of Ty 5 [Source:MGI Symbol;Acc:MGI:1202400]
ENSMUSG00000003436.11	4.77410053242355	-0.00938586576908753	0.0344883443218993	-0.272146023638708	0.785509742763776	NA	chr7	28293553	28302238	-	protein_coding	KNOWN	Dll3	delta-like 3 (Drosophila) [Source:MGI Symbol;Acc:MGI:1096877]
ENSMUSG00000003437.11	5344.74703824904	0.117224847386752	0.0714071812054791	1.6416394738987	0.100664741958023	0.643651310846113	chr7	28392951	28399388	+	protein_coding	KNOWN	Paf1	Paf1, RNA polymerase II associated factor, homolog (S. cerevisiae) [Source:MGI Symbol;Acc:MGI:1923988]
ENSMUSG00000003438.14	2212.10588446358	-0.0948684837230571	0.0789040593941246	-1.20232703426817	0.229236846716554	0.797654531844782	chr7	28305516	28312072	-	protein_coding	KNOWN	Timm50	translocase of inner mitochondrial membrane 50 [Source:MGI Symbol;Acc:MGI:1913775]
ENSMUSG00000003444.8	805.442317242062	0.0513328717740551	0.0955496016723828	0.53723794631885	0.591103262895503	0.92850133443692	chr7	28386146	28392708	-	protein_coding	KNOWN	Med29	mediator complex subunit 29 [Source:MGI Symbol;Acc:MGI:1914474]
ENSMUSG00000003452.12	97.5565034604057	0.12822002428036	0.109056724138547	1.17571864819145	0.239707324176489	NA	chr6	149408984	149563329	+	protein_coding	KNOWN	Bicd1	bicaudal D homolog 1 (Drosophila) [Source:MGI Symbol;Acc:MGI:1101760]
ENSMUSG00000003458.9	8099.07988532292	-0.0475089166650539	0.0697301819937023	-0.681325005997327	0.495665863996069	0.905867506123488	chr1	172066013	172082795	-	protein_coding	KNOWN	Ncstn	nicastrin [Source:MGI Symbol;Acc:MGI:1891700]
ENSMUSG00000003464.10	4310.794074261	-0.0629233373323353	0.0706139290973739	-0.891089592898399	0.372881107635995	0.861176354089274	chr1	172126755	172136493	+	protein_coding	KNOWN	Pex19	peroxisomal biogenesis factor 19 [Source:MGI Symbol;Acc:MGI:1334458]
ENSMUSG00000003469.6	142.921497009757	0.0922912593355121	0.10877346022038	0.848472220599821	0.396175036838812	0.870925798423376	chr14	70457476	70468832	+	protein_coding	KNOWN	Phyhip	phytanoyl-CoA hydroxylase interacting protein [Source:MGI Symbol;Acc:MGI:1860417]
ENSMUSG00000003476.12	4.35013912052472	-0.0305931312411497	0.0378284511696796	-0.808733381758723	0.418668522486026	NA	chr6	55090049	55133016	-	protein_coding	KNOWN	Crhr2	corticotropin releasing hormone receptor 2 [Source:MGI Symbol;Acc:MGI:894312]
ENSMUSG00000003477.5	0.644995581187334	-7.83021688959012e-05	0.0130312366104809	-0.0060088057055862	0.995205695548989	NA	chr6	55170626	55175043	-	protein_coding	KNOWN	Inmt	indolethylamine N-methyltransferase [Source:MGI Symbol;Acc:MGI:102963]
ENSMUSG00000003484.4	1.95950637497328	0.0206359725773266	0.0234158491528494	0.88128226495751	0.378165062750484	NA	chr8	71988482	72009626	-	protein_coding	KNOWN	Cyp4f18	cytochrome P450, family 4, subfamily f, polypeptide 18 [Source:MGI Symbol;Acc:MGI:1919304]
ENSMUSG00000003500.10	3858.85955038772	-0.0293600435487779	0.0768885575896217	-0.381851922694162	0.702571202947211	0.956182166217684	chr6	29200434	29216364	-	protein_coding	KNOWN	Impdh1	inosine 5'-phosphate dehydrogenase 1 [Source:MGI Symbol;Acc:MGI:96567]
ENSMUSG00000003505.12	0	NA	NA	NA	NA	NA	chr7	18345422	18355009	-	protein_coding	KNOWN	Psg18	pregnancy specific glycoprotein 18 [Source:MGI Symbol;Acc:MGI:1347251]
ENSMUSG00000003518.10	954.359956579766	0.238528115747786	0.0921732650598387	2.58782322176538	0.00965845338613666	0.223282745601652	chr11	101971143	101987013	-	protein_coding	KNOWN	Dusp3	dual specificity phosphatase 3 (vaccinia virus phosphatase VH1-related) [Source:MGI Symbol;Acc:MGI:1919599]
ENSMUSG00000003526.8	170.937709246945	0.151566831417185	0.11108518314325	1.36441987246608	0.172435456940119	0.749121063569071	chr16	18060357	18090203	-	protein_coding	KNOWN	Prodh	proline dehydrogenase [Source:MGI Symbol;Acc:MGI:97770]
ENSMUSG00000003527.8	1644.01095307128	-0.0433896710124367	0.0835160879161482	-0.519536679639506	0.603386541339676	0.931442569155267	chr16	17900711	17911348	-	protein_coding	KNOWN	Dgcr14	DiGeorge syndrome critical region gene 14 [Source:MGI Symbol;Acc:MGI:107854]
ENSMUSG00000003528.11	4191.07175263664	-0.00773284842061857	0.0707931157073032	-0.109231644113396	0.91301876209501	0.988533547895046	chr16	17925211	17928219	-	protein_coding	KNOWN	Slc25a1	solute carrier family 25 (mitochondrial carrier, citrate transporter), member 1 [Source:MGI Symbol;Acc:MGI:1345283]
ENSMUSG00000003531.11	1114.84585988095	-0.110295516032141	0.0889401428330169	-1.24010949970272	0.214934895744173	0.790954590876356	chr16	18052860	18071632	+	protein_coding	KNOWN	Dgcr6	DiGeorge syndrome critical region gene 6 [Source:MGI Symbol;Acc:MGI:1202877]
ENSMUSG00000003534.14	7224.56602842746	0.170893989227995	0.0802305649187411	2.13003597071863	0.0331686437722253	0.433738648762857	chr17	35681567	35704621	-	protein_coding	KNOWN	Ddr1	discoidin domain receptor family, member 1 [Source:MGI Symbol;Acc:MGI:99216]
ENSMUSG00000003541.6	4181.40510387174	0.233154162736434	0.0936105906220404	2.49068146229106	0.0127498370017774	0.259527342492155	chr17	35821684	35822923	+	protein_coding	KNOWN	Ier3	immediate early response 3 [Source:MGI Symbol;Acc:MGI:104814]
ENSMUSG00000003545.2	98542.9341077737	0.172578360986128	0.111575994322079	1.54673379372231	0.121927450676953	0.68031461845775	chr7	19302721	19310045	-	protein_coding	KNOWN	Fosb	FBJ osteosarcoma oncogene B [Source:MGI Symbol;Acc:MGI:95575]
ENSMUSG00000003546.9	1359.92365326228	-0.0355226299887259	0.0859647963632003	-0.413222987682576	0.679443247485229	0.951421297258646	chr17	46630631	46645144	-	protein_coding	KNOWN	Klc4	kinesin light chain 4 [Source:MGI Symbol;Acc:MGI:1922014]
ENSMUSG00000003549.6	2359.14826732219	0.0474992872331733	0.0815188443101306	0.58267861419216	0.560109672431907	0.921218473917401	chr7	19344778	19356524	+	protein_coding	KNOWN	Ercc1	excision repair cross-complementing rodent repair deficiency, complementation group 1 [Source:MGI Symbol;Acc:MGI:95412]
ENSMUSG00000003555.7	2.4381789675529	-2.06706929971095e-05	0.0270528946658668	-0.000764084333762262	0.999390348966261	NA	chr19	46667165	46672974	-	protein_coding	KNOWN	Cyp17a1	cytochrome P450, family 17, subfamily a, polypeptide 1 [Source:MGI Symbol;Acc:MGI:88586]
ENSMUSG00000003559.7	1570.9837088599	0.0708225194211462	0.085565061851897	0.827703713271799	0.407838315696541	0.875455950092426	chr19	46707443	46741095	+	protein_coding	KNOWN	As3mt	arsenic (+3 oxidation state) methyltransferase [Source:MGI Symbol;Acc:MGI:1929882]
ENSMUSG00000003573.12	701.666236799806	0.0883478688069741	0.0998338724021607	0.884948832306959	0.376184228914794	0.861176354089274	chr8	70282827	70294361	+	protein_coding	KNOWN	Homer3	homer homolog 3 (Drosophila) [Source:MGI Symbol;Acc:MGI:1347359]
ENSMUSG00000003575.10	3971.23481430721	-0.0608732751065786	0.0712120251550168	-0.854817356676312	0.392652267900012	0.869828244393148	chr8	70382355	70439579	-	protein_coding	KNOWN	Crtc1	CREB regulated transcription coactivator 1 [Source:MGI Symbol;Acc:MGI:2142523]
ENSMUSG00000003581.11	2032.54079904427	0.012688404882092	0.0839070117567059	0.15121983987325	0.879802300307098	0.983755448244576	chr11	4135202	4141172	+	protein_coding	KNOWN	Rnf215	ring finger protein 215 [Source:MGI Symbol;Acc:MGI:1918923]
ENSMUSG00000003585.10	2279.68474011253	0.115779387864224	0.0849421628880242	1.36303790635578	0.172870564365578	0.749121063569071	chr11	4097039	4123415	-	protein_coding	KNOWN	Sec14l2	SEC14-like 2 (S. cerevisiae) [Source:MGI Symbol;Acc:MGI:1915065]
ENSMUSG00000003604.11	708.36460186036	-0.110062522321042	0.0976432426709795	-1.12719036474353	0.259662003391026	0.817503415989261	chr2	112492964	112634573	+	protein_coding	KNOWN	Aven	apoptosis, caspase activation inhibitor [Source:MGI Symbol;Acc:MGI:1921518]
ENSMUSG00000003617.13	609.600326507852	0.373847985838992	0.101745913823754	3.67432923632273	0.000238475070849706	0.0155140616443231	chr3	19957054	20009145	+	protein_coding	KNOWN	Cp	ceruloplasmin [Source:MGI Symbol;Acc:MGI:88476]
ENSMUSG00000003623.4	1231.28724449425	-0.0404292894600572	0.0926909906036041	-0.436172805973715	0.662711356683144	0.94780442299626	chr5	8966033	8997324	-	protein_coding	KNOWN	Crot	carnitine O-octanoyltransferase [Source:MGI Symbol;Acc:MGI:1921364]
ENSMUSG00000003644.14	2098.43929530592	0.00584658142414397	0.0811320275087147	0.0720625578291626	0.942552123248211	0.993332685397931	chr4	133847290	133887797	-	protein_coding	KNOWN	Rps6ka1	ribosomal protein S6 kinase polypeptide 1 [Source:MGI Symbol;Acc:MGI:104558]
ENSMUSG00000003657.8	9.91933254890047	-0.0574315092347299	0.047235990848798	-1.21584216193469	0.224045054254936	NA	chr8	110142539	110168206	-	protein_coding	KNOWN	Calb2	calbindin 2 [Source:MGI Symbol;Acc:MGI:101914]
ENSMUSG00000003660.10	12852.0566949316	-0.0346927207818791	0.0640957561941293	-0.54126392825141	0.588325679628438	0.92815796349863	chr2	127208386	127240451	+	protein_coding	KNOWN	Snrnp200	small nuclear ribonucleoprotein 200 (U5) [Source:MGI Symbol;Acc:MGI:2444401]
ENSMUSG00000003662.7	1900.22130832968	-0.105184241705362	0.0873691725192167	-1.20390566457783	0.228626042133837	0.796833497482702	chr2	127240938	127247816	-	protein_coding	KNOWN	Ciao1	cytosolic iron-sulfur protein assembly 1 [Source:MGI Symbol;Acc:MGI:1346998]
ENSMUSG00000003665.6	191.933085473081	0.351466068709729	0.11172768546751	3.14573838381297	0.00165668123917013	0.0700199475058694	chr17	17843328	17855188	-	protein_coding	KNOWN	Has1	hyaluronan synthase1 [Source:MGI Symbol;Acc:MGI:106590]
ENSMUSG00000003680.12	2693.31700743504	-0.0111394509382561	0.0779517789899942	-0.142901818054543	0.886367722711062	0.985269816514326	chr19	8772522	8786417	-	protein_coding	KNOWN	Taf6l	TAF6-like RNA polymerase II, p300/CBP-associated factor (PCAF)-associated factor [Source:MGI Symbol;Acc:MGI:2444957]
ENSMUSG00000003721.11	2934.54904873946	-0.0819651548680582	0.074772076840061	-1.09620005665194	0.272991234844799	0.818847202572004	chr1	121304353	121332589	-	protein_coding	KNOWN	Insig2	insulin induced gene 2 [Source:MGI Symbol;Acc:MGI:1920249]
ENSMUSG00000003731.10	5550.06281067218	-0.0707363926315626	0.0761503542005879	-0.928904315339567	0.352938676400053	0.856125933047609	chr4	129643980	129672767	-	protein_coding	KNOWN	Kpna6	karyopherin (importin) alpha 6 [Source:MGI Symbol;Acc:MGI:1100836]
ENSMUSG00000003746.12	1344.8168663654	0.155453595383427	0.093793029451046	1.65741096426109	0.0974364162004688	0.642566636283703	chr10	53904788	54075796	-	protein_coding	KNOWN	Man1a	mannosidase 1, alpha [Source:MGI Symbol;Acc:MGI:104677]
ENSMUSG00000003752.8	4731.86344172792	0.194873188586442	0.101421296862521	1.92142276439826	0.0546784308933699	0.531755388904132	chr7	27207172	27228628	-	protein_coding	KNOWN	Itpkc	inositol 1,4,5-trisphosphate 3-kinase C [Source:MGI Symbol;Acc:MGI:2442554]
ENSMUSG00000003762.10	5516.93407750737	0.25014138904094	0.0691312408834135	3.61835525942303	0.000296481235965772	0.0183796671013435	chr7	27233023	27262252	+	protein_coding	KNOWN	Adck4	aarF domain containing kinase 4 [Source:MGI Symbol;Acc:MGI:1924139]
ENSMUSG00000003778.11	23154.2039198588	0.0302195626788307	0.065959007566707	0.458156721783123	0.646839850141497	0.944322479807769	chr18	34598615	34624601	-	protein_coding	KNOWN	Brd8	bromodomain containing 8 [Source:MGI Symbol;Acc:MGI:1925906]
ENSMUSG00000003779.12	5019.44631648045	-0.149793183644626	0.0694745868482668	-2.15608599403082	0.031076950948121	0.415802867583943	chr18	34624624	34633265	+	protein_coding	KNOWN	Kif20a	kinesin family member 20A [Source:MGI Symbol;Acc:MGI:1201682]
ENSMUSG00000003808.15	4194.96177590303	-0.115000798407303	0.0764046336703708	-1.50515476461083	0.132284291934521	0.691068975267501	chr8	84856989	84869257	+	protein_coding	KNOWN	Farsa	phenylalanyl-tRNA synthetase, alpha subunit [Source:MGI Symbol;Acc:MGI:1913840]
ENSMUSG00000003809.11	3283.70274566211	-0.049411196583278	0.0735890581983054	-0.671447600948042	0.501935429512893	0.907158296403759	chr8	84886393	84893921	-	protein_coding	KNOWN	Gcdh	glutaryl-Coenzyme A dehydrogenase [Source:MGI Symbol;Acc:MGI:104541]
ENSMUSG00000003810.9	5495.41963821954	0.0285496478539251	0.0718155547418549	0.397541284148656	0.690968349027468	0.955262339845867	chr4	116306762	116464183	-	protein_coding	KNOWN	Mast2	microtubule associated serine/threonine kinase 2 [Source:MGI Symbol;Acc:MGI:894676]
ENSMUSG00000003812.10	823.544830529079	-0.132121968211856	0.100202133970194	-1.31855443568853	0.187318115041388	0.764852573045618	chr8	84908560	84922915	+	protein_coding	KNOWN	Dnase2a	deoxyribonuclease II alpha [Source:MGI Symbol;Acc:MGI:1329019]
ENSMUSG00000003813.12	3377.12696675083	-0.0984598996314036	0.0728347511102912	-1.35182585414906	0.176431031293335	0.75265721434104	chr8	84834019	84840665	-	protein_coding	KNOWN	Rad23a	RAD23a homolog (S. cerevisiae) [Source:MGI Symbol;Acc:MGI:105126]
ENSMUSG00000003814.8	101350.681473768	-0.00752667935442037	0.064422076114829	-0.116833852746447	0.906991716837288	0.987690924350572	chr8	84841850	84846934	-	protein_coding	KNOWN	Calr	calreticulin [Source:MGI Symbol;Acc:MGI:88252]
ENSMUSG00000003824.9	1506.5328964987	-0.156377985658071	0.0884077252693229	-1.76882716054152	0.0769227226879718	0.599543388271212	chr8	84872111	84888221	+	protein_coding	KNOWN	Syce2	synaptonemal complex central element protein 2 [Source:MGI Symbol;Acc:MGI:1919096]
ENSMUSG00000003847.13	61150.6444104805	0.0374490393460484	0.0612637386156284	0.611275775724453	0.541017025255306	0.91692836162378	chr8	107293470	107379517	+	protein_coding	KNOWN	Nfat5	nuclear factor of activated T cells 5 [Source:MGI Symbol;Acc:MGI:1859333]
ENSMUSG00000003848.11	3833.31175783653	-0.0684550063937224	0.0767527935252254	-0.891889444665283	0.372452192843658	0.861176354089274	chr8	107412486	107425051	-	protein_coding	KNOWN	Nob1	NIN1/RPN12 binding protein 1 homolog (S. cerevisiae) [Source:MGI Symbol;Acc:MGI:1914869]
ENSMUSG00000003849.8	5076.97299709807	-0.106380324418653	0.0781912101419233	-1.36051512984087	0.173666968367288	0.749508718476657	chr8	107388225	107403206	-	protein_coding	KNOWN	Nqo1	NAD(P)H dehydrogenase, quinone 1 [Source:MGI Symbol;Acc:MGI:103187]
ENSMUSG00000003863.13	40.4065357366849	-0.0591956834944879	0.0899873258205686	-0.657822453936701	0.510652224295667	NA	chr7	45339126	45367019	-	protein_coding	KNOWN	Ppfia3	protein tyrosine phosphatase, receptor type, f polypeptide (PTPRF), interacting protein (liprin), alpha 3 [Source:MGI Symbol;Acc:MGI:1924037]
ENSMUSG00000003865.11	11655.7382306472	-0.0363604356389784	0.07173236672992	-0.506890226776977	0.612231843459251	0.932963824280919	chr7	45434844	45456619	+	protein_coding	KNOWN	Gys1	glycogen synthase 1, muscle [Source:MGI Symbol;Acc:MGI:101805]
ENSMUSG00000003868.9	4829.28761947138	-0.0797860181569059	0.070474642614155	-1.13212377100981	0.25758240237193	0.816637982196175	chr7	45421852	45438096	-	protein_coding	KNOWN	Ruvbl2	RuvB-like protein 2 [Source:MGI Symbol;Acc:MGI:1342299]
ENSMUSG00000003872.7	83.1678605781854	-0.134281891255271	0.107088110791903	-1.25393837151737	0.209864406608957	NA	chr7	45367891	45370583	-	protein_coding	KNOWN	Lin7b	lin-7 homolog B (C. elegans) [Source:MGI Symbol;Acc:MGI:1330858]
ENSMUSG00000003873.10	1791.63559977273	0.00981309179309388	0.0850588401446761	0.115368276553064	0.908153222677834	0.987824319614324	chr7	45461695	45466898	-	protein_coding	KNOWN	Bax	BCL2-associated X protein [Source:MGI Symbol;Acc:MGI:99702]
ENSMUSG00000003882.4	2.60203789469509	-0.0086318964211006	0.0266625622807987	-0.323745944976824	0.7461303834682	NA	chr15	9506161	9529876	-	protein_coding	KNOWN	Il7r	interleukin 7 receptor [Source:MGI Symbol;Acc:MGI:96562]
ENSMUSG00000003923.11	3480.16528571569	0.0436187217803464	0.0726753883955519	0.600185602627149	0.548382547664567	0.918951013119683	chr10	71225464	71238280	-	protein_coding	KNOWN	Tfam	transcription factor A, mitochondrial [Source:MGI Symbol;Acc:MGI:107810]
ENSMUSG00000003929.10	2459.15465003319	-0.114536364343354	0.0812934706838115	-1.40892452222688	0.158857487607077	0.735736953666561	chr17	33329342	33358878	-	protein_coding	KNOWN	Zfp81	zinc finger protein 81 [Source:MGI Symbol;Acc:MGI:1890752]
ENSMUSG00000003934.5	468.904685742573	-0.0587304117541293	0.104604972800188	-0.561449519864735	0.574491133926138	0.925105941141955	chr11	69554092	69560205	-	protein_coding	KNOWN	Efnb3	ephrin B3 [Source:MGI Symbol;Acc:MGI:109196]
ENSMUSG00000003948.13	389.085621208567	-0.0678918860042942	0.108754833894486	-0.624265456284575	0.532453265888111	0.912558109076113	chr11	90187684	90278589	+	protein_coding	KNOWN	Mmd	monocyte to macrophage differentiation-associated [Source:MGI Symbol;Acc:MGI:1914718]
ENSMUSG00000003949.13	338.950541513766	-0.0399689438648358	0.110724652635884	-0.36097601494649	0.718117377213965	0.957488906580821	chr11	90336536	90390895	-	protein_coding	KNOWN	Hlf	hepatic leukemia factor [Source:MGI Symbol;Acc:MGI:96108]
ENSMUSG00000003955.7	18513.588187839	-0.0789019689107897	0.0762012283585203	-1.03544221806455	0.300462438044057	0.834897343403812	chr16	36043844	36071515	-	protein_coding	KNOWN	Fam162a	family with sequence similarity 162, member A [Source:MGI Symbol;Acc:MGI:1917436]
ENSMUSG00000003970.8	45830.6601481084	-0.0232015035681727	0.0636592472593668	-0.364463994895239	0.715511555497785	0.957075564635487	chr15	76904071	76906318	+	protein_coding	KNOWN	Rpl8	ribosomal protein L8 [Source:MGI Symbol;Acc:MGI:1350927]
ENSMUSG00000003974.6	0.328014364663587	-0.00823843567086981	0.012260028057723	-0.671975270536202	0.501599439706173	NA	chr5	9485541	9725170	-	protein_coding	KNOWN	Grm3	glutamate receptor, metabotropic 3 [Source:MGI Symbol;Acc:MGI:1351340]
ENSMUSG00000003992.11	3487.52936130612	-0.0276846545811476	0.0753346278538163	-0.367489099897971	0.713254220973874	0.956314616906191	chr13	91460283	91703429	+	protein_coding	KNOWN	Ssbp2	single-stranded DNA binding protein 2 [Source:MGI Symbol;Acc:MGI:1914220]
ENSMUSG00000004018.6	1130.35137497282	-0.0277892794919405	0.0891863166199005	-0.311586805522808	0.755354563045643	0.964538617340696	chr11	26386135	26471876	+	protein_coding	KNOWN	Fancl	Fanconi anemia, complementation group L [Source:MGI Symbol;Acc:MGI:1914280]
ENSMUSG00000004031.10	55.6532693975667	0.28664345467079	0.0953936125103555	3.00484956096691	0.00265712236872622	NA	chr1	158245269	158356326	-	protein_coding	KNOWN	Brinp2	bone morphogenic protein/retinoic acid inducible neural-specific 2 [Source:MGI Symbol;Acc:MGI:2443333]
ENSMUSG00000004032.7	3873.65510843407	-0.0429954409492703	0.0797883828905533	-0.538868434120887	0.589977639303599	0.92850133443692	chr3	107895821	107898686	+	protein_coding	KNOWN	Gstm5	glutathione S-transferase, mu 5 [Source:MGI Symbol;Acc:MGI:1309466]
ENSMUSG00000004035.9	9.83583815855087	-0.00912839924707214	0.0502096416516125	-0.181805703980343	0.855735207997977	NA	chr3	107926334	107931817	-	protein_coding	KNOWN	Gstm7	glutathione S-transferase, mu 7 [Source:MGI Symbol;Acc:MGI:1915562]
ENSMUSG00000004038.9	0.390667155815978	0.00867346239380867	0.0124447185090515	0.696959307476511	0.485828260279713	NA	chr3	107963696	107969283	-	protein_coding	KNOWN	Gstm3	glutathione S-transferase, mu 3 [Source:MGI Symbol;Acc:MGI:106026]
ENSMUSG00000004040.13	42778.4574841115	0.230247997803409	0.0822619265168588	2.79896189589265	0.00512671869112238	0.148233215817504	chr11	100885098	100939540	-	protein_coding	KNOWN	Stat3	signal transducer and activator of transcription 3 [Source:MGI Symbol;Acc:MGI:103038]
ENSMUSG00000004043.11	3208.7489705156	0.0429864828143869	0.0749291848177642	0.573694788204818	0.566174355747975	0.92284412366179	chr11	100859351	100885169	+	protein_coding	KNOWN	Stat5a	signal transducer and activator of transcription 5A [Source:MGI Symbol;Acc:MGI:103036]
ENSMUSG00000004044.9	11019.5527198462	0.0263352782977075	0.0722579740696361	0.364461896929574	0.715513121866739	0.957075564635487	chr11	100956733	100970887	-	protein_coding	KNOWN	Ptrf	polymerase I and transcript release factor [Source:MGI Symbol;Acc:MGI:1277968]
ENSMUSG00000004054.8	1454.46835116629	-0.0324853171619522	0.0875942561671711	-0.370861270857246	0.710740862696747	0.956314616906191	chr19	5689131	5702862	+	protein_coding	KNOWN	Map3k11	mitogen-activated protein kinase kinase kinase 11 [Source:MGI Symbol;Acc:MGI:1346880]
ENSMUSG00000004056.12	16042.2568122932	0.0421814255108566	0.0676702092356055	0.623338186586578	0.533062308800463	0.912558109076113	chr7	27591552	27640826	+	protein_coding	KNOWN	Akt2	thymoma viral proto-oncogene 2 [Source:MGI Symbol;Acc:MGI:104874]
ENSMUSG00000004069.13	3077.05294483095	-0.0680696453601612	0.0739227712162746	-0.920821070966225	0.35714385210075	0.857967027147209	chr16	4639989	4707695	+	protein_coding	KNOWN	Dnaja3	DnaJ (Hsp40) homolog, subfamily A, member 3 [Source:MGI Symbol;Acc:MGI:1933786]
ENSMUSG00000004070.12	3346.92980303752	-0.122674148848554	0.0758820796714694	-1.61664189199439	0.105955603665939	0.655834870421238	chr16	4726361	4766742	+	protein_coding	KNOWN	Hmox2	heme oxygenase (decycling) 2 [Source:MGI Symbol;Acc:MGI:109373]
ENSMUSG00000004071.9	9015.00430536946	0.0625897126514539	0.0660218854645928	0.948014619864507	0.343122011521231	0.852266642049356	chr16	4750348	4790292	-	protein_coding	KNOWN	Cdip1	cell death inducing Trp53 target 1 [Source:MGI Symbol;Acc:MGI:1913876]
ENSMUSG00000004085.11	2622.19810731879	0.200730635598929	0.0755100986328838	2.65832834591892	0.00785293431179159	0.194845810349298	chr2	72285637	72442610	+	protein_coding	KNOWN	Zak	sterile alpha motif and leucine zipper containing kinase AZK [Source:MGI Symbol;Acc:MGI:2443258]
ENSMUSG00000004096.8	4359.8642478551	-0.0645354175802729	0.0722783308734282	-0.892873656605125	0.371924835978395	0.861176354089274	chr9	14500617	14510577	+	protein_coding	KNOWN	Cwc15	CWC15 homolog (S. cerevisiae) [Source:MGI Symbol;Acc:MGI:1913320]
ENSMUSG00000004098.7	699.392798402165	0.0477586186409554	0.108038781962652	0.442050694883481	0.658452521936654	0.946595358143188	chr9	20770050	20815067	-	protein_coding	KNOWN	Col5a3	collagen, type V, alpha 3 [Source:MGI Symbol;Acc:MGI:1858212]
ENSMUSG00000004099.12	11772.111159639	0.0305186671906925	0.0705610017472264	0.43251465306602	0.665367404692517	0.948509466763222	chr9	20907206	20959888	-	protein_coding	KNOWN	Dnmt1	DNA methyltransferase (cytosine-5) 1 [Source:MGI Symbol;Acc:MGI:94912]
ENSMUSG00000004100.8	3018.91325582617	-0.0333282164947981	0.0791306430485361	-0.421179649385076	0.673623903568352	0.951062222905341	chr9	20888175	20892178	+	protein_coding	KNOWN	Ppan	peter pan homolog (Drosophila) [Source:MGI Symbol;Acc:MGI:2178445]
ENSMUSG00000004105.7	13133.1024842815	0.0730293706803686	0.0662292837459494	1.10267492791412	0.270168358522985	0.818847202572004	chr2	33216069	33247717	+	protein_coding	KNOWN	Angptl2	angiopoietin-like 2 [Source:MGI Symbol;Acc:MGI:1347002]
ENSMUSG00000004110.11	76.3369203287355	0.0319770232028373	0.104242353826218	0.306756534451879	0.759028694610318	NA	chr1	154390731	154884501	-	protein_coding	KNOWN	Cacna1e	calcium channel, voltage-dependent, R type, alpha 1E subunit [Source:MGI Symbol;Acc:MGI:106217]
ENSMUSG00000004113.15	126.126042724853	0.205870063920796	0.111195580735348	1.85142307418474	0.0641087120906707	0.564592780085593	chr2	24603887	24763152	-	protein_coding	KNOWN	Cacna1b	calcium channel, voltage-dependent, N type, alpha 1B subunit [Source:MGI Symbol;Acc:MGI:88296]
ENSMUSG00000004127.9	1816.98517629578	0.0698677818559456	0.0828231531424335	0.84357790309905	0.398905316378505	0.872062068990223	chr3	138143448	138159821	+	protein_coding	KNOWN	Trmt10a	tRNA methyltransferase 10A [Source:MGI Symbol;Acc:MGI:1920421]
ENSMUSG00000004151.13	659.001737425047	-0.234113385638293	0.0991729385722725	-2.36065794770901	0.0182425480401499	0.321902483998941	chr12	38779380	38868215	+	protein_coding	KNOWN	Etv1	ets variant 1 [Source:MGI Symbol;Acc:MGI:99254]
ENSMUSG00000004187.10	334.99169439504	0.0534572410539515	0.110603829811046	0.483321790441408	0.628867270324899	0.938498997765121	chr15	76660641	76668196	+	protein_coding	KNOWN	Kifc2	kinesin family member C2 [Source:MGI Symbol;Acc:MGI:109187]
ENSMUSG00000004207.11	42189.2055190414	0.0256564102825001	0.0685609174639495	0.374213345321563	0.708245595993814	0.956182166217684	chr10	60277627	60302597	+	protein_coding	KNOWN	Psap	prosaposin [Source:MGI Symbol;Acc:MGI:97783]
ENSMUSG00000004221.13	2733.39749222553	-0.0763111001846624	0.0757178081890867	-1.00783556748096	0.313533407893459	0.83861957469104	chrX	74393290	74453854	+	protein_coding	KNOWN	Ikbkg	inhibitor of kappaB kinase gamma [Source:MGI Symbol;Acc:MGI:1338074]
ENSMUSG00000004231.12	0.164007182331793	-0.00664249268156222	0.0110524253284889	-0.600998648182716	0.547840886677252	NA	chr19	44756045	44837871	+	protein_coding	KNOWN	Pax2	paired box 2 [Source:MGI Symbol;Acc:MGI:97486]
ENSMUSG00000004233.11	1961.06302228972	-0.0337379757735341	0.0797182103602276	-0.423215418673854	0.672138098286039	0.950983586930171	chr3	99141068	99239186	+	protein_coding	KNOWN	Wars2	tryptophanyl tRNA synthetase 2 (mitochondrial) [Source:MGI Symbol;Acc:MGI:1917810]
ENSMUSG00000004263.12	8573.83692464652	0.0181239497441899	0.0789140890639352	0.229666843515181	0.818350661265454	0.973176873243057	chr6	124739189	124756524	-	protein_coding	KNOWN	Atn1	atrophin 1 [Source:MGI Symbol;Acc:MGI:104725]
ENSMUSG00000004264.14	6879.93131583683	-0.00237973204724258	0.0691933020865292	-0.034392520308781	0.972564147873943	0.995923526799959	chr6	124712336	124716950	+	protein_coding	KNOWN	Phb2	prohibitin 2 [Source:MGI Symbol;Acc:MGI:102520]
ENSMUSG00000004266.12	97.9351789633741	-0.0763434116197902	0.108117701370003	-0.706113898579163	0.480117309137623	NA	chr6	124720707	124738714	-	protein_coding	KNOWN	Ptpn6	protein tyrosine phosphatase, non-receptor type 6 [Source:MGI Symbol;Acc:MGI:96055]
ENSMUSG00000004267.13	7959.62084413176	0.218744350631086	0.0769576720400348	2.84239822791535	0.00447755241259951	0.137036391332183	chr6	124760053	124769673	-	protein_coding	KNOWN	Eno2	enolase 2, gamma neuronal [Source:MGI Symbol;Acc:MGI:95394]
ENSMUSG00000004268.8	3720.54645927343	-0.134754836883088	0.0767789623406627	-1.75510104298089	0.0792420259661337	0.604972324668989	chr6	124704381	124712178	-	protein_coding	KNOWN	Emg1	EMG1 nucleolar protein homolog (S. cerevisiae) [Source:MGI Symbol;Acc:MGI:1315195]
ENSMUSG00000004270.10	3225.71719678203	-0.060283708877621	0.0750796387941409	-0.802930193136804	0.422015083479354	0.879411348103622	chr6	124663027	124704418	+	protein_coding	KNOWN	Lpcat3	lysophosphatidylcholine acyltransferase 3 [Source:MGI Symbol;Acc:MGI:1315211]
ENSMUSG00000004285.9	2576.52557987713	0.0170213709464313	0.0759407942918645	0.224140017301014	0.822648355206509	0.973989843894706	chr6	29467718	29470512	+	protein_coding	KNOWN	Atp6v1f	ATPase, H+ transporting, lysosomal V1 subunit F [Source:MGI Symbol;Acc:MGI:1913394]
ENSMUSG00000004296.11	1.73446255891632	0.017409937614645	0.0221657761363951	0.785442274049621	0.432194303197366	NA	chr11	44400063	44414033	+	protein_coding	KNOWN	Il12b	interleukin 12b [Source:MGI Symbol;Acc:MGI:96540]
ENSMUSG00000004317.11	12943.2610330834	0.0292954810567088	0.063840003772208	0.458889087181763	0.646313815762128	0.944322479807769	chrX	7153810	7319358	-	protein_coding	KNOWN	Clcn5	chloride channel 5 [Source:MGI Symbol;Acc:MGI:99486]
ENSMUSG00000004319.12	6234.59721721774	-0.101254513030152	0.0698249041738875	-1.4501203292452	0.147024966996878	0.715289448606384	chr8	60910389	60983300	-	protein_coding	KNOWN	Clcn3	chloride channel 3 [Source:MGI Symbol;Acc:MGI:103555]
ENSMUSG00000004328.12	4702.66126522778	-0.0646573297411266	0.0708500880991237	-0.912593498128992	0.361456375158137	0.859294054507299	chr7	17031507	17062427	-	protein_coding	KNOWN	Hif3a	hypoxia inducible factor 3, alpha subunit [Source:MGI Symbol;Acc:MGI:1859778]
ENSMUSG00000004341.7	0.693677560827665	0.00123231969694222	0.0139267641347794	0.0884857160655678	0.929490636733661	NA	chr13	21312217	21319624	+	protein_coding	KNOWN	Gpx6	glutathione peroxidase 6 [Source:MGI Symbol;Acc:MGI:1922762]
ENSMUSG00000004344.8	0	NA	NA	NA	NA	NA	chr13	21286429	21292731	-	protein_coding	KNOWN	Gpx5	glutathione peroxidase 5 [Source:MGI Symbol;Acc:MGI:104886]
ENSMUSG00000004347.13	118.351407622323	0.0221663687631797	0.111981359280847	0.197946952113582	0.843086568440756	0.97650039954544	chr6	56069821	56369634	-	protein_coding	KNOWN	Pde1c	phosphodiesterase 1C [Source:MGI Symbol;Acc:MGI:108413]
ENSMUSG00000004356.7	3025.2740345597	0.0296105040034819	0.0747352499686035	0.396205325009569	0.691953563290928	0.955262339845867	chr10	88746607	88826814	-	protein_coding	KNOWN	Utp20	UTP20, small subunit (SSU) processome component, homolog (yeast) [Source:MGI Symbol;Acc:MGI:1917933]
ENSMUSG00000004359.13	1.61800552703825	-0.00412040983948857	0.0189098008130885	-0.217898109039658	0.827508500517609	NA	chr10	88674772	88685015	-	protein_coding	KNOWN	Spic	Spi-C transcription factor (Spi-1/PU.1 related) [Source:MGI Symbol;Acc:MGI:1341168]
ENSMUSG00000004360.8	432.620405736505	-0.0551595350587253	0.107370845455814	-0.513729167583252	0.607441356445368	0.932563377743615	chr10	29211643	29230779	+	protein_coding	KNOWN	9330159F19Rik	RIKEN cDNA 9330159F19 gene [Source:MGI Symbol;Acc:MGI:3036239]
ENSMUSG00000004364.11	10949.9939575596	0.0257991434702702	0.0701231334754458	0.367912016928109	0.712938839541047	0.956314616906191	chr1	80264923	80340480	-	protein_coding	KNOWN	Cul3	cullin 3 [Source:MGI Symbol;Acc:MGI:1347360]
ENSMUSG00000004366.3	0.647180178900451	-0.00981443100730857	0.0133435944910191	-0.735516281906959	0.462025127677843	NA	chr16	23889581	23890844	-	protein_coding	KNOWN	Sst	somatostatin [Source:MGI Symbol;Acc:MGI:98326]
ENSMUSG00000004371.11	116.397755499534	0.3102860836167	0.110202076730599	2.81561013024489	0.00486847074015545	0.144227053093942	chr7	4773055	4782857	-	protein_coding	KNOWN	Il11	interleukin 11 [Source:MGI Symbol;Acc:MGI:107613]
ENSMUSG00000004383.14	859.167907248389	-0.139787538803821	0.0934605563518871	-1.49568485637416	0.134735798441064	0.696220615756312	chr8	72814599	73353540	-	protein_coding	KNOWN	Large	like-glycosyltransferase [Source:MGI Symbol;Acc:MGI:1342270]
ENSMUSG00000004393.7	3720.33070425886	0.00411355211480738	0.0720540004889048	0.0570898504856896	0.954473621377208	0.99457626387229	chr11	6258919	6267772	-	protein_coding	KNOWN	Ddx56	DEAD (Asp-Glu-Ala-Asp) box polypeptide 56 [Source:MGI Symbol;Acc:MGI:1277172]
ENSMUSG00000004394.9	3432.68079737321	-0.062576436392418	0.0756918153335714	-0.826726590142483	0.408392046610154	0.875888623638183	chr11	6270369	6274870	-	protein_coding	KNOWN	Tmed4	transmembrane emp24 protein transport domain containing 4 [Source:MGI Symbol;Acc:MGI:1915070]
ENSMUSG00000004415.12	342.386276198136	-0.0707034577202037	0.110902485789584	-0.637528160138359	0.523780873263511	0.910605324793811	chr5	136741759	136883209	-	protein_coding	KNOWN	Col26a1	collagen, type XXVI, alpha 1 [Source:MGI Symbol;Acc:MGI:2155345]
ENSMUSG00000004446.9	121.713392243221	0.0603295694136319	0.112638437358244	0.535603749737358	0.592232436679978	0.92850133443692	chr6	120891930	120916853	-	protein_coding	KNOWN	Bid	BH3 interacting domain death agonist [Source:MGI Symbol;Acc:MGI:108093]
ENSMUSG00000004451.11	3372.8250111587	0.0734118509670615	0.0729281225707287	1.00663294733611	0.314111195381391	0.83861957469104	chr1	119470305	119504794	-	protein_coding	KNOWN	Ralb	v-ral simian leukemia viral oncogene homolog B (ras related) [Source:MGI Symbol;Acc:MGI:1927244]
ENSMUSG00000004455.13	4649.9137278217	-0.00970059298728893	0.0703304674004494	-0.137928743343272	0.890296733610485	0.985327044841765	chr5	122158278	122175273	+	protein_coding	KNOWN	Ppp1cc	protein phosphatase 1, catalytic subunit, gamma isoform [Source:MGI Symbol;Acc:MGI:104872]
ENSMUSG00000004460.13	5639.68745636153	0.00547216129270095	0.0723403368200097	0.0756446753395171	0.939701792481115	0.99298748591322	chr16	22857845	22879634	+	protein_coding	KNOWN	Dnajb11	DnaJ (Hsp40) homolog, subfamily B, member 11 [Source:MGI Symbol;Acc:MGI:1915088]
ENSMUSG00000004462.6	880.957297309587	-0.0485943291712612	0.0931884486981004	-0.521463012317017	0.602044265557903	0.931386393162117	chr16	22813215	22857569	-	protein_coding	KNOWN	Tbccd1	TBCC domain containing 1 [Source:MGI Symbol;Acc:MGI:1917823]
ENSMUSG00000004473.9	11693.0846856012	-0.175463342099898	0.0683848748912073	-2.56582091257812	0.0102931957007964	0.230874966972741	chr7	44303770	44306959	-	protein_coding	KNOWN	Clec11a	C-type lectin domain family 11, member a [Source:MGI Symbol;Acc:MGI:1298219]
ENSMUSG00000004500.8	1559.83944033579	-0.135785085776298	0.0847661370616829	-1.60187889271738	0.10918239284257	0.663915104621849	chr7	12965838	12974236	+	protein_coding	KNOWN	Zfp324	zinc finger protein 324 [Source:MGI Symbol;Acc:MGI:2444641]
ENSMUSG00000004508.5	204.158815805449	0.0217582137535331	0.114250604520923	0.190442876383631	0.848962101919378	0.977836520131619	chr7	97081751	97308940	+	protein_coding	KNOWN	Gab2	growth factor receptor bound protein 2-associated protein 2 [Source:MGI Symbol;Acc:MGI:1333854]
ENSMUSG00000004530.9	1970.05183051289	0.0676277640204066	0.082326906980945	0.821453963235366	0.411387736602075	0.876682734125377	chr5	113842436	113908758	-	protein_coding	KNOWN	Coro1c	coronin, actin binding protein 1C [Source:MGI Symbol;Acc:MGI:1345964]
ENSMUSG00000004535.9	9652.01573214075	0.133549824533216	0.070452748457914	1.89559424516978	0.0580137188319075	0.541120001318465	chr6	52713729	52766780	+	protein_coding	KNOWN	Tax1bp1	Tax1 (human T cell leukemia virus type I) binding protein 1 [Source:MGI Symbol;Acc:MGI:1289308]
ENSMUSG00000004540.7	3.02607323234908	0.0191968849287226	0.0299667875634456	0.64060536646042	0.521779112055522	NA	chr7	18813937	18821607	-	protein_coding	KNOWN	Psg17	pregnancy specific glycoprotein 17 [Source:MGI Symbol;Acc:MGI:1347250]
ENSMUSG00000004542.12	0	NA	NA	NA	NA	NA	chr7	18789567	18798520	-	protein_coding	KNOWN	Psg19	pregnancy specific glycoprotein 19 [Source:MGI Symbol;Acc:MGI:1347252]
ENSMUSG00000004552.13	5.88470490854305	0.00355490882284142	0.042151030637197	0.0843374116623457	0.932788168139572	NA	chr1	131638306	131675505	+	protein_coding	KNOWN	Ctse	cathepsin E [Source:MGI Symbol;Acc:MGI:107361]
ENSMUSG00000004558.11	16657.0572461474	-0.0642700854755115	0.0640111101772901	-1.00404578670022	0.315356544645108	0.838950085594191	chr14	51905271	51913488	-	protein_coding	KNOWN	Ndrg2	N-myc downstream regulated gene 2 [Source:MGI Symbol;Acc:MGI:1352498]
ENSMUSG00000004561.11	1515.17846186837	-0.113150840988661	0.0837873481256588	-1.35045258645691	0.176870852577242	0.75265721434104	chr14	51884842	51893039	+	protein_coding	KNOWN	Mettl17	methyltransferase like 17 [Source:MGI Symbol;Acc:MGI:1098577]
ENSMUSG00000004562.13	10500.5537685449	-0.0427031635340373	0.0647527136695445	-0.659480678322862	0.50958714950497	0.907693345829848	chr14	51984719	52006251	+	protein_coding	KNOWN	Arhgef40	Rho guanine nucleotide exchange factor (GEF) 40 [Source:MGI Symbol;Acc:MGI:2685515]
ENSMUSG00000004565.11	2711.09434907664	-0.0715486015240163	0.0764641337638718	-0.935714537026796	0.349420183887723	0.854293954889493	chr8	3515384	3544266	+	protein_coding	KNOWN	Pnpla6	patatin-like phospholipase domain containing 6 [Source:MGI Symbol;Acc:MGI:1354723]
ENSMUSG00000004567.12	1922.81173392696	-0.0698217737700614	0.0821108490996986	-0.850335546832359	0.395138558954353	0.869960795576563	chr8	3500457	3515232	+	protein_coding	KNOWN	Mcoln1	mucolipin 1 [Source:MGI Symbol;Acc:MGI:1890498]
ENSMUSG00000004568.9	2171.57950750578	-0.00838174729562171	0.0831950851141645	-0.100748106503165	0.919750422152333	0.990419106998176	chr8	3393006	3456601	+	protein_coding	KNOWN	Arhgef18	rho/rac guanine nucleotide exchange factor (GEF) 18 [Source:MGI Symbol;Acc:MGI:2142567]
ENSMUSG00000004591.13	9031.06900077956	-0.0439512445528111	0.0652921046148755	-0.673147922127138	0.500853188824518	0.907158296403759	chr3	142790902	142882004	-	protein_coding	KNOWN	Pkn2	protein kinase N2 [Source:MGI Symbol;Acc:MGI:109211]
ENSMUSG00000004609.8	1.98375726896608	-0.00986185057785884	0.0238248703104074	-0.413930923835959	0.678924695858726	NA	chr7	43527456	43533171	-	protein_coding	KNOWN	Cd33	CD33 antigen [Source:MGI Symbol;Acc:MGI:99440]
ENSMUSG00000004610.3	2592.19081617999	-0.056421260000933	0.0884747174497053	-0.637710541805419	0.523662122010894	0.910605324793811	chr7	43444108	43457800	+	protein_coding	KNOWN	Etfb	electron transferring flavoprotein, beta polypeptide [Source:MGI Symbol;Acc:MGI:106098]
ENSMUSG00000004612.8	0	NA	NA	NA	NA	NA	chr7	43437073	43438246	+	protein_coding	KNOWN	Nkg7	natural killer cell group 7 sequence [Source:MGI Symbol;Acc:MGI:1931250]
ENSMUSG00000004613.6	0	NA	NA	NA	NA	NA	chr7	43430088	43435991	+	protein_coding	KNOWN	Lim2	lens intrinsic membrane protein 2 [Source:MGI Symbol;Acc:MGI:104698]
ENSMUSG00000004626.11	3473.2183118041	-0.00830438004861804	0.0736730426478755	-0.11271938486794	0.910253032293941	0.988094253441223	chr8	3630955	3643644	+	protein_coding	KNOWN	Stxbp2	syntaxin binding protein 2 [Source:MGI Symbol;Acc:MGI:107370]
ENSMUSG00000004630.15	0	NA	NA	NA	NA	NA	chr8	3623371	3625545	-	protein_coding	KNOWN	Pcp2	Purkinje cell protein 2 (L7) [Source:MGI Symbol;Acc:MGI:97508]
ENSMUSG00000004631.12	4809.28973095147	-0.0765826386937494	0.0721895114891255	-1.06085547767262	0.288755585398551	0.828692043575623	chr6	4674350	4747204	-	protein_coding	KNOWN	Sgce	sarcoglycan, epsilon [Source:MGI Symbol;Acc:MGI:1329042]
ENSMUSG00000004633.14	235.463731163683	0.115892224047849	0.114140246257489	1.01534934300394	0.309939331202804	0.8369228696507	chr6	54039554	54301810	+	protein_coding	KNOWN	Chn2	chimerin 2 [Source:MGI Symbol;Acc:MGI:1917243]
ENSMUSG00000004637.12	1445.67332957769	0.0168235342083317	0.0858098933544242	0.196055880629576	0.844566428185605	0.977188039975945	chr8	114439655	115352708	+	protein_coding	KNOWN	Wwox	WW domain-containing oxidoreductase [Source:MGI Symbol;Acc:MGI:1931237]
ENSMUSG00000004642.10	6239.72285273249	-0.0078055931294868	0.0686244820100915	-0.113743563533769	0.909441077886948	0.988094253441223	chr5	33634952	33652574	-	protein_coding	KNOWN	Slbp	stem-loop binding protein [Source:MGI Symbol;Acc:MGI:108402]
ENSMUSG00000004651.5	0	NA	NA	NA	NA	NA	chr7	87427405	87493411	-	protein_coding	KNOWN	Tyr	tyrosinase [Source:MGI Symbol;Acc:MGI:98880]
ENSMUSG00000004654.4	2.76579049591851	0.0263648784109613	0.0294615540202621	0.894890961720109	0.370845378757914	NA	chr6	55376295	55388530	+	protein_coding	KNOWN	Ghrhr	growth hormone releasing hormone receptor [Source:MGI Symbol;Acc:MGI:95710]
ENSMUSG00000004655.5	941.290378667501	-0.271317472201831	0.0975324906048537	-2.7818163005911	0.00540556274935442	0.153130011713659	chr6	55336432	55348555	+	protein_coding	KNOWN	Aqp1	aquaporin 1 [Source:MGI Symbol;Acc:MGI:103201]
ENSMUSG00000004661.12	425.426089520037	0.185813279404434	0.108698265999524	1.70944106325714	0.0873692800658196	0.62416631299337	chr9	57790353	57836793	-	protein_coding	KNOWN	Arid3b	AT rich interactive domain 3B (BRIGHT-like) [Source:MGI Symbol;Acc:MGI:1930768]
ENSMUSG00000004665.7	7588.44020209792	0.0204777575305184	0.0709637355057926	0.288566510550263	0.772913126408542	0.967550598103446	chr10	79988584	79996062	+	protein_coding	KNOWN	Cnn2	calponin 2 [Source:MGI Symbol;Acc:MGI:105093]
ENSMUSG00000004667.15	4545.52559244477	-0.166554437288564	0.0730665010230684	-2.27949107944802	0.0226378896495889	0.354568685539968	chr10	80035949	80039795	-	protein_coding	KNOWN	Polr2e	polymerase (RNA) II (DNA directed) polypeptide E [Source:MGI Symbol;Acc:MGI:1913670]
ENSMUSG00000004668.11	4.42824077693932	0.054809858438605	0.0364921115604134	1.50196456425565	0.133106260662718	NA	chr11	9191942	9684259	+	protein_coding	KNOWN	Abca13	ATP-binding cassette, sub-family A (ABC1), member 13 [Source:MGI Symbol;Acc:MGI:2388707]
ENSMUSG00000004677.12	16006.7262723245	0.0399782187306639	0.0648953189216793	0.616041640521293	0.537867037510377	0.915470021839514	chr8	71272714	71360712	+	protein_coding	KNOWN	Myo9b	myosin IXb [Source:MGI Symbol;Acc:MGI:106624]
ENSMUSG00000004698.9	355.833473273865	0.0720983817538313	0.11018251900493	0.654354088152634	0.512883706386869	0.908762067930202	chr12	34371503	34528889	-	protein_coding	KNOWN	Hdac9	histone deacetylase 9 [Source:MGI Symbol;Acc:MGI:1931221]
ENSMUSG00000004707.11	0.328014364663587	-0.00823843567086981	0.012260028057723	-0.671975270536202	0.501599439706173	NA	chr1	171588624	171607410	-	protein_coding	KNOWN	Ly9	lymphocyte antigen 9 [Source:MGI Symbol;Acc:MGI:96885]
ENSMUSG00000004709.11	1.74331110934304	0.014403580197468	0.0203308556123022	0.708459125977581	0.478660186352234	NA	chr1	171559193	171609746	+	protein_coding	KNOWN	Cd244	CD244 natural killer cell receptor 2B4 [Source:MGI Symbol;Acc:MGI:109294]
ENSMUSG00000004730.11	7.23717939674929	-0.0540394701809106	0.0424467627978568	-1.27311169613243	0.202978409133856	NA	chr17	57358686	57483529	+	protein_coding	KNOWN	Adgre1	EGF-like module containing, mucin-like, hormone receptor-like sequence 1 [Source:MGI Symbol;Acc:MGI:106912]
ENSMUSG00000004748.5	96.2702356323718	-0.196012170361674	0.109582950666295	-1.78871046243842	0.0736614571234944	NA	chr11	4091480	4095445	-	protein_coding	KNOWN	Mtfp1	mitochondrial fission process 1 [Source:MGI Symbol;Acc:MGI:1916686]
ENSMUSG00000004768.11	1878.12916843076	-0.0267330896991817	0.0863761891103357	-0.309496054115484	0.7569442132891	0.964538617340696	chr1	33719887	33742564	+	protein_coding	KNOWN	Rab23	RAB23, member RAS oncogene family [Source:MGI Symbol;Acc:MGI:99833]
ENSMUSG00000004771.9	4424.70804636262	-0.0437414906720646	0.0717470286500559	-0.609662748340597	0.54208523594425	0.91692836162378	chr9	64715299	64737758	-	protein_coding	KNOWN	Rab11a	RAB11A, member RAS oncogene family [Source:MGI Symbol;Acc:MGI:1858202]
ENSMUSG00000004788.8	2405.67309935451	0.138463181187639	0.0802699570383184	1.7249689210814	0.0845330735580824	0.615918574098654	chr12	85219481	85226628	+	protein_coding	KNOWN	Eif2b2	eukaryotic translation initiation factor 2B, subunit 2 beta [Source:MGI Symbol;Acc:MGI:2145118]
ENSMUSG00000004789.9	7642.40312060311	0.00939507889208423	0.0695692982041268	0.135046337028119	0.892575238219842	0.985327044841765	chr12	85110833	85134091	+	protein_coding	KNOWN	Dlst	dihydrolipoamide S-succinyltransferase (E2 component of 2-oxo-glutarate complex) [Source:MGI Symbol;Acc:MGI:1926170]
ENSMUSG00000004791.6	183.862945002747	0.0749800123669468	0.114362776968655	0.655633015867547	0.512060277151021	0.908762067930202	chr12	85166639	85177296	-	protein_coding	KNOWN	Pgf	placental growth factor [Source:MGI Symbol;Acc:MGI:105095]
ENSMUSG00000004798.11	4105.51267307918	-0.0104624882925361	0.0746523968151708	-0.140149395583906	0.888541953652032	0.985327044841765	chr11	61775649	61855073	-	protein_coding	KNOWN	Ulk2	unc-51 like kinase 2 [Source:MGI Symbol;Acc:MGI:1352758]
ENSMUSG00000004814.7	0.159582907118432	-0.00659847926472353	0.0110169549786728	-0.598938570366968	0.549213849604085	NA	chr5	135569937	135573043	-	protein_coding	KNOWN	Ccl24	chemokine (C-C motif) ligand 24 [Source:MGI Symbol;Acc:MGI:1928953]
ENSMUSG00000004815.9	2721.02182530389	-0.0833887148640848	0.0758942752903833	-1.09874841738756	0.271877817298448	0.818847202572004	chr5	108646693	108669672	-	protein_coding	KNOWN	Dgkq	diacylglycerol kinase, theta [Source:MGI Symbol;Acc:MGI:102918]
ENSMUSG00000004821.1	0	NA	NA	NA	NA	NA	chr5	108777235	108795363	-	protein_coding	KNOWN	Tmed11	transmembrane emp24 protein transport domain containing [Source:MGI Symbol;Acc:MGI:1914616]
ENSMUSG00000004837.2	0.811187361232245	-0.0122947173108921	0.0149227928223187	-0.823888494418016	0.41000291849917	NA	chr11	61653265	61672784	+	protein_coding	KNOWN	Grap	GRB2-related adaptor protein [Source:MGI Symbol;Acc:MGI:1918770]
ENSMUSG00000004842.15	0	NA	NA	NA	NA	NA	chr16	65520511	65535005	+	protein_coding	KNOWN	Pou1f1	POU domain, class 1, transcription factor 1 [Source:MGI Symbol;Acc:MGI:97588]
ENSMUSG00000004843.6	4162.20992713726	-0.0425533335157321	0.07141907955361	-0.595825846282294	0.551291575321828	0.920062871377374	chr16	65539133	65562697	-	protein_coding	KNOWN	Chmp2b	charged multivesicular body protein 2B [Source:MGI Symbol;Acc:MGI:1916192]
ENSMUSG00000004846.7	26938.7738962232	0.0568030741677615	0.0677436545855972	0.83850029224491	0.401749783645653	0.872690436181954	chr5	136987019	136996648	+	protein_coding	KNOWN	Plod3	procollagen-lysine, 2-oxoglutarate 5-dioxygenase 3 [Source:MGI Symbol;Acc:MGI:1347008]
ENSMUSG00000004849.11	3280.9437557664	-0.0997369070594058	0.0755731877830509	-1.31973931476494	0.186922069006356	0.764739937236293	chr5	137034993	137046135	-	protein_coding	KNOWN	Ap1s1	adaptor protein complex AP-1, sigma 1 [Source:MGI Symbol;Acc:MGI:1098244]
ENSMUSG00000004864.9	1151.720210058	0.156226213111911	0.0903935378551449	1.72828961913475	0.0839363132514742	0.614345698339874	chr17	28769307	28778698	+	protein_coding	KNOWN	Mapk13	mitogen-activated protein kinase 13 [Source:MGI Symbol;Acc:MGI:1346864]
ENSMUSG00000004865.12	7153.82383294953	0.00852723924667523	0.0675678894724995	0.126202539597539	0.899571601132801	0.986114701525082	chr17	28587648	28622521	-	protein_coding	KNOWN	Srpk1	serine/arginine-rich protein specific kinase 1 [Source:MGI Symbol;Acc:MGI:106908]
ENSMUSG00000004872.12	3.9728525509823	-0.00805942996631554	0.0344919922734874	-0.233660900258015	0.815248244574567	NA	chr1	78101267	78197134	-	protein_coding	KNOWN	Pax3	paired box 3 [Source:MGI Symbol;Acc:MGI:97487]
ENSMUSG00000004880.8	8499.87996065445	-0.0816285406305108	0.0673570668160453	-1.21187789921793	0.225559123303071	0.796668056535026	chr1	181815335	181843046	-	protein_coding	KNOWN	Lbr	lamin B receptor [Source:MGI Symbol;Acc:MGI:2138281]
ENSMUSG00000004885.5	115.544872796831	0.0373946139604797	0.111839071585649	0.334360911891531	0.738107231487361	0.961391450258707	chr3	87948666	87953376	+	protein_coding	KNOWN	Crabp2	cellular retinoic acid binding protein II [Source:MGI Symbol;Acc:MGI:88491]
ENSMUSG00000004891.13	394.043077961473	0.282475378393703	0.113706575252117	2.48424840663243	0.0129825210729223	0.263435294373123	chr3	87971078	87980451	+	protein_coding	KNOWN	Nes	nestin [Source:MGI Symbol;Acc:MGI:101784]
ENSMUSG00000004892.10	172.562708520406	0.224372702221978	0.113961998126087	1.9688379101052	0.0489717074054488	0.505975837247358	chr3	87987531	88000230	-	protein_coding	KNOWN	Bcan	brevican [Source:MGI Symbol;Acc:MGI:1096385]
ENSMUSG00000004894.7	5.85234352459537	0.00289787606445673	0.03362967523779	0.0861702066394136	0.931331114248833	NA	chr3	88021750	88027583	-	protein_coding	KNOWN	Hapln2	hyaluronan and proteoglycan link protein 2 [Source:MGI Symbol;Acc:MGI:2137300]
ENSMUSG00000004895.9	2722.89173738497	-0.141580145641865	0.0767220062485089	-1.84536552893671	0.0649843840257391	0.566056697688093	chr3	87858903	87885608	-	protein_coding	KNOWN	Prcc	papillary renal cell carcinoma (translocation-associated) [Source:MGI Symbol;Acc:MGI:2137738]
ENSMUSG00000004896.13	3789.23257067808	-0.133757464218995	0.0761531465915259	-1.75642728115294	0.0790154780041615	0.604972324668989	chr3	87922601	87930717	-	protein_coding	KNOWN	Rrnad1	ribosomal RNA adenine dimethylase domain containing 1 [Source:MGI Symbol;Acc:MGI:2387197]
ENSMUSG00000004897.13	12692.8557671438	-0.0587153176361187	0.0643512100561119	-0.912419791095164	0.361547775080173	0.859294054507299	chr3	87906321	87916132	+	protein_coding	KNOWN	Hdgf	hepatoma-derived growth factor [Source:MGI Symbol;Acc:MGI:1194494]
ENSMUSG00000004902.6	0	NA	NA	NA	NA	NA	chr6	120773768	120793982	+	protein_coding	KNOWN	Slc25a18	solute carrier family 25 (mitochondrial carrier), member 18 [Source:MGI Symbol;Acc:MGI:1919053]
ENSMUSG00000004929.9	2585.96459162135	0.0484265106369412	0.0769133453701472	0.629624292167862	0.528940426162548	0.911320569217508	chr10	81070035	81082559	+	protein_coding	KNOWN	Thop1	thimet oligopeptidase 1 [Source:MGI Symbol;Acc:MGI:1354165]
ENSMUSG00000004931.10	2181.11987044822	0.0156208558997086	0.0843663354254074	0.185155083730285	0.853107397872009	0.978349579289824	chr10	81268172	81273246	+	protein_coding	KNOWN	Apba3	amyloid beta (A4) precursor protein-binding, family A, member 3 [Source:MGI Symbol;Acc:MGI:1888527]
ENSMUSG00000004933.14	65.9488108237048	0.0179738013918081	0.0993954212581052	0.180831281404146	0.856500008851096	NA	chr10	81252935	81263365	+	protein_coding	KNOWN	Matk	megakaryocyte-associated tyrosine kinase [Source:MGI Symbol;Acc:MGI:99259]
ENSMUSG00000004934.10	2020.88358716128	0.0823190618637641	0.0889902619653595	0.925034493052822	0.354947965557753	0.856825724801542	chr10	81153266	81167923	-	protein_coding	KNOWN	Pias4	protein inhibitor of activated STAT 4 [Source:MGI Symbol;Acc:MGI:2136940]
ENSMUSG00000004936.8	5451.35844882331	-0.0599876286485584	0.0694281289854623	-0.864024848791752	0.387574240286699	0.867256984935503	chr9	64185770	64253631	-	protein_coding	KNOWN	Map2k1	mitogen-activated protein kinase kinase 1 [Source:MGI Symbol;Acc:MGI:1346866]
ENSMUSG00000004937.5	5542.50029783115	-0.0250496467546987	0.0705794003102851	-0.354914417586067	0.722653707053846	0.958652329451585	chr10	81044075	81060178	-	protein_coding	KNOWN	Sgta	small glutamine-rich tetratricopeptide repeat (TPR)-containing, alpha [Source:MGI Symbol;Acc:MGI:1098703]
ENSMUSG00000004939.6	0	NA	NA	NA	NA	NA	chr10	81198170	81202037	-	protein_coding	KNOWN	Nmrk2	nicotinamide riboside kinase 2 [Source:MGI Symbol;Acc:MGI:1916814]
ENSMUSG00000004945.12	2557.03055494876	-0.127307122419013	0.0839264989531219	-1.51688827732612	0.129294893807368	0.686958689627573	chr17	5410870	5440259	-	protein_coding	KNOWN	Tmem242	transmembrane protein 242 [Source:MGI Symbol;Acc:MGI:1917794]
ENSMUSG00000004947.12	1039.3550256709	0.0771110992014502	0.0905404444431898	0.851675730947334	0.394394094124727	0.869960795576563	chr5	135994800	136032872	+	protein_coding	KNOWN	Dtx2	deltex 2 homolog (Drosophila) [Source:MGI Symbol;Acc:MGI:1921448]
ENSMUSG00000004948.9	6.21044212070617	0.0575339171822984	0.0427721298046872	1.34512631110536	0.178584447741921	NA	chr5	135980099	135988624	+	protein_coding	KNOWN	Zp3	zona pellucida glycoprotein 3 [Source:MGI Symbol;Acc:MGI:99215]
ENSMUSG00000004951.10	644.070472265519	0.334626455823051	0.0929690798543583	3.5993306198928	0.000319037358035281	0.0193871145646141	chr5	135887919	135889563	+	protein_coding	KNOWN	Hspb1	heat shock protein 1 [Source:MGI Symbol;Acc:MGI:96240]
ENSMUSG00000004952.10	8641.29236842057	0.234211610555235	0.0704575342616224	3.32415281076346	0.000886875855287177	0.0425240548983251	chr5	136083916	136111860	+	protein_coding	KNOWN	Rasa4	RAS p21 protein activator 4 [Source:MGI Symbol;Acc:MGI:1858600]
ENSMUSG00000004961.6	10.3791572358976	0.109566452418825	0.0537045476699696	2.04017084534709	0.0413333124706164	NA	chr7	4539768	4546567	-	protein_coding	KNOWN	Syt5	synaptotagmin V [Source:MGI Symbol;Acc:MGI:1926368]
ENSMUSG00000004980.13	124399.579144022	-0.0363097952678136	0.0605177674339788	-0.599985703494853	0.548515763435513	0.918996385846531	chr6	51460434	51469894	-	protein_coding	KNOWN	Hnrnpa2b1	heterogeneous nuclear ribonucleoprotein A2/B1 [Source:MGI Symbol;Acc:MGI:104819]
ENSMUSG00000004988.7	0.659439994606092	0.000321360967171445	0.013047665781144	0.024629766930102	0.980350275920732	NA	chr6	117933729	117937335	-	protein_coding	KNOWN	Fxyd4	FXYD domain-containing ion transport regulator 4 [Source:MGI Symbol;Acc:MGI:1889005]
ENSMUSG00000004994.9	890.904461736134	-0.0681354615929708	0.093588319009552	-0.728033822105691	0.466592882457729	0.894079610860732	chr8	84257795	84270380	-	protein_coding	KNOWN	Ccdc130	coiled-coil domain containing 130 [Source:MGI Symbol;Acc:MGI:1914986]
ENSMUSG00000004996.6	930.202493045281	-0.0372091367491497	0.0924431789453887	-0.402508191233138	0.687310061248778	0.954516429953849	chr8	84249906	84257326	-	protein_coding	KNOWN	Mri1	methylthioribose-1-phosphate isomerase homolog (S. cerevisiae) [Source:MGI Symbol;Acc:MGI:1915123]
ENSMUSG00000005034.12	8263.71831048203	-0.0342322682070025	0.0664796305779528	-0.514928676790139	0.60660286092315	0.932424071360786	chr3	146729574	146812990	-	protein_coding	KNOWN	Prkacb	protein kinase, cAMP dependent, catalytic, beta [Source:MGI Symbol;Acc:MGI:97594]
ENSMUSG00000005043.10	321.033349411045	0.0164605472319486	0.111312651489538	0.147876696958348	0.882440079126689	0.984611049005126	chr11	119343425	119355536	-	protein_coding	KNOWN	Sgsh	N-sulfoglucosamine sulfohydrolase (sulfamidase) [Source:MGI Symbol;Acc:MGI:1350341]
ENSMUSG00000005045.13	136.876818066818	0.258304950408689	0.112406047374053	2.29796311179886	0.0215638887145792	0.347143225107556	chr4	152338651	152390194	+	protein_coding	KNOWN	Chd5	chromodomain helicase DNA binding protein 5 [Source:MGI Symbol;Acc:MGI:3036258]
ENSMUSG00000005054.6	2345.9539851261	-0.0147350435970362	0.0773401865639942	-0.190522472878235	0.848899734882747	0.977836520131619	chr10	78425670	78427619	+	protein_coding	KNOWN	Cstb	cystatin B [Source:MGI Symbol;Acc:MGI:109514]
ENSMUSG00000005057.10	452.846001882929	0.236473532353336	0.107108679937349	2.20779055900658	0.0272588764994195	0.389777424729726	chr5	136218147	136246556	-	protein_coding	KNOWN	Sh2b2	SH2B adaptor protein 2 [Source:MGI Symbol;Acc:MGI:1345171]
ENSMUSG00000005069.9	4648.98227699583	0.00855082591214266	0.0758291435272044	0.112764374149564	0.910217363451148	0.988094253441223	chr6	124396816	124415067	-	protein_coding	KNOWN	Pex5	peroxisomal biogenesis factor 5 [Source:MGI Symbol;Acc:MGI:1098808]
ENSMUSG00000005078.13	2448.30221905416	-0.138122951142775	0.0763601339458475	-1.80883589388054	0.0704765021156318	0.584764237235843	chr12	72085589	72101461	+	protein_coding	KNOWN	Jkamp	JNK1/MAPK8-associated membrane protein [Source:MGI Symbol;Acc:MGI:1915057]
ENSMUSG00000005087.14	866.28365555328	0.416396021795372	0.0938343982014686	4.43756266120386	9.09832403914161e-06	0.00117786903010727	chr2	102811141	102901665	-	protein_coding	KNOWN	Cd44	CD44 antigen [Source:MGI Symbol;Acc:MGI:88338]
ENSMUSG00000005089.12	46.2414787932551	-0.0964865085988869	0.0934582234576544	-1.03240255409525	0.301883575955216	NA	chr2	102658659	102790784	+	protein_coding	KNOWN	Slc1a2	solute carrier family 1 (glial high affinity glutamate transporter), member 2 [Source:MGI Symbol;Acc:MGI:101931]
ENSMUSG00000005102.10	4819.81446516658	-0.0290425546842594	0.070264876439239	-0.413329620089402	0.679365131284986	0.951421297258646	chr2	118388618	118475234	+	protein_coding	KNOWN	Eif2ak4	eukaryotic translation initiation factor 2 alpha kinase 4 [Source:MGI Symbol;Acc:MGI:1353427]
ENSMUSG00000005103.9	25576.0613798252	0.0256474007945696	0.0651891619298054	0.393430442044742	0.69400158921929	0.955585330373819	chr5	38526814	38561666	-	protein_coding	KNOWN	Wdr1	WD repeat domain 1 [Source:MGI Symbol;Acc:MGI:1337100]
ENSMUSG00000005107.10	41.878237396853	0.167853004527153	0.0918247285126621	1.82797169396485	0.067553799940553	NA	chr5	38349273	38503143	-	protein_coding	KNOWN	Slc2a9	solute carrier family 2 (facilitated glucose transporter), member 9 [Source:MGI Symbol;Acc:MGI:2152844]
ENSMUSG00000005124.6	5468.50117898696	0.163313706740273	0.0745327109628187	2.19116820830177	0.0284396222920613	0.397817070217739	chr15	66891320	66923201	+	protein_coding	KNOWN	Wisp1	WNT1 inducible signaling pathway protein 1 [Source:MGI Symbol;Acc:MGI:1197008]
ENSMUSG00000005125.9	11615.7950724228	0.073760045105694	0.0763947832427948	0.96551154378268	0.334288656848779	0.84730326183355	chr15	66929321	66969640	-	protein_coding	KNOWN	Ndrg1	N-myc downstream regulated gene 1 [Source:MGI Symbol;Acc:MGI:1341799]
ENSMUSG00000005131.3	121.037551877831	-0.0828695456725876	0.112380831140293	-0.737399295162143	0.460879563976267	0.893074508169779	chr9	53405286	53432803	+	protein_coding	KNOWN	4930550C14Rik	RIKEN cDNA 4930550C14 gene [Source:MGI Symbol;Acc:MGI:1922561]
ENSMUSG00000005142.9	3500.10970219192	0.0314526335030374	0.081959887449864	0.383756426242989	0.701158986567572	0.956182166217684	chr8	85083269	85098739	+	protein_coding	KNOWN	Man2b1	mannosidase 2, alpha B1 [Source:MGI Symbol;Acc:MGI:107286]
ENSMUSG00000005148.7	1289.98031925574	0.0872599953664139	0.100513815958655	0.868139315318671	0.385318070548678	0.86587879557771	chr14	99298691	99313405	+	protein_coding	KNOWN	Klf5	Kruppel-like factor 5 [Source:MGI Symbol;Acc:MGI:1338056]
ENSMUSG00000005150.13	1073.75836935302	-0.0316596987182765	0.0905998001720857	-0.349445568954258	0.726754827797237	0.958764004035899	chr8	85075035	85081306	-	protein_coding	KNOWN	Wdr83	WD repeat domain containing 83 [Source:MGI Symbol;Acc:MGI:1915086]
ENSMUSG00000005161.12	9061.35630923923	-0.0454245520772227	0.0762297394743236	-0.595890165576691	0.551248603486005	0.920062871377374	chr8	84969587	84974834	+	protein_coding	KNOWN	Prdx2	peroxiredoxin 2 [Source:MGI Symbol;Acc:MGI:109486]
ENSMUSG00000005198.12	9365.98041698854	0.112544752601622	0.0760254554202706	1.48035617780218	0.138778218331053	0.702168995137665	chr11	69733997	69758637	-	protein_coding	KNOWN	Polr2a	polymerase (RNA) II (DNA directed) polypeptide A [Source:MGI Symbol;Acc:MGI:98086]
ENSMUSG00000005202.2	1.1367749640624	0.00317476532621331	0.0187855533516881	0.169000362500795	0.865796356266387	NA	chr11	69614804	69617905	-	protein_coding	KNOWN	Shbg	sex hormone binding globulin [Source:MGI Symbol;Acc:MGI:98295]
ENSMUSG00000005204.9	6252.69950760095	0.038762451798468	0.0689632368057279	0.56207413679934	0.574065508781152	0.924819820393329	chr11	69673115	69682084	-	protein_coding	KNOWN	Senp3	SUMO/sentrin specific peptidase 3 [Source:MGI Symbol;Acc:MGI:2158736]
ENSMUSG00000005220.7	19.8220444707929	-0.0256085160252805	0.0708533793854251	-0.361429705222336	0.717778245136594	NA	chr5	72300025	72504473	-	protein_coding	KNOWN	Corin	corin [Source:MGI Symbol;Acc:MGI:1349451]
ENSMUSG00000005225.12	1259.65002075498	-0.113303134131885	0.0872836707580193	-1.29810230422138	0.194252182631026	0.772592551871354	chr6	54595111	54645839	+	protein_coding	KNOWN	Plekha8	pleckstrin homology domain containing, family A (phosphoinositide binding specific) member 8 [Source:MGI Symbol;Acc:MGI:2681164]
ENSMUSG00000005232.8	0.319165814236864	-0.00819634325904038	0.0122300004309304	-0.670183399038266	0.502740885204599	NA	chr2	69211073	69227841	+	protein_coding	KNOWN	G6pc2	glucose-6-phosphatase, catalytic, 2 [Source:MGI Symbol;Acc:MGI:1277193]
ENSMUSG00000005233.13	3085.31048394047	-0.170632490579458	0.0756371357888846	-2.25593537882927	0.0240746784546949	0.364527236578339	chr2	69193895	69206194	-	protein_coding	KNOWN	Spc25	SPC25, NDC80 kinetochore complex component, homolog (S. cerevisiae) [Source:MGI Symbol;Acc:MGI:1913692]
ENSMUSG00000005237.10	427.100959372948	-0.0267548442442495	0.107434097698395	-0.249034941582138	0.80333375319726	0.970422052316639	chr11	69420809	69549110	-	protein_coding	KNOWN	Dnah2	dynein, axonemal, heavy chain 2 [Source:MGI Symbol;Acc:MGI:107731]
ENSMUSG00000005251.11	158.207576369338	0.196118995572559	0.109164064177563	1.79655271219618	0.0724066572861017	0.590057649892979	chr16	97741933	97763737	-	protein_coding	KNOWN	Ripk4	receptor-interacting serine-threonine kinase 4 [Source:MGI Symbol;Acc:MGI:1919638]
ENSMUSG00000005262.9	6379.66999310645	-0.0501134141969539	0.0675990712274975	-0.741332880570245	0.458491629929134	0.892976490812756	chr16	18811779	18835261	+	protein_coding	KNOWN	Ufd1l	ubiquitin fusion degradation 1 like [Source:MGI Symbol;Acc:MGI:109353]
ENSMUSG00000005267.10	890.042889360779	-0.108134978848426	0.0969836185316504	-1.11498189576353	0.264858179940579	0.818463400133648	chr11	62700356	62731905	-	protein_coding	KNOWN	Zfp287	zinc finger protein 287 [Source:MGI Symbol;Acc:MGI:2176561]
ENSMUSG00000005268.17	38.8054567164485	0.0738290498760226	0.0900615984176298	0.8197617094654	0.412351963375429	NA	chr15	10177238	10349180	+	protein_coding	KNOWN	Prlr	prolactin receptor [Source:MGI Symbol;Acc:MGI:97763]
ENSMUSG00000005299.5	1942.2079445512	-0.103787137632811	0.0827530620290374	-1.2541788193456	0.209777016657523	0.785132482696816	chr5	33739673	33782817	-	protein_coding	KNOWN	Letm1	leucine zipper-EF-hand containing transmembrane protein 1 [Source:MGI Symbol;Acc:MGI:1932557]
ENSMUSG00000005312.11	8707.59549557564	-0.0355323439747048	0.070105838389323	-0.506838585645048	0.612268080121277	0.932963824280919	chr13	58176156	58215653	-	protein_coding	KNOWN	Ubqln1	ubiquilin 1 [Source:MGI Symbol;Acc:MGI:1860276]
ENSMUSG00000005320.9	3646.45666870755	0.0119251887326962	0.0804994619336455	0.14813998064392	0.882232297529702	0.984611049005126	chr13	55152640	55168759	+	protein_coding	KNOWN	Fgfr4	fibroblast growth factor receptor 4 [Source:MGI Symbol;Acc:MGI:95525]
ENSMUSG00000005338.10	20.1715488621489	0.0397574871859252	0.0709138666059218	0.560644752412996	0.575039736922453	NA	chr1	173333258	173367695	-	protein_coding	KNOWN	Cadm3	cell adhesion molecule 3 [Source:MGI Symbol;Acc:MGI:2137858]
ENSMUSG00000005339.7	0	NA	NA	NA	NA	NA	chr1	173221284	173227214	-	protein_coding	KNOWN	Fcer1a	Fc receptor, IgE, high affinity I, alpha polypeptide [Source:MGI Symbol;Acc:MGI:95494]
ENSMUSG00000005354.12	6947.60263622701	-0.0605193602384847	0.0671104924329831	-0.901786859914932	0.367170101272877	0.860700708578358	chr15	77915047	77929006	-	protein_coding	KNOWN	Txn2	thioredoxin 2 [Source:MGI Symbol;Acc:MGI:1929468]
ENSMUSG00000005355.8	0	NA	NA	NA	NA	NA	chr10	78711997	78718293	-	protein_coding	KNOWN	Casp14	caspase 14 [Source:MGI Symbol;Acc:MGI:1335092]
ENSMUSG00000005357.8	29.5415998611316	-0.0411368007718084	0.0805818152023708	-0.510497320871945	0.609703091065546	NA	chr10	78780496	78814825	+	protein_coding	KNOWN	Slc1a6	solute carrier family 1 (high affinity aspartate/glutamate transporter), member 6 [Source:MGI Symbol;Acc:MGI:1096331]
ENSMUSG00000005360.11	3873.62520766031	0.0573490694548386	0.0725055543942073	0.790961050280865	0.428966720793927	0.882181243719352	chr15	8634124	8710764	-	protein_coding	KNOWN	Slc1a3	solute carrier family 1 (glial high affinity glutamate transporter), member 3 [Source:MGI Symbol;Acc:MGI:99917]
ENSMUSG00000005362.11	2051.46618614254	-0.0499240000836084	0.0818768709580395	-0.609744846126248	0.542030842135821	0.91692836162378	chr6	106778249	106800074	-	protein_coding	KNOWN	Crbn	cereblon [Source:MGI Symbol;Acc:MGI:1913277]
ENSMUSG00000005364.9	0	NA	NA	NA	NA	NA	chr6	106711975	106745109	-	protein_coding	KNOWN	Il5ra	interleukin 5 receptor, alpha [Source:MGI Symbol;Acc:MGI:96558]
ENSMUSG00000005370.3	5867.26791351049	-0.0363187090800363	0.0732391626557917	-0.495891921248833	0.619970666296176	0.935370184351196	chr17	87975050	87990883	+	protein_coding	KNOWN	Msh6	mutS homolog 6 (E. coli) [Source:MGI Symbol;Acc:MGI:1343961]
ENSMUSG00000005371.11	7053.30497802964	-0.0380302153273047	0.0686542599953564	-0.553938172662221	0.579621159539872	0.926177855352294	chr17	87990859	88065291	-	protein_coding	KNOWN	Fbxo11	F-box protein 11 [Source:MGI Symbol;Acc:MGI:2147134]
ENSMUSG00000005373.10	773.880009362026	0.0464997162448231	0.0982603046561694	0.473229921355669	0.636049152829286	0.940966862930502	chr5	135106891	135138382	+	protein_coding	KNOWN	Mlxipl	MLX interacting protein-like [Source:MGI Symbol;Acc:MGI:1927999]
ENSMUSG00000005374.10	15602.5561126175	-0.0633140236993467	0.0643666811470098	-0.9836459262944	0.325289635551508	0.842982963753492	chr5	135149657	135163873	+	protein_coding	KNOWN	Tbl2	transducin (beta)-like 2 [Source:MGI Symbol;Acc:MGI:1351652]
ENSMUSG00000005378.14	1984.83721684078	-0.00765787292041491	0.0792240796880387	-0.0966609262053833	0.922995670844765	0.991120500309997	chr5	135052957	135064959	-	protein_coding	KNOWN	Wbscr22	Williams Beuren syndrome chromosome region 22 [Source:MGI Symbol;Acc:MGI:1913388]
ENSMUSG00000005397.7	13621.678351836	-0.0979345947791315	0.0739229774789334	-1.32481940147826	0.1852310582469	0.763862936922492	chr13	13437602	13512275	+	protein_coding	KNOWN	Nid1	nidogen 1 [Source:MGI Symbol;Acc:MGI:97342]
ENSMUSG00000005410.5	7849.75516106125	0.0053777918715579	0.0681861537262281	0.0788692656451937	0.937136609529807	0.992406588709438	chr8	75109528	75128439	+	protein_coding	KNOWN	Mcm5	minichromosome maintenance deficient 5, cell division cycle 46 (S. cerevisiae) [Source:MGI Symbol;Acc:MGI:103197]
ENSMUSG00000005413.7	4988.57982021943	0.245514739040721	0.0944224335681119	2.60017381212292	0.0093176553447754	0.21822138801431	chr8	75093591	75100596	+	protein_coding	KNOWN	Hmox1	heme oxygenase (decycling) 1 [Source:MGI Symbol;Acc:MGI:96163]
ENSMUSG00000005417.14	14022.2966980322	0.0183236063887895	0.0674983322306143	0.271467542726614	0.786031459876987	0.968381056957565	chr11	59661305	59780860	+	protein_coding	KNOWN	Mprip	myosin phosphatase Rho interacting protein [Source:MGI Symbol;Acc:MGI:1349438]
ENSMUSG00000005442.10	22969.7759138397	0.107282106285513	0.0769455594763366	1.39425987692644	0.163239142391114	0.74103119333508	chr7	25267704	25294159	+	protein_coding	KNOWN	Cic	capicua homolog (Drosophila) [Source:MGI Symbol;Acc:MGI:1918972]
ENSMUSG00000005447.9	4342.99758737316	-0.129142784774324	0.0774334254019807	-1.66779119099929	0.0953571851927574	0.635681832907022	chr7	25295049	25297986	-	protein_coding	KNOWN	Pafah1b3	platelet-activating factor acetylhydrolase, isoform 1b, subunit 3 [Source:MGI Symbol;Acc:MGI:108414]
ENSMUSG00000005465.8	21.1898788634179	0.0613651973585817	0.0711152564170631	0.862897786639464	0.388193667729024	NA	chr8	84030287	84042575	-	protein_coding	KNOWN	Il27ra	interleukin 27 receptor, alpha [Source:MGI Symbol;Acc:MGI:1355318]
ENSMUSG00000005469.9	2106.52664812585	-0.0394210583607711	0.0784788075387696	-0.502314696120945	0.615446173201004	0.934831181304728	chr8	83972978	83996445	+	protein_coding	KNOWN	Prkaca	protein kinase, cAMP dependent, catalytic, alpha [Source:MGI Symbol;Acc:MGI:97592]
ENSMUSG00000005470.8	1831.2819990671	-0.166320718901216	0.0836689968755625	-1.98784167507802	0.0468292029720035	0.500007685745837	chr8	83955507	83970197	+	protein_coding	KNOWN	Asf1b	anti-silencing function 1B histone chaperone [Source:MGI Symbol;Acc:MGI:1914179]
ENSMUSG00000005474.6	0	NA	NA	NA	NA	NA	chr5	136693146	136701094	+	protein_coding	KNOWN	Myl10	myosin, light chain 10, regulatory [Source:MGI Symbol;Acc:MGI:1891705]
ENSMUSG00000005481.14	4032.52236039632	-0.0792823520493805	0.0736256019832496	-1.07683129120517	0.281555643214597	0.826910017480984	chr8	83715177	83726892	+	protein_coding	KNOWN	Ddx39	DEAD (Asp-Glu-Ala-Asp) box polypeptide 39 [Source:MGI Symbol;Acc:MGI:1915528]
ENSMUSG00000005483.9	46420.3922158993	0.260301654618859	0.102372512405517	2.54269088940354	0.0110002496270076	0.238960331574894	chr8	83608175	83611902	+	protein_coding	KNOWN	Dnajb1	DnaJ (Hsp40) homolog, subfamily B, member 1 [Source:MGI Symbol;Acc:MGI:1931874]
ENSMUSG00000005493.12	4.1600409275025	-0.000129565397533723	0.0371551624787292	-0.00348714388230429	0.997217667373953	NA	chr3	153857149	153906138	-	protein_coding	KNOWN	Msh4	mutS homolog 4 (E. coli) [Source:MGI Symbol;Acc:MGI:1860077]
ENSMUSG00000005501.11	4835.44601801083	-0.144336757039364	0.0711939899340446	-2.02737277645318	0.0426243038741241	0.486673144368675	chr1	87945119	88008551	-	protein_coding	KNOWN	Usp40	ubiquitin specific peptidase 40 [Source:MGI Symbol;Acc:MGI:2443184]
ENSMUSG00000005503.8	1.29217576008779	-0.0103263631858851	0.0192516754481387	-0.536387766026022	0.591690584789465	NA	chr6	52313498	52318378	+	protein_coding	KNOWN	Evx1	even skipped homeotic gene 1 homolog [Source:MGI Symbol;Acc:MGI:95461]
ENSMUSG00000005505.9	1180.25970722248	-0.0805604536598642	0.0898048993004909	-0.897060787188298	0.369686481446077	0.861176354089274	chr2	90904740	90911626	+	protein_coding	KNOWN	Kbtbd4	kelch repeat and BTB (POZ) domain containing 4 [Source:MGI Symbol;Acc:MGI:1914386]
ENSMUSG00000005506.13	7308.02674987405	-0.062667574514144	0.0665632533848389	-0.94147403150246	0.346461990991673	0.853957611669397	chr2	90940382	91019497	+	protein_coding	KNOWN	Celf1	CUGBP, Elav-like family member 1 [Source:MGI Symbol;Acc:MGI:1342295]
ENSMUSG00000005510.6	3462.03192405926	-0.0260828714748717	0.072426588524762	-0.360128400441699	0.71875111520971	0.957496597808696	chr2	90894634	90904827	-	protein_coding	KNOWN	Ndufs3	NADH dehydrogenase (ubiquinone) Fe-S protein 3 [Source:MGI Symbol;Acc:MGI:1915599]
ENSMUSG00000005514.11	2311.14708758475	0.00720826833267929	0.0827859877104465	0.0870711159223109	0.93061498432244	0.991493551487089	chr5	135670033	135735326	+	protein_coding	KNOWN	Por	P450 (cytochrome) oxidoreductase [Source:MGI Symbol;Acc:MGI:97744]
ENSMUSG00000005533.9	7450.3856990713	-0.0622595524621567	0.0761823331945299	-0.817243970504006	0.41378901908149	0.878832829084871	chr7	67952859	68226780	+	protein_coding	KNOWN	Igf1r	insulin-like growth factor I receptor [Source:MGI Symbol;Acc:MGI:96433]
ENSMUSG00000005534.9	10886.6217063391	-0.0409989670216377	0.0676137036794439	-0.606370673258982	0.544268638121977	0.917939263825836	chr8	3150922	3279617	-	protein_coding	KNOWN	Insr	insulin receptor [Source:MGI Symbol;Acc:MGI:96575]
ENSMUSG00000005540.9	52.1456666189583	0.0133575575542752	0.0892936755895695	0.149591306059256	0.881087067758848	NA	chr8	3681737	3694174	-	protein_coding	KNOWN	Fcer2a	Fc receptor, IgE, low affinity II, alpha polypeptide [Source:MGI Symbol;Acc:MGI:95497]
ENSMUSG00000005547.11	0	NA	NA	NA	NA	NA	chr7	26835305	26843548	+	protein_coding	KNOWN	Cyp2a5	cytochrome P450, family 2, subfamily a, polypeptide 5 [Source:MGI Symbol;Acc:MGI:88597]
ENSMUSG00000005553.10	6.82484275816591	0.0259291735355595	0.0424600747741506	0.61067187642696	0.541416828120171	NA	chr7	30712209	30725535	+	protein_coding	KNOWN	Atp4a	ATPase, H+/K+ exchanging, gastric, alpha polypeptide [Source:MGI Symbol;Acc:MGI:88113]
ENSMUSG00000005566.10	18903.1299706985	-0.0702016027195312	0.0684721382573914	-1.02525792981137	0.305241500754458	0.835445342234083	chr7	13024152	13031035	+	protein_coding	KNOWN	Trim28	tripartite motif-containing 28 [Source:MGI Symbol;Acc:MGI:109274]
ENSMUSG00000005575.12	4584.15047050841	-0.0823325283009009	0.0724938335546026	-1.13571767781997	0.25607473969539	0.815555390432572	chr7	13035120	13038275	-	protein_coding	KNOWN	Ube2m	ubiquitin-conjugating enzyme E2M [Source:MGI Symbol;Acc:MGI:108278]
ENSMUSG00000005580.8	626.188126925766	0.0704262825598668	0.102088972070929	0.689852009783546	0.490287257718025	0.902033651134635	chr16	4287529	4420498	-	protein_coding	KNOWN	Adcy9	adenylate cyclase 9 [Source:MGI Symbol;Acc:MGI:108450]
ENSMUSG00000005583.13	10914.8060340251	-0.0322409758874051	0.0651132933942404	-0.495151975990467	0.620492847069845	0.935370184351196	chr13	83504034	83667080	+	protein_coding	KNOWN	Mef2c	myocyte enhancer factor 2C [Source:MGI Symbol;Acc:MGI:99458]
ENSMUSG00000005609.12	6126.03930081937	0.08503928049223	0.0736031380398503	1.15537574561275	0.247936589791366	0.810143132619642	chr7	111028951	111056377	+	protein_coding	KNOWN	Ctr9	Ctr9, Paf1/RNA polymerase II complex component, homolog (S. cerevisiae) [Source:MGI Symbol;Acc:MGI:109345]
ENSMUSG00000005610.13	91174.4335921114	0.0341431552993733	0.0624349711403045	0.54685947115514	0.584475281576087	0.92715504044354	chr7	111070568	111083030	-	protein_coding	KNOWN	Eif4g2	eukaryotic translation initiation factor 4, gamma 2 [Source:MGI Symbol;Acc:MGI:109207]
ENSMUSG00000005611.12	332.577701404195	0.174772617672343	0.111087407739099	1.57328918938154	0.115651871399856	0.673086989895529	chr7	110868266	110982461	-	protein_coding	KNOWN	Mrvi1	MRV integration site 1 [Source:MGI Symbol;Acc:MGI:1338023]
ENSMUSG00000005615.11	5783.28535375392	0.0544534817465781	0.0709242328179304	0.767769767582339	0.442623978650194	0.885126437593944	chr16	32430921	32475070	+	protein_coding	KNOWN	Pcyt1a	phosphate cytidylyltransferase 1, choline, alpha isoform [Source:MGI Symbol;Acc:MGI:88557]
ENSMUSG00000005621.11	5366.58503019587	-0.0180567569909003	0.0736696380303738	-0.245104461942049	0.806375548156977	0.970705676569459	chr7	80993681	81045164	+	protein_coding	KNOWN	Zfp592	zinc finger protein 592 [Source:MGI Symbol;Acc:MGI:2443541]
ENSMUSG00000005625.12	6153.20196236653	-0.00207670877804525	0.0709761868251867	-0.0292592328629904	0.976657840432863	0.997005368597048	chr3	95032694	95042614	-	protein_coding	KNOWN	Psmd4	proteasome (prosome, macropain) 26S subunit, non-ATPase, 4 [Source:MGI Symbol;Acc:MGI:1201670]
ENSMUSG00000005628.9	55.6414918016166	-0.0931393799142309	0.097399226075823	-0.956264065606888	0.338938839841871	NA	chr3	95124476	95129209	+	protein_coding	KNOWN	Tmod4	tropomodulin 4 [Source:MGI Symbol;Acc:MGI:1355285]
ENSMUSG00000005640.8	3.82894608801538	0.0111488281083825	0.0339980262454276	0.327925745685956	0.742967806897622	NA	chr3	87796951	87816101	+	protein_coding	KNOWN	Insrr	insulin receptor-related receptor [Source:MGI Symbol;Acc:MGI:1346037]
ENSMUSG00000005649.14	1.65233163902357	-0.0149350418092723	0.0214327819960738	-0.696831695111173	0.485908128198126	NA	chr7	13398132	13408887	+	protein_coding	KNOWN	Cabp5	calcium binding protein 5 [Source:MGI Symbol;Acc:MGI:1352746]
ENSMUSG00000005656.8	7140.52542801777	-0.0748719957288313	0.0691496482831761	-1.08275309546365	0.278918029861662	0.823487922604772	chr12	54746349	54795703	-	protein_coding	KNOWN	Snx6	sorting nexin 6 [Source:MGI Symbol;Acc:MGI:1919433]
ENSMUSG00000005667.6	9450.57072126687	0.0868788623867769	0.0684853241787181	1.26857634724864	0.204592204738359	0.782223496235396	chr6	83305691	83317606	-	protein_coding	KNOWN	Mthfd2	methylenetetrahydrofolate dehydrogenase (NAD+ dependent), methenyltetrahydrofolate cyclohydrolase [Source:MGI Symbol;Acc:MGI:1338850]
ENSMUSG00000005672.9	63.8837465161335	0.0693763151473368	0.101373982318334	0.684360163828642	0.493747764458819	NA	chr5	75574916	75656722	+	protein_coding	KNOWN	Kit	kit oncogene [Source:MGI Symbol;Acc:MGI:96677]
ENSMUSG00000005674.6	628.680039818386	-0.0990882987762267	0.104273713840575	-0.95027111940909	0.341974509675657	0.851712582197203	chr1	171216011	171222514	-	protein_coding	KNOWN	Tomm40l	translocase of outer mitochondrial membrane 40 homolog-like (yeast) [Source:MGI Symbol;Acc:MGI:3589112]
ENSMUSG00000005677.11	0	NA	NA	NA	NA	NA	chr1	171213970	171220701	+	protein_coding	KNOWN	Nr1i3	nuclear receptor subfamily 1, group I, member 3 [Source:MGI Symbol;Acc:MGI:1346307]
ENSMUSG00000005681.9	5.52656875686069	-0.0172811544937103	0.0379429526436504	-0.455450967562016	0.648784835069521	NA	chr1	171225054	171226379	+	protein_coding	KNOWN	Apoa2	apolipoprotein A-II [Source:MGI Symbol;Acc:MGI:88050]
ENSMUSG00000005682.8	6513.25761986307	-0.0431111017923588	0.0688914030562119	-0.625783477761112	0.531456970386016	0.911894226456907	chr10	128303335	128321358	+	protein_coding	KNOWN	Pan2	PAN2 polyA specific ribonuclease subunit homolog (S. cerevisiae) [Source:MGI Symbol;Acc:MGI:1918984]
ENSMUSG00000005683.7	6597.45402293158	-0.0499944962139677	0.0687897794036491	-0.726772154924451	0.467365543416031	0.894079610860732	chr10	128337832	128362479	+	protein_coding	KNOWN	Cs	citrate synthase [Source:MGI Symbol;Acc:MGI:88529]
ENSMUSG00000005686.13	478.322088436619	0.274966328485862	0.104739490646477	2.62524026791331	0.00865878422875086	0.208129600465619	chr7	110768206	110812405	+	protein_coding	KNOWN	Ampd3	adenosine monophosphate deaminase 3 [Source:MGI Symbol;Acc:MGI:1096344]
ENSMUSG00000005687.11	4484.8062493564	-0.0931717976842456	0.0707323919690054	-1.31724369967685	0.187756950188396	0.764852573045618	chr3	103171655	103179166	+	protein_coding	KNOWN	Bcas2	breast carcinoma amplified sequence 2 [Source:MGI Symbol;Acc:MGI:1915433]
ENSMUSG00000005696.8	0	NA	NA	NA	NA	NA	chrX	42502453	42529330	+	protein_coding	KNOWN	Sh2d1a	SH2 domain containing 1A [Source:MGI Symbol;Acc:MGI:1328352]
ENSMUSG00000005698.12	7375.75341733139	-0.0689757021158527	0.0676764709832838	-1.01919767850912	0.308109128569119	0.836415425684806	chr8	105636568	105682922	+	protein_coding	KNOWN	Ctcf	CCCTC-binding factor [Source:MGI Symbol;Acc:MGI:109447]
ENSMUSG00000005699.12	600.186189767915	0.0156945934882098	0.102040716063347	0.153807167312179	0.877761782389877	0.98308712127514	chr8	105701154	105703493	+	protein_coding	KNOWN	Pard6a	par-6 family cell polarity regulator alpha [Source:MGI Symbol;Acc:MGI:1927223]
ENSMUSG00000005705.7	14.3922534851138	-0.0294768453414859	0.0609100471828189	-0.483940609223506	0.628428019090591	NA	chr8	105566698	105637393	-	protein_coding	KNOWN	Agrp	agouti related protein [Source:MGI Symbol;Acc:MGI:892013]
ENSMUSG00000005716.13	2.24236634399992	-0.0263986186395418	0.0257336624120632	-1.02583993746521	0.304967037623354	NA	chr15	78191114	78206400	-	protein_coding	KNOWN	Pvalb	parvalbumin [Source:MGI Symbol;Acc:MGI:97821]
ENSMUSG00000005718.7	896.67692344174	-0.175363720923067	0.0943938296571627	-1.85778796728542	0.0631991305370923	0.559627868627358	chr16	4544661	4559720	-	protein_coding	KNOWN	Tfap4	transcription factor AP4 [Source:MGI Symbol;Acc:MGI:103239]
ENSMUSG00000005732.11	5677.6805780501	-0.0471089048809844	0.0738895130973451	-0.637558740154657	0.52376096122388	0.910605324793811	chr16	18239784	18248732	-	protein_coding	KNOWN	Ranbp1	RAN binding protein 1 [Source:MGI Symbol;Acc:MGI:96269]
ENSMUSG00000005763.12	0.985269761556561	0.00556683526041753	0.0171199691578506	0.325166196801517	0.745055290759609	NA	chr1	165788681	165877277	+	protein_coding	KNOWN	Cd247	CD247 antigen [Source:MGI Symbol;Acc:MGI:88334]
ENSMUSG00000005774.9	2906.84363776638	0.160066302159528	0.0742806164511659	2.15488656135157	0.0311707122560936	0.416392096283257	chr3	94954075	94961561	+	protein_coding	KNOWN	Rfx5	regulatory factor X, 5 (influences HLA class II expression) [Source:MGI Symbol;Acc:MGI:1858421]
ENSMUSG00000005779.9	9177.94548875402	-0.00552056528422643	0.0684468661426968	-0.080654755949195	0.935716519055603	0.991795157662832	chr3	94884093	94886961	-	protein_coding	KNOWN	Psmb4	proteasome (prosome, macropain) subunit, beta type 4 [Source:MGI Symbol;Acc:MGI:1098257]
ENSMUSG00000005800.2	0.657255396892975	0.0101399520084581	0.0134701663037958	0.752771107629217	0.451587471548386	NA	chr9	7558429	7568486	+	protein_coding	KNOWN	Mmp8	matrix metallopeptidase 8 [Source:MGI Symbol;Acc:MGI:1202395]
ENSMUSG00000005802.9	4650.43664964688	-0.0351120908960306	0.0698855031995356	-0.502423096186047	0.615369935959065	0.934825063474073	chr2	122681233	122702663	-	protein_coding	KNOWN	Slc30a4	solute carrier family 30 (zinc transporter), member 4 [Source:MGI Symbol;Acc:MGI:1345282]
ENSMUSG00000005803.11	550.122329458434	-0.0126291079884872	0.103072051613005	-0.122526987586358	0.902481674009635	0.986613685819374	chr2	122765237	122809569	+	protein_coding	KNOWN	Sqrdl	sulfide quinone reductase-like (yeast) [Source:MGI Symbol;Acc:MGI:1929899]
ENSMUSG00000005804.11	3359.48137551489	-0.00319321098030919	0.0744446104655627	-0.0428937831810718	0.965786204494122	0.995629331705776	chr2	122738503	122749475	+	protein_coding	KNOWN	Bloc1s6	biogenesis of lysosomal organelles complex-1, subunit 6, pallidin [Source:MGI Symbol;Acc:MGI:1927580]
ENSMUSG00000005813.9	3619.24307819976	-0.00252329932835361	0.0720084788093908	-0.0350416974511138	0.972046491517771	0.995923526799959	chr3	138458956	138489515	-	protein_coding	KNOWN	Metap1	methionyl aminopeptidase 1 [Source:MGI Symbol;Acc:MGI:1922874]
ENSMUSG00000005823.8	5381.84331253555	-0.00837782704966612	0.0702689551641315	-0.119225154694524	0.90509697821978	0.987690924350572	chr17	57234914	57247641	-	protein_coding	KNOWN	Gpr108	G protein-coupled receptor 108 [Source:MGI Symbol;Acc:MGI:1925558]
ENSMUSG00000005824.6	3.45276970860745	0.0383928329644879	0.0325080316536904	1.18102607298678	0.237592365787024	NA	chr17	57189492	57194189	-	protein_coding	KNOWN	Tnfsf14	tumor necrosis factor (ligand) superfamily, member 14 [Source:MGI Symbol;Acc:MGI:1355317]
ENSMUSG00000005836.8	35.8045299406007	0.145550656790198	0.0810337709985439	1.79617281778499	0.072467036349831	NA	chr18	11052510	11085635	+	protein_coding	KNOWN	Gata6	GATA binding protein 6 [Source:MGI Symbol;Acc:MGI:107516]
ENSMUSG00000005846.11	9683.95618442564	-0.0364001089865424	0.0679283861218594	-0.535860058874987	0.592055270423547	0.92850133443692	chr16	11192970	11203331	-	protein_coding	KNOWN	Rsl1d1	ribosomal L1 domain containing 1 [Source:MGI Symbol;Acc:MGI:1913659]
ENSMUSG00000005864.7	6.58093180776646	4.10481507401745e-05	0.0414936482732775	0.000989263476420079	0.999210682074342	NA	chrX	71991849	72010218	+	protein_coding	KNOWN	Cnga2	cyclic nucleotide gated channel alpha 2 [Source:MGI Symbol;Acc:MGI:108040]
ENSMUSG00000005871.11	4501.10492606057	-0.0816337178050828	0.0776448946501305	-1.05137263915324	0.293087477063697	0.832089802620989	chr18	34220924	34322189	+	protein_coding	KNOWN	Apc	adenomatosis polyposis coli [Source:MGI Symbol;Acc:MGI:88039]
ENSMUSG00000005873.5	6866.90677525065	-0.0813409271751994	0.0681256198721787	-1.19398439717416	0.23248407148994	0.800389328656805	chr18	34344889	34373415	-	protein_coding	KNOWN	Reep5	receptor accessory protein 5 [Source:MGI Symbol;Acc:MGI:1270152]
ENSMUSG00000005881.10	9732.1562665462	0.0118838147836642	0.0661621369001667	0.179616550196919	0.857453610819639	0.978349579289824	chr2	156008045	156018279	+	protein_coding	KNOWN	Ergic3	ERGIC and golgi 3 [Source:MGI Symbol;Acc:MGI:1913616]
ENSMUSG00000005882.15	2673.5860465237	-0.0283063987869996	0.0771025762236899	-0.367126497886103	0.713524662790584	0.956380233602735	chr2	155846894	155930310	-	protein_coding	KNOWN	Uqcc1	ubiquinol-cytochrome c reductase complex assembly factor 1 [Source:MGI Symbol;Acc:MGI:1929472]
ENSMUSG00000005883.12	1.86600530444119	0.0144577846548957	0.0225128755664984	0.642200709198184	0.520742872599557	NA	chr2	172977700	172993576	+	protein_coding	KNOWN	Spo11	SPO11 meiotic protein covalently bound to DSB homolog (S. cerevisiae) [Source:MGI Symbol;Acc:MGI:1349669]
ENSMUSG00000005886.11	9373.20002981958	-0.0294385899290063	0.0676877150155041	-0.434917767903131	0.663622117153215	0.94780442299626	chr1	13139105	13374083	-	protein_coding	KNOWN	Ncoa2	nuclear receptor coactivator 2 [Source:MGI Symbol;Acc:MGI:1276533]
ENSMUSG00000005891.6	0	NA	NA	NA	NA	NA	chr13	28016212	28023548	+	protein_coding	KNOWN	Prl4a1	prolactin family 4, subfamily a, member 1 [Source:MGI Symbol;Acc:MGI:1206587]
ENSMUSG00000005892.4	33.2130612274432	0.0804890566155914	0.0841529365274581	0.956461651095547	0.338839050135696	NA	chr6	92242061	92244650	-	protein_coding	KNOWN	Trh	thyrotropin releasing hormone [Source:MGI Symbol;Acc:MGI:98823]
ENSMUSG00000005893.11	9648.16374190456	-0.0808300031889961	0.0655470572961937	-1.23315990867053	0.217516109742326	0.791328754496101	chr6	92091390	92173057	+	protein_coding	KNOWN	Nr2c2	nuclear receptor subfamily 2, group C, member 2 [Source:MGI Symbol;Acc:MGI:1352466]
ENSMUSG00000005897.11	1944.14152531099	0.00679369294900708	0.0806516046327942	0.0842350624012837	0.932869541475786	0.991608321153269	chr10	94148023	94197211	+	protein_coding	KNOWN	Nr2c1	nuclear receptor subfamily 2, group C, member 1 [Source:MGI Symbol;Acc:MGI:1352465]
ENSMUSG00000005899.9	4948.65560376112	0.056059956789279	0.070287262084274	0.797583447226375	0.425112259901043	0.880877744383953	chr16	17619354	17644828	+	protein_coding	KNOWN	Smpd4	sphingomyelin phosphodiesterase 4 [Source:MGI Symbol;Acc:MGI:1924876]
ENSMUSG00000005907.11	1473.77261340456	0.0500305130722106	0.0848133543404888	0.589889569410966	0.555264687500834	0.920769731566415	chr5	3596066	3637232	+	protein_coding	KNOWN	Pex1	peroxisomal biogenesis factor 1 [Source:MGI Symbol;Acc:MGI:1918632]
ENSMUSG00000005917.12	9.77122788961478	0.0496038990880201	0.053798158197265	0.922037124507765	0.35650921144681	NA	chr11	21994764	22002897	-	protein_coding	KNOWN	Otx1	orthodenticle homolog 1 [Source:MGI Symbol;Acc:MGI:97450]
ENSMUSG00000005936.15	6681.8495150467	0.009410572186877	0.0702346495642655	0.133987600781951	0.893412379164759	0.985653107210345	chr17	28951950	28969549	+	protein_coding	KNOWN	Kctd20	potassium channel tetramerisation domain containing 20 [Source:MGI Symbol;Acc:MGI:1914239]
ENSMUSG00000005947.8	6.56760537183154	-0.0179993143347238	0.0454755089592266	-0.395802372456392	0.692250826489994	NA	chr11	73090583	73147446	+	protein_coding	KNOWN	Itgae	integrin alpha E, epithelial-associated [Source:MGI Symbol;Acc:MGI:1298377]
ENSMUSG00000005949.6	1625.26451791687	0.00261569060663072	0.0850222801797306	0.0307647666129555	0.975457139280977	0.996863603183733	chr11	73183596	73199042	-	protein_coding	KNOWN	Ctns	cystinosis, nephropathic [Source:MGI Symbol;Acc:MGI:1932872]
ENSMUSG00000005950.11	26.1466961560918	0.0498374432513219	0.0788479346926665	0.632070369954246	0.527340895647748	NA	chr11	73160421	73172685	+	protein_coding	KNOWN	P2rx5	purinergic receptor P2X, ligand-gated ion channel, 5 [Source:MGI Symbol;Acc:MGI:2137026]
ENSMUSG00000005951.10	304.432251893339	-0.0953106466267333	0.111133079035038	-0.857626257225213	0.39109887141953	0.868467579656472	chr11	73199460	73224511	+	protein_coding	KNOWN	Shpk	sedoheptulokinase [Source:MGI Symbol;Acc:MGI:1921887]
ENSMUSG00000005952.12	5.18013509633669	-0.00824048132597193	0.0378763592334107	-0.217562656304701	0.827769883435416	NA	chr11	73234292	73261242	+	protein_coding	KNOWN	Trpv1	transient receptor potential cation channel, subfamily V, member 1 [Source:MGI Symbol;Acc:MGI:1341787]
ENSMUSG00000005958.11	4545.39749261625	0.0106414392273267	0.0788314573582372	0.134989756423864	0.89261997338819	0.985327044841765	chr16	21204755	21223305	+	protein_coding	KNOWN	Ephb3	Eph receptor B3 [Source:MGI Symbol;Acc:MGI:104770]
ENSMUSG00000005968.11	264.549655780753	0.125095276650893	0.114068276219093	1.0966701768213	0.272785597941524	0.818847202572004	chr3	94612757	94658872	-	protein_coding	KNOWN	Tuft1	tuftelin 1 [Source:MGI Symbol;Acc:MGI:109572]
ENSMUSG00000005973.6	57855.906714812	-0.0518168169607318	0.0631959244100513	-0.819939219885679	0.412250757119978	0.877940171356348	chr2	105386291	105399319	-	protein_coding	KNOWN	Rcn1	reticulocalbin 1 [Source:MGI Symbol;Acc:MGI:104559]
ENSMUSG00000005980.12	0.643284585380914	0.000532844152244176	0.0130289903987129	0.0408968105692067	0.967378160119034	NA	chr16	4036942	4040024	+	protein_coding	KNOWN	Dnase1	deoxyribonuclease I [Source:MGI Symbol;Acc:MGI:103157]
ENSMUSG00000005981.11	4273.56102607774	-0.0777994169760308	0.0706244053803377	-1.10159393990014	0.270638244109576	0.818847202572004	chr16	4039971	4077827	-	protein_coding	KNOWN	Trap1	TNF receptor-associated protein 1 [Source:MGI Symbol;Acc:MGI:1915265]
ENSMUSG00000005982.10	2445.39961756058	0.0731725157133398	0.078478575133463	0.932388433262205	0.351135820266973	0.854578724800017	chr16	3872375	3904780	+	protein_coding	KNOWN	Naa60	N(alpha)-acetyltransferase 60, NatF catalytic subunit [Source:MGI Symbol;Acc:MGI:1922013]
ENSMUSG00000005983.12	147.911842572049	-0.00543658496354634	0.114001399185323	-0.0476887564748966	0.961964294941894	0.995123787566228	chr16	3895179	3908689	-	protein_coding	KNOWN	1700037C18Rik	RIKEN cDNA 1700037C18 gene [Source:MGI Symbol;Acc:MGI:1920511]
ENSMUSG00000005986.12	284.772086256758	0.101058524826009	0.11259199498902	0.89756403051446	0.369418022589269	0.860778567393931	chr19	4270180	4283137	-	protein_coding	KNOWN	Ankrd13d	ankyrin repeat domain 13 family, member D [Source:MGI Symbol;Acc:MGI:1915673]
ENSMUSG00000005994.11	2.28580974383045	0.0155911243598815	0.0248609201288652	0.627133842153299	0.530571505209565	NA	chr4	80834123	80851719	+	protein_coding	KNOWN	Tyrp1	tyrosinase-related protein 1 [Source:MGI Symbol;Acc:MGI:98881]
ENSMUSG00000006005.14	21832.0663959812	-0.0530681631602971	0.0633554749108677	-0.837625528574391	0.402241050600368	0.872690436181954	chr1	150392838	150449935	+	protein_coding	KNOWN	Tpr	translocated promoter region, nuclear basket protein [Source:MGI Symbol;Acc:MGI:1922066]
ENSMUSG00000006007.11	0	NA	NA	NA	NA	NA	chr1	150319417	150333906	+	protein_coding	KNOWN	Pdc	phosducin [Source:MGI Symbol;Acc:MGI:98090]
ENSMUSG00000006010.11	6101.70902533459	-0.0591516343695854	0.0691486506942652	-0.855427167062438	0.392314709116591	0.869526831745143	chr1	150361305	150393080	-	protein_coding	KNOWN	BC003331	cDNA sequence BC003331 [Source:MGI Symbol;Acc:MGI:2385108]
ENSMUSG00000006014.13	1561.22206822332	0.0687827324142055	0.0859461558999757	0.80030027746971	0.423536842371208	0.880125709137416	chr1	150449412	150466165	-	protein_coding	KNOWN	Prg4	proteoglycan 4 (megakaryocyte stimulating factor, articular superficial zone protein) [Source:MGI Symbol;Acc:MGI:1891344]
ENSMUSG00000006019.12	1997.4058040251	-0.0702759795215546	0.0835294796542356	-0.841331465399487	0.400162267892081	0.872138168372203	chr7	16197147	16222037	-	protein_coding	KNOWN	Dhx34	DEAH (Asp-Glu-Ala-His) box polypeptide 34 [Source:MGI Symbol;Acc:MGI:1918973]
ENSMUSG00000006021.5	1121.06138373457	-0.0717901882588443	0.0909187040196527	-0.789608574307509	0.429756399232183	0.882181243719352	chr7	16119895	16127516	+	protein_coding	KNOWN	Kptn	kaptin [Source:MGI Symbol;Acc:MGI:1890380]
ENSMUSG00000006024.9	13440.2335387664	0.0349966024941998	0.0645347911624293	0.542290474081118	0.587618416883439	0.927833641294426	chr7	16098458	16117975	+	protein_coding	KNOWN	Napa	N-ethylmaleimide sensitive fusion protein attachment protein alpha [Source:MGI Symbol;Acc:MGI:104563]
ENSMUSG00000006050.8	9098.79971735877	-0.0257853375026544	0.068800595539245	-0.374783638143742	0.707821383698004	0.956182166217684	chr18	36666681	36679366	-	protein_coding	KNOWN	Sra1	steroid receptor RNA activator 1 [Source:MGI Symbol;Acc:MGI:1344414]
ENSMUSG00000006056.10	0	NA	NA	NA	NA	NA	chr11	96099326	96111964	-	protein_coding	KNOWN	Calcoco2	calcium binding and coiled-coil domain 2 [Source:MGI Symbol;Acc:MGI:1343177]
ENSMUSG00000006057.12	2817.49287992662	-0.10306994937403	0.0831038162526691	-1.24025530982423	0.214880976487164	0.790954590876356	chr11	96068852	96075670	-	protein_coding	KNOWN	Atp5g1	ATP synthase, H+ transporting, mitochondrial F0 complex, subunit C1 (subunit 9) [Source:MGI Symbol;Acc:MGI:107653]
ENSMUSG00000006058.7	1497.76507468039	-0.1422900643652	0.0864134552311124	-1.64661931390946	0.0996363180546346	0.643651310846113	chr11	96034885	96047430	+	protein_coding	KNOWN	Snf8	SNF8, ESCRT-II complex subunit, homolog (S. cerevisiae) [Source:MGI Symbol;Acc:MGI:1343161]
ENSMUSG00000006095.9	1233.84458979635	-0.0638031977522479	0.0874683751096026	-0.729443043526292	0.465730696130906	0.894079610860732	chr7	30224131	30232272	-	protein_coding	KNOWN	Tbcb	tubulin folding cofactor B [Source:MGI Symbol;Acc:MGI:1913661]
ENSMUSG00000006127.6	1320.94423374102	-0.0479650146272958	0.090671550053703	-0.528997404355468	0.596807250489934	0.929208224632801	chr11	75630988	75648871	+	protein_coding	KNOWN	Inpp5k	inositol polyphosphate 5-phosphatase K [Source:MGI Symbol;Acc:MGI:1194899]
ENSMUSG00000006134.3	5246.01487749219	-0.0446155377670008	0.0729377383508985	-0.611693463161121	0.540740587600248	0.91692836162378	chr16	17451987	17486255	+	protein_coding	KNOWN	Crkl	v-crk sarcoma virus CT10 oncogene homolog (avian)-like [Source:MGI Symbol;Acc:MGI:104686]
ENSMUSG00000006143.9	7.13341945386768	0.0465587083708333	0.0459923433510515	1.01231433274575	0.311387784020918	NA	chr5	136054492	136064326	+	protein_coding	KNOWN	Upk3bl	uroplakin 3B-like [Source:MGI Symbol;Acc:MGI:1916915]
ENSMUSG00000006154.10	23.9420007391685	-0.00776207727245327	0.0749167102692195	-0.103609424980883	0.917479307869616	NA	chr7	4460674	4479404	+	protein_coding	KNOWN	Eps8l1	EPS8-like 1 [Source:MGI Symbol;Acc:MGI:1914675]
ENSMUSG00000006169.16	25399.7820722779	-0.0293220371973675	0.064973567444311	-0.451291784501435	0.651779265223685	0.945003289011741	chr11	45852051	45910625	+	protein_coding	KNOWN	Clint1	clathrin interactor 1 [Source:MGI Symbol;Acc:MGI:2144243]
ENSMUSG00000006179.5	34.3786736530208	0.0205567504643148	0.084212948017112	0.244104391882086	0.807149971192523	NA	chr13	22002176	22009742	-	protein_coding	KNOWN	Prss16	protease, serine 16 (thymus) [Source:MGI Symbol;Acc:MGI:1859181]
ENSMUSG00000006191.14	1787.92945491564	-0.056321782890139	0.0810688324769305	-0.694740274027831	0.487218083825329	0.901335480554226	chr13	29191746	29855674	-	protein_coding	KNOWN	Cdkal1	CDK5 regulatory subunit associated protein 1-like 1 [Source:MGI Symbol;Acc:MGI:1921765]
ENSMUSG00000006200.3	0	NA	NA	NA	NA	NA	chrX	37826910	37829857	+	protein_coding	KNOWN	Rhox6	reproductive homeobox 6 [Source:MGI Symbol;Acc:MGI:1202888]
ENSMUSG00000006204.5	0	NA	NA	NA	NA	NA	chr7	131174402	131250945	+	protein_coding	KNOWN	5430419D17Rik	RIKEN cDNA 5430419D17 gene [Source:MGI Symbol;Acc:MGI:1918645]
ENSMUSG00000006205.10	2431.21309413943	0.119135346554954	0.0867518335144635	1.37328909059993	0.16966249272838	0.746959731325192	chr7	130936111	130985660	+	protein_coding	KNOWN	Htra1	HtrA serine peptidase 1 [Source:MGI Symbol;Acc:MGI:1929076]
ENSMUSG00000006215.9	1843.26821169992	-0.079886677042955	0.0817082506225568	-0.977706369115446	0.328219570788453	0.843916569917484	chr4	141444654	141467930	+	protein_coding	KNOWN	Zbtb17	zinc finger and BTB domain containing 17 [Source:MGI Symbol;Acc:MGI:107410]
ENSMUSG00000006216.7	5.77922656563283	-0.0210692835670808	0.0424386971994803	-0.496463957600915	0.619567110440836	NA	chr4	141404353	141416014	-	protein_coding	KNOWN	Clcnkb	chloride channel Kb [Source:MGI Symbol;Acc:MGI:1930643]
ENSMUSG00000006218.4	30.6383064610984	-0.0111963878949495	0.0835912088480525	-0.133942169867428	0.893448303975434	NA	chr4	141368220	141384175	+	protein_coding	KNOWN	Fam131c	family with sequence similarity 131, member C [Source:MGI Symbol;Acc:MGI:2685539]
ENSMUSG00000006219.9	407.945798126085	0.205588392053353	0.107839902614564	1.90642227106006	0.056595441511417	0.538738666034415	chr4	141576062	141606096	-	protein_coding	KNOWN	Fblim1	filamin binding LIM protein 1 [Source:MGI Symbol;Acc:MGI:1921452]
ENSMUSG00000006221.7	62.5970254201592	0.246706961116617	0.100878367605607	2.44558835528684	0.0144616009469671	NA	chr4	141420779	141425311	+	protein_coding	KNOWN	Hspb7	heat shock protein family, member 7 (cardiovascular) [Source:MGI Symbol;Acc:MGI:1352494]
ENSMUSG00000006235.5	32.1751093623075	0.000530617727533801	0.0817584773180622	0.00649006372109349	0.994821714710701	NA	chr9	21958899	21963576	-	protein_coding	KNOWN	Epor	erythropoietin receptor [Source:MGI Symbol;Acc:MGI:95408]
ENSMUSG00000006241.12	935.426595553987	0.0648828750884771	0.0965457241136339	0.672042969112855	0.501556341745749	0.907158296403759	chr9	21927471	21935872	+	protein_coding	KNOWN	Ccdc159	coiled-coil domain containing 159 [Source:MGI Symbol;Acc:MGI:1914369]
ENSMUSG00000006262.12	2412.5324934226	0.00594872570492193	0.0768834241552424	0.0773733190253117	0.938326565472559	0.992723175648409	chr5	88720855	88764220	+	protein_coding	KNOWN	Mob1b	MOB kinase activator 1B [Source:MGI Symbol;Acc:MGI:1915723]
ENSMUSG00000006269.6	6.34408473128375	0.0045688751497386	0.0443992079353025	0.102904429205049	0.918038822368512	NA	chr6	83743017	83758809	+	protein_coding	KNOWN	Atp6v1b1	ATPase, H+ transporting, lysosomal V1 subunit B1 [Source:MGI Symbol;Acc:MGI:103285]
ENSMUSG00000006270.7	2.56142972599268	0.000196501505401362	0.0285576632885909	0.00688086778724177	0.994509905150319	NA	chr19	59166187	59170056	-	protein_coding	KNOWN	Vax1	ventral anterior homeobox 1 [Source:MGI Symbol;Acc:MGI:1277163]
ENSMUSG00000006273.11	4918.31175135721	0.0102397596493839	0.0694004646523794	0.14754598114975	0.882701089133104	0.984700413607683	chr8	69088646	69113711	+	protein_coding	KNOWN	Atp6v1b2	ATPase, H+ transporting, lysosomal V1 subunit B2 [Source:MGI Symbol;Acc:MGI:109618]
ENSMUSG00000006276.9	6346.22474877095	-0.0318456323284743	0.0679869685117409	-0.468407887946567	0.639492928268655	0.942602237204373	chr8	72341001	72421474	-	protein_coding	KNOWN	Eps15l1	epidermal growth factor receptor pathway substrate 15-like 1 [Source:MGI Symbol;Acc:MGI:104582]
ENSMUSG00000006281.7	3416.87037371353	-0.0347866631794087	0.0756359059910022	-0.459922608496909	0.645571771607582	0.944305240948803	chr14	50824062	50870560	-	protein_coding	KNOWN	Tep1	telomerase associated protein 1 [Source:MGI Symbol;Acc:MGI:109573]
ENSMUSG00000006288.7	2736.88209183212	-0.0712613226772331	0.0785544090047023	-0.907158790704764	0.364322832305444	0.859544334865942	chr14	50765415	50785518	-	protein_coding	KNOWN	Ttc5	tetratricopeptide repeat domain 5 [Source:MGI Symbol;Acc:MGI:2683584]
ENSMUSG00000006289.11	2941.62825786036	-0.0239620275704028	0.0753527190647904	-0.317998180660204	0.75048631696056	0.963865980520385	chr14	50906478	50924893	-	protein_coding	KNOWN	Osgep	O-sialoglycoprotein endopeptidase [Source:MGI Symbol;Acc:MGI:1913496]
ENSMUSG00000006299.10	10107.7889284946	0.013188808695617	0.0657559341275071	0.200572144105543	0.841033141201958	0.97650039954544	chr1	74279840	74284738	-	protein_coding	KNOWN	Aamp	angio-associated migratory protein [Source:MGI Symbol;Acc:MGI:107809]
ENSMUSG00000006301.14	20714.5927389431	0.254999203156366	0.0736779260769117	3.46099865637063	0.000538175498186291	0.0286716872408219	chr1	74288247	74305622	-	protein_coding	KNOWN	Tmbim1	transmembrane BAX inhibitor motif containing 1 [Source:MGI Symbol;Acc:MGI:1916910]
ENSMUSG00000006304.11	9537.43248520783	-0.0246610017819451	0.0680353067864942	-0.362473588299312	0.71699815702449	0.957488906580821	chr1	74236084	74268209	+	protein_coding	KNOWN	Arpc2	actin related protein 2/3 complex, subunit 2 [Source:MGI Symbol;Acc:MGI:1923959]
ENSMUSG00000006307.13	7860.03180474271	-0.0548533660753069	0.0704071051789607	-0.779088501592001	0.435927582998038	0.882181243719352	chr7	30568858	30588726	-	protein_coding	KNOWN	Kmt2b	lysine (K)-specific methyltransferase 2B [Source:MGI Symbol;Acc:MGI:109565]
ENSMUSG00000006310.10	5.13432644343982	0.00779625527942821	0.0408603781659735	0.190802328058739	0.848680464668201	NA	chr7	30589681	30598909	-	protein_coding	KNOWN	Zbtb32	zinc finger and BTB domain containing 32 [Source:MGI Symbol;Acc:MGI:1891838]
ENSMUSG00000006311.8	0.48650497292546	-0.00303288673966839	0.0127577451206264	-0.237729058778961	0.812091244037771	NA	chr7	30633616	30635852	-	protein_coding	KNOWN	Etv2	ets variant 2 [Source:MGI Symbol;Acc:MGI:99253]
ENSMUSG00000006313.4	39.6642812724533	-0.0361281695913013	0.0897325955870243	-0.402620356125367	0.687227532253433	NA	chr7	30603092	30612734	-	protein_coding	KNOWN	Upk1a	uroplakin 1A [Source:MGI Symbol;Acc:MGI:98911]
ENSMUSG00000006315.8	3099.43105538582	-0.0530994692187959	0.0801667757217468	-0.662362540350886	0.50773890478558	0.907693345829848	chr7	30727701	30729534	-	protein_coding	KNOWN	Tmem147	transmembrane protein 147 [Source:MGI Symbol;Acc:MGI:1915011]
ENSMUSG00000006333.11	54746.2871566388	0.00292835837655624	0.0654262941497622	0.0447581269061818	0.964300101510021	0.995123787566228	chr7	3703993	3706901	+	protein_coding	KNOWN	Rps9	ribosomal protein S9 [Source:MGI Symbol;Acc:MGI:1924096]
ENSMUSG00000006335.13	941.929718507596	-0.0449694560491668	0.092049404795956	-0.488536087211532	0.625170170996021	0.937475713388737	chr7	3620324	3629929	-	protein_coding	KNOWN	Tfpt	TCF3 (E2A) fusion partner [Source:MGI Symbol;Acc:MGI:1916964]
ENSMUSG00000006342.11	99.008494717423	0.0988641095629424	0.108377539175937	0.912219545808746	0.361653156686256	NA	chr10	75636619	75644008	-	protein_coding	KNOWN	Susd2	sushi domain containing 2 [Source:MGI Symbol;Acc:MGI:1918983]
ENSMUSG00000006344.13	178.664840016177	0.205374581261518	0.114244051860171	1.79768292455949	0.0722272688720942	0.589639810611814	chr10	75589340	75617200	+	protein_coding	KNOWN	Ggt5	gamma-glutamyltransferase 5 [Source:MGI Symbol;Acc:MGI:1346063]
ENSMUSG00000006345.7	307.002759703623	0.0889395221155159	0.111456181304374	0.7979774748664	0.424883561782974	0.88086635592603	chr10	75561604	75586200	+	protein_coding	KNOWN	Ggt1	gamma-glutamyltransferase 1 [Source:MGI Symbol;Acc:MGI:95706]
ENSMUSG00000006356.7	1093.14786595094	0.245572805704522	0.0925026074885969	2.65476630736917	0.00793633681192946	0.195702507366169	chr12	113140236	113145506	+	protein_coding	KNOWN	Crip2	cysteine rich protein 2 [Source:MGI Symbol;Acc:MGI:1915587]
ENSMUSG00000006360.8	1841.79064301102	0.00935570187591198	0.088995390957239	0.105125689940586	0.91627607462192	0.989763649324453	chr12	113146316	113153879	+	protein_coding	KNOWN	Crip1	cysteine-rich protein 1 (intestinal) [Source:MGI Symbol;Acc:MGI:88501]
ENSMUSG00000006362.12	32.8440359706923	0.0900482577974077	0.0842990924393936	1.06819961154561	0.285430479967574	NA	chr8	122628739	122699109	-	protein_coding	KNOWN	Cbfa2t3	core-binding factor, runt domain, alpha subunit 2, translocated to, 3 (human) [Source:MGI Symbol;Acc:MGI:1338013]
ENSMUSG00000006369.11	3075.1015663557	-0.0330841364042242	0.0812134971984086	-0.407372389387419	0.683734502752811	0.952197383029034	chr15	85205949	85286535	+	protein_coding	KNOWN	Fbln1	fibulin 1 [Source:MGI Symbol;Acc:MGI:95487]
ENSMUSG00000006373.10	8034.84113019353	-0.0590751760454367	0.0697705345225664	-0.846706657039149	0.397158647253493	0.871210021175243	chrX	36598206	36606079	+	protein_coding	KNOWN	Pgrmc1	progesterone receptor membrane component 1 [Source:MGI Symbol;Acc:MGI:1858305]
ENSMUSG00000006378.10	1718.09971315988	-0.149388153925468	0.0841603524492856	-1.7750419238737	0.0758909651206689	0.596968587570502	chr15	79030874	79043558	+	protein_coding	KNOWN	Gcat	glycine C-acetyltransferase (2-amino-3-ketobutyrate-coenzyme A ligase) [Source:MGI Symbol;Acc:MGI:1349389]
ENSMUSG00000006386.12	15.4046329045179	-0.0224399699105613	0.0631076615943607	-0.355582338873519	0.722153371861036	NA	chr4	94739289	94874976	+	protein_coding	KNOWN	Tek	endothelial-specific receptor tyrosine kinase [Source:MGI Symbol;Acc:MGI:98664]
ENSMUSG00000006389.9	44.3032597697445	0.0779499635390012	0.092383140752407	0.843768277459979	0.398798905378019	NA	chr4	118442415	118457513	-	protein_coding	KNOWN	Mpl	myeloproliferative leukemia virus oncogene [Source:MGI Symbol;Acc:MGI:97076]
ENSMUSG00000006390.12	3845.95262016595	0.0633396203296275	0.0748265336204689	0.846486096107236	0.397281627030379	0.871210021175243	chr4	118428093	118432953	+	protein_coding	KNOWN	Elovl1	elongation of very long chain fatty acids (FEN1/Elo2, SUR4/Elo3, yeast)-like 1 [Source:MGI Symbol;Acc:MGI:1858959]
ENSMUSG00000006392.13	1707.09234308691	-0.137893237277264	0.0820599471495314	-1.68039636957104	0.0928802219379888	0.635681832907022	chr4	118409337	118415782	+	protein_coding	KNOWN	Med8	mediator complex subunit 8 [Source:MGI Symbol;Acc:MGI:1915269]
ENSMUSG00000006395.13	984.752562087859	-0.136136709788862	0.0928578240096266	-1.4660768894902	0.142627340947159	0.708267570349799	chr4	118359990	118362744	+	polymorphic_pseudogene	KNOWN	Hyi	hydroxypyruvate isomerase homolog (E. coli) [Source:MGI Symbol;Acc:MGI:1915430]
ENSMUSG00000006398.12	5038.81529482867	-0.0486058930700128	0.0703224259405974	-0.691186238527537	0.489448510843298	0.901850330398141	chr4	118432901	118437352	-	protein_coding	KNOWN	Cdc20	cell division cycle 20 [Source:MGI Symbol;Acc:MGI:1859866]
ENSMUSG00000006403.9	191.112583658348	0.143502480469962	0.114341095910509	1.25503852597562	0.209464774695224	0.784986848143836	chr1	171250421	171260637	+	protein_coding	KNOWN	Adamts4	a disintegrin-like and metallopeptidase (reprolysin type) with thrombospondin type 1 motif, 4 [Source:MGI Symbol;Acc:MGI:1339949]
ENSMUSG00000006411.9	9.22106100927715	0.0385186557427001	0.0512731172224716	0.751244664442178	0.45250542461951	NA	chr1	171370099	171388598	+	protein_coding	KNOWN	Pvrl4	poliovirus receptor-related 4 [Source:MGI Symbol;Acc:MGI:1918990]
ENSMUSG00000006412.7	2210.42683999807	-0.105189707257092	0.0782401106048523	-1.34444732304057	0.178803779710635	0.755850004495189	chr1	171345670	171359254	+	protein_coding	KNOWN	Pfdn2	prefoldin 2 [Source:MGI Symbol;Acc:MGI:1276111]
ENSMUSG00000006418.14	5041.10279012001	0.0193621829170794	0.069443668848536	0.278818548013504	0.780384079451451	0.968081851588688	chr2	167492645	167516173	+	protein_coding	KNOWN	Rnf114	ring finger protein 114 [Source:MGI Symbol;Acc:MGI:1933159]
ENSMUSG00000006423.12	3025.50812882522	0.105752396593089	0.0738933156037783	1.4311497018234	0.15238731536215	0.726899846970667	chrX	36823737	36874111	-	protein_coding	NOVEL	C330007P06Rik	RIKEN cDNA C330007P06 gene [Source:MGI Symbol;Acc:MGI:1924894]
ENSMUSG00000006435.12	690.186656249126	0.218248593578865	0.10310391277666	2.11678284268054	0.0342782821489436	0.43937291158438	chr19	47178820	47259440	+	protein_coding	KNOWN	Neurl1a	neuralized homolog 1A (Drosophila) [Source:MGI Symbol;Acc:MGI:1334263]
ENSMUSG00000006442.10	9167.63738778964	-0.0480946206328663	0.0693579593022225	-0.693426120328848	0.488042174882658	0.901335480554226	chr4	148591503	148594993	+	protein_coding	KNOWN	Srm	spermidine synthase [Source:MGI Symbol;Acc:MGI:102690]
ENSMUSG00000006445.3	4660.30289218939	0.2472172317974	0.110685302272443	2.23351453826176	0.0255150326861584	0.374934861696942	chr4	141301240	141329384	+	protein_coding	KNOWN	Epha2	Eph receptor A2 [Source:MGI Symbol;Acc:MGI:95278]
ENSMUSG00000006456.10	5420.48603216608	-0.063367018086994	0.0701113856884901	-0.903804959276346	0.366098831608687	0.860478481119474	chr19	4800569	4811634	-	protein_coding	KNOWN	Rbm14	RNA binding motif protein 14 [Source:MGI Symbol;Acc:MGI:1929092]
ENSMUSG00000006457.3	24.2873560498204	0.0413281944741335	0.0755056035944624	0.5473526798899	0.584136458323427	NA	chr19	4861223	4877909	-	protein_coding	KNOWN	Actn3	actinin alpha 3 [Source:MGI Symbol;Acc:MGI:99678]
ENSMUSG00000006462.6	7.50009430582284	0.00967156107791243	0.0439928926842451	0.219843717650693	0.825992870664008	NA	chr2	167691177	167729172	+	lincRNA	KNOWN	A530013C23Rik	RIKEN cDNA A530013C23 gene [Source:MGI Symbol;Acc:MGI:3041178]
ENSMUSG00000006463.10	729.774913398815	-0.0749118713457726	0.0972928087990906	-0.769963086382525	0.44132178976715	0.884071258481942	chr19	4878668	4885397	+	protein_coding	KNOWN	Zdhhc24	zinc finger, DHHC domain containing 24 [Source:MGI Symbol;Acc:MGI:1917855]
ENSMUSG00000006464.8	1459.33517313939	-0.0102522361179908	0.0863042811256088	-0.118791744560962	0.905440349257274	0.987690924350572	chr19	4886898	4906627	-	protein_coding	KNOWN	Bbs1	Bardet-Biedl syndrome 1 (human) [Source:MGI Symbol;Acc:MGI:1277215]
ENSMUSG00000006469.10	1.53123381166152	0.0205670422881366	0.0191265114809772	1.07531591992571	0.282233311027931	NA	chr2	25228898	25234364	-	protein_coding	KNOWN	Slc34a3	solute carrier family 34 (sodium phosphate), member 3 [Source:MGI Symbol;Acc:MGI:2159410]
ENSMUSG00000006471.14	3547.4409705452	-0.0138927745035067	0.0736929930397479	-0.18852232662084	0.850467215178936	0.978349579289824	chr2	25244821	25256022	-	protein_coding	KNOWN	Ndor1	NADPH dependent diflavin oxidoreductase 1 [Source:MGI Symbol;Acc:MGI:1926047]
ENSMUSG00000006476.16	5378.68165197294	0.0758776232157613	0.0709700826823444	1.06914942674342	0.285002342865683	0.827854651299254	chr2	25054355	25062881	+	protein_coding	KNOWN	Nsmf	NMDA receptor synaptonuclear signaling and neuronal migration factor [Source:MGI Symbol;Acc:MGI:1861755]
ENSMUSG00000006488.13	1.11598805097247	-0.0122791267000754	0.0176482834870912	-0.695768894978199	0.486573571815253	NA	chr13	27633380	27642474	-	protein_coding	KNOWN	Prl7a1	prolactin family 7, subfamily a, member 1 [Source:MGI Symbol;Acc:MGI:1206572]
ENSMUSG00000006490.2	0.164007182331793	-0.00664249268156222	0.0110524253284889	-0.600998648182716	0.547840886677252	NA	chr13	27558009	27564604	-	protein_coding	KNOWN	Prl8a9	prolactin family8, subfamily a, member 9 [Source:MGI Symbol;Acc:MGI:1914560]
ENSMUSG00000006494.8	26465.5572740931	0.00166904589488747	0.0631153884338161	0.0264443574903712	0.978902914346284	0.997543678476338	chr2	71873224	71903858	+	protein_coding	KNOWN	Pdk1	pyruvate dehydrogenase kinase, isoenzyme 1 [Source:MGI Symbol;Acc:MGI:1926119]
ENSMUSG00000006498.13	30732.5418489902	-0.00804108738382629	0.0646236366838042	-0.124429509022688	0.900975210077086	0.986344843433526	chr10	79854427	79864771	+	protein_coding	KNOWN	Ptbp1	polypyrimidine tract binding protein 1 [Source:MGI Symbol;Acc:MGI:97791]
ENSMUSG00000006517.4	3173.99558381259	0.0630689639241369	0.0800633755333854	0.787738007596718	0.430849968879454	0.882181243719352	chr8	122433596	122443422	-	protein_coding	KNOWN	Mvd	mevalonate (diphospho) decarboxylase [Source:MGI Symbol;Acc:MGI:2179327]
ENSMUSG00000006519.10	1059.55910108543	-0.0396829566949507	0.0912308271277023	-0.434973111001215	0.663581945088957	0.94780442299626	chr8	122424772	122432940	-	protein_coding	KNOWN	Cyba	cytochrome b-245, alpha polypeptide [Source:MGI Symbol;Acc:MGI:1316658]
ENSMUSG00000006522.12	35.4410589431891	0.147402236261645	0.087283672505635	1.68877216127826	0.0912631007059429	NA	chr14	30908573	30923760	-	protein_coding	KNOWN	Itih3	inter-alpha trypsin inhibitor, heavy chain 3 [Source:MGI Symbol;Acc:MGI:96620]
ENSMUSG00000006526.8	1094.00223105546	0.0471544754191199	0.0915174111688451	0.515251413002956	0.606377346283436	0.932424071360786	chr14	30825590	30876986	+	protein_coding	KNOWN	Tmem110	transmembrane protein 110 [Source:MGI Symbol;Acc:MGI:1921500]
ENSMUSG00000006527.11	4162.90097036606	-0.0256752844141942	0.0734972470240911	-0.349336682036244	0.726836562728189	0.958764004035899	chr14	30714849	30822713	+	protein_coding	KNOWN	Sfmbt1	Scm-like with four mbt domains 1 [Source:MGI Symbol;Acc:MGI:1859609]
ENSMUSG00000006529.11	0.159582907118432	-0.00659847926472353	0.0110169549786728	-0.598938570366968	0.549213849604085	NA	chr14	30929180	30943289	-	protein_coding	KNOWN	Itih1	inter-alpha trypsin inhibitor, heavy chain 1 [Source:MGI Symbol;Acc:MGI:96618]
ENSMUSG00000006538.10	512.491095421095	-0.291438798779713	0.104230204890371	-2.79610693547276	0.00517222836066211	0.14908399040577	chr1	74945315	74951672	-	protein_coding	KNOWN	Ihh	Indian hedgehog [Source:MGI Symbol;Acc:MGI:96533]
ENSMUSG00000006542.10	4.88723893438137	-0.00674733399229044	0.0393331627564841	-0.171543133565534	0.863796717378107	NA	chr1	74738922	74749221	-	protein_coding	KNOWN	Prkag3	protein kinase, AMP-activated, gamma 3 non-catatlytic subunit [Source:MGI Symbol;Acc:MGI:1891343]
ENSMUSG00000006546.3	0.340274180369228	0.00847901875023127	0.0123000570975906	0.689347917896426	0.490604350098952	NA	chr1	74889934	74893143	-	protein_coding	KNOWN	Cryba2	crystallin, beta A2 [Source:MGI Symbol;Acc:MGI:104336]
ENSMUSG00000006567.8	1304.92049994193	0.0306890395953214	0.0892578343912199	0.343824604356973	0.730978195455678	0.959177348304196	chr8	21992785	22060305	-	protein_coding	KNOWN	Atp7b	ATPase, Cu++ transporting, beta polypeptide [Source:MGI Symbol;Acc:MGI:103297]
ENSMUSG00000006570.3	0	NA	NA	NA	NA	NA	chr8	21839926	21843482	+	protein_coding	KNOWN	Defb2	defensin beta 2 [Source:MGI Symbol;Acc:MGI:1338754]
ENSMUSG00000006574.12	1.10758889331745	-0.00803744925075802	0.0185417367042364	-0.433478771647191	0.664666984916039	NA	chr11	102348824	102366203	-	protein_coding	KNOWN	Slc4a1	solute carrier family 4 (anion exchanger), member 1 [Source:MGI Symbol;Acc:MGI:109393]
ENSMUSG00000006575.11	6.03193840939467	0.0115482527654726	0.0377218834491545	0.306141997947651	0.759496532285911	NA	chr11	102393403	102402555	+	protein_coding	KNOWN	Rundc3a	RUN domain containing 3A [Source:MGI Symbol;Acc:MGI:1858752]
ENSMUSG00000006576.13	5376.16324902566	-0.0281158674626841	0.0688692540333419	-0.408249920190399	0.683090201945303	0.95181204976686	chr1	75546266	75562172	+	protein_coding	KNOWN	Slc4a3	solute carrier family 4 (anion exchanger), member 3 [Source:MGI Symbol;Acc:MGI:109350]
ENSMUSG00000006585.2	3063.79153884317	0.264966653994438	0.0932711798068007	2.84082022488922	0.00449976709195757	0.137068199464665	chr8	122568015	122573128	+	protein_coding	KNOWN	Cdt1	chromatin licensing and DNA replication factor 1 [Source:MGI Symbol;Acc:MGI:1914427]
ENSMUSG00000006586.12	4364.43687350501	0.163922374618072	0.0821786637292124	1.99470722909555	0.046074820485554	0.498725322861352	chr4	13743436	13893649	+	protein_coding	KNOWN	Runx1t1	runt-related transcription factor 1; translocated to, 1 (cyclin D-related) [Source:MGI Symbol;Acc:MGI:104793]
ENSMUSG00000006587.5	4.53715364379938	0.020016984556076	0.0335999131829876	0.595745127288337	0.551345506156525	NA	chr8	122454206	122460692	-	protein_coding	KNOWN	Snai3	snail family zinc finger 3 [Source:MGI Symbol;Acc:MGI:1353563]
ENSMUSG00000006589.7	3318.59746982283	-0.0497482642162416	0.0777305291098925	-0.640009334632334	0.522166530730409	0.910605324793811	chr8	122574637	122576907	-	protein_coding	KNOWN	Aprt	adenine phosphoribosyl transferase [Source:MGI Symbol;Acc:MGI:88061]
ENSMUSG00000006599.10	5205.21698924639	0.0156016300099596	0.0694920383857041	0.224509603868077	0.822360794834955	0.973989843894706	chr7	46796103	46823800	+	protein_coding	KNOWN	Gtf2h1	general transcription factor II H, polypeptide 1 [Source:MGI Symbol;Acc:MGI:1277216]
ENSMUSG00000006611.11	110.583095160184	0.0931475306687299	0.110925303269144	0.839732035194178	0.401058647979346	0.872690436181954	chr13	23702034	23710854	-	protein_coding	KNOWN	Hfe	hemochromatosis [Source:MGI Symbol;Acc:MGI:109191]
ENSMUSG00000006638.11	335.332845933387	0.470003174734991	0.111020229532397	4.23349128996205	2.30091097890989e-05	0.00262495248418746	chr5	30950106	30955089	+	protein_coding	KNOWN	Abhd1	abhydrolase domain containing 1 [Source:MGI Symbol;Acc:MGI:1931013]
ENSMUSG00000006641.9	336.497110270909	-0.108671924676534	0.111441262301725	-0.975149800280507	0.329485958838031	0.844222399408758	chr5	31036036	31048924	-	protein_coding	KNOWN	Slc5a6	solute carrier family 5 (sodium-dependent vitamin transporter), member 6 [Source:MGI Symbol;Acc:MGI:2660847]
ENSMUSG00000006642.2	7.01673464961586	0.0670364937819282	0.0438863497066248	1.52750215568302	0.126636191592164	NA	chr5	30968677	30977018	+	protein_coding	KNOWN	Tcf23	transcription factor 23 [Source:MGI Symbol;Acc:MGI:1934960]
ENSMUSG00000006649.13	0.316981216523747	0.00837604212314146	0.0122226944302831	0.685286061180491	0.493163425830355	NA	chr7	30458315	30487223	+	protein_coding	KNOWN	Nphs1	nephrosis 1, nephrin [Source:MGI Symbol;Acc:MGI:1859637]
ENSMUSG00000006651.7	453.908130728688	0.130506062089568	0.112361670253268	1.16148204094334	0.24544592243629	0.806591508659516	chr7	30434981	30445582	-	protein_coding	KNOWN	Aplp1	amyloid beta (A4) precursor-like protein 1 [Source:MGI Symbol;Acc:MGI:88046]
ENSMUSG00000006673.11	7001.94664178924	0.0321025294798871	0.0739261848313308	0.434251132438822	0.664106085824762	0.947972685605438	chr9	108516806	108560163	+	protein_coding	KNOWN	Qrich1	glutamine-rich 1 [Source:MGI Symbol;Acc:MGI:1916482]
ENSMUSG00000006675.7	408.030579803437	0.0726976269201457	0.107964766755779	0.67334584332119	0.500727293990782	0.907158296403759	chr9	108578862	108597667	-	protein_coding	KNOWN	P4htm	prolyl 4-hydroxylase, transmembrane (endoplasmic reticulum) [Source:MGI Symbol;Acc:MGI:1921693]
ENSMUSG00000006676.13	15815.2641160583	0.11462534590172	0.0699704934936681	1.63819547609869	0.101380923042739	0.644824553599789	chr9	108490602	108502337	+	protein_coding	KNOWN	Usp19	ubiquitin specific peptidase 19 [Source:MGI Symbol;Acc:MGI:1918722]
ENSMUSG00000006678.6	4360.65328463048	-0.0212315267554379	0.0743582061846654	-0.28553037848587	0.775237833963289	0.967550598103446	chrX	93304767	93632155	-	protein_coding	KNOWN	Pola1	polymerase (DNA directed), alpha 1 [Source:MGI Symbol;Acc:MGI:99660]
ENSMUSG00000006699.14	26227.4797431141	-0.0481427468996217	0.0657433486717312	-0.732283156734339	0.463995757626558	0.893871518951805	chr4	137319696	137357720	-	protein_coding	KNOWN	Cdc42	cell division cycle 42 [Source:MGI Symbol;Acc:MGI:106211]
ENSMUSG00000006705.9	2900.6900790043	0.0243575249741953	0.0742876899009424	0.327881039330667	0.743001610385806	0.962723234933419	chr17	31564749	31607684	+	protein_coding	KNOWN	Pknox1	Pbx/knotted 1 homeobox [Source:MGI Symbol;Acc:MGI:1201409]
ENSMUSG00000006711.12	13.1440189887921	0.0599688391050112	0.0606357597352129	0.989001199405862	0.322662554841792	NA	chr13	24845135	24901270	+	protein_coding	KNOWN	D130043K22Rik	RIKEN cDNA D130043K22 gene [Source:MGI Symbol;Acc:MGI:3036268]
ENSMUSG00000006715.8	1146.07493121311	-0.0459739902815711	0.0906889147225647	-0.506941674428618	0.61219574350585	0.932963824280919	chr13	24751845	24761923	-	protein_coding	KNOWN	Gmnn	geminin [Source:MGI Symbol;Acc:MGI:1927344]
ENSMUSG00000006717.6	1418.55963129261	-0.0618333295581039	0.0930818102929381	-0.664290148241725	0.506504625234363	0.907693345829848	chr13	24817948	24831517	-	protein_coding	KNOWN	Acot13	acyl-CoA thioesterase 13 [Source:MGI Symbol;Acc:MGI:1914084]
ENSMUSG00000006720.13	741.017673703445	0.204594204557791	0.10233533097864	1.999252873873	0.0455810003175253	0.498725322861352	chr13	21945094	21960779	+	protein_coding	KNOWN	Zfp184	zinc finger protein 184 (Kruppel-like) [Source:MGI Symbol;Acc:MGI:1922244]
ENSMUSG00000006724.9	136.949163222906	0.00500022865898951	0.110478511750257	0.045259739471263	0.963900277780467	0.995123787566228	chr10	127048250	127053006	+	protein_coding	KNOWN	Cyp27b1	cytochrome P450, family 27, subfamily b, polypeptide 1 [Source:MGI Symbol;Acc:MGI:1098274]
ENSMUSG00000006728.9	23171.2173121043	-0.0109966581669281	0.068066955701304	-0.16155648586936	0.871655126293819	0.982307266856189	chr10	127063534	127067920	+	protein_coding	KNOWN	Cdk4	cyclin-dependent kinase 4 [Source:MGI Symbol;Acc:MGI:88357]
ENSMUSG00000006731.9	29.343397025572	-0.0334625773278177	0.0816236718107942	-0.409961676379677	0.681834060567849	NA	chr10	127165156	127172340	+	protein_coding	KNOWN	B4galnt1	beta-1,4-N-acetyl-galactosaminyl transferase 1 [Source:MGI Symbol;Acc:MGI:1342057]
ENSMUSG00000006732.11	4717.08479402861	-0.0177591743508945	0.0705675561631827	-0.251662028791639	0.801302309130033	0.970135574113664	chr10	127041414	127046365	+	protein_coding	KNOWN	Mettl1	methyltransferase like 1 [Source:MGI Symbol;Acc:MGI:1339986]
ENSMUSG00000006736.8	6085.94100051484	0.036319743883736	0.0682288722032664	0.53232220775294	0.594502853701146	0.928830379806022	chr10	127067317	127070261	-	protein_coding	KNOWN	Tspan31	tetraspanin 31 [Source:MGI Symbol;Acc:MGI:1914375]
ENSMUSG00000006740.10	8041.2518058409	-0.0243677601263365	0.0661210821770749	-0.368532385194161	0.712476301817513	0.956314616906191	chr18	6201002	6242174	-	protein_coding	KNOWN	Kif5b	kinesin family member 5B [Source:MGI Symbol;Acc:MGI:1098268]
ENSMUSG00000006763.9	2389.59620025642	-0.0429701421702464	0.0793329973011101	-0.541642741760435	0.588064641414674	0.927972312012965	chr7	46686108	46710680	-	protein_coding	KNOWN	Saal1	serum amyloid A-like 1 [Source:MGI Symbol;Acc:MGI:1926185]
ENSMUSG00000006764.8	3.78179079059003	0.0110632119076456	0.0295454321853264	0.374447455642233	0.708071442078123	NA	chr10	115078641	115185022	-	protein_coding	KNOWN	Tph2	tryptophan hydroxylase 2 [Source:MGI Symbol;Acc:MGI:2651811]
ENSMUSG00000006777.7	0.319165814236864	-0.00819634325904038	0.0122300004309304	-0.670183399038266	0.502740885204599	NA	chr11	99477974	99493137	-	protein_coding	KNOWN	Krt23	keratin 23 [Source:MGI Symbol;Acc:MGI:2148866]
ENSMUSG00000006782.13	637.685594699146	-0.0137249644114961	0.10172404630277	-0.13492350049314	0.892672358738742	0.985327044841765	chr11	100574904	100591729	+	protein_coding	KNOWN	Cnp	2',3'-cyclic nucleotide 3' phosphodiesterase [Source:MGI Symbol;Acc:MGI:88437]
ENSMUSG00000006784.11	141.015651261434	0.273931121494272	0.112252653320798	2.44030865543487	0.0146747177201635	0.287248917572742	chr11	100545607	100572568	+	protein_coding	KNOWN	Ttc25	tetratricopeptide repeat domain 25 [Source:MGI Symbol;Acc:MGI:1921657]
ENSMUSG00000006800.10	11587.8158011855	0.0972217531150558	0.0711496354266422	1.36644063644282	0.171800701475434	0.749121063569071	chr2	166073089	166155663	-	protein_coding	KNOWN	Sulf2	sulfatase 2 [Source:MGI Symbol;Acc:MGI:1919293]
ENSMUSG00000006818.4	3574.73945335702	-0.0206159686929844	0.0741124876917613	-0.278171322203183	0.780880847970789	0.968165585654045	chr17	13007839	13018119	+	protein_coding	KNOWN	Sod2	superoxide dismutase 2, mitochondrial [Source:MGI Symbol;Acc:MGI:98352]
ENSMUSG00000006850.7	1157.79581345095	-0.0236490431424021	0.0886801920844078	-0.266677852026892	0.789717208059732	0.968754725565619	chr18	36735068	36742391	+	protein_coding	KNOWN	Tmco6	transmembrane and coiled-coil domains 6 [Source:MGI Symbol;Acc:MGI:1919233]
ENSMUSG00000006906.9	2281.62932113865	0.0230971784519708	0.0790882883385094	0.292042967893192	0.770253771611746	0.967000128712729	chr6	83543206	83572504	-	protein_coding	KNOWN	Stambp	STAM binding protein [Source:MGI Symbol;Acc:MGI:1917777]
ENSMUSG00000006920.11	4082.61779146088	-0.0977499882309536	0.0757666006022265	-1.29014615218306	0.196999918188212	0.77591024406249	chr11	101191115	101226463	-	protein_coding	KNOWN	Ezh1	enhancer of zeste homolog 1 (Drosophila) [Source:MGI Symbol;Acc:MGI:1097695]
ENSMUSG00000006930.12	60.1701410186857	-0.0202568759324355	0.101072592088579	-0.20041908012691	0.841152838422988	NA	chr11	100347327	100356128	-	protein_coding	KNOWN	Hap1	huntingtin-associated protein 1 [Source:MGI Symbol;Acc:MGI:1261831]
ENSMUSG00000006931.12	21526.5570096652	-0.0411425025095701	0.0633053072012977	-0.649906055723662	0.515752906273651	0.909951947756533	chr11	100408456	100414836	-	protein_coding	KNOWN	P3h4	leprecan-like 4 [Source:MGI Symbol;Acc:MGI:1913430]
ENSMUSG00000006932.13	113498.772082258	-0.0374082377052119	0.0622837819128178	-0.600609605845297	0.54810003848442	0.918951013119683	chr9	120929216	120960507	+	protein_coding	KNOWN	Ctnnb1	catenin (cadherin associated protein), beta 1 [Source:MGI Symbol;Acc:MGI:88276]
ENSMUSG00000006941.4	4809.22461783805	0.0926847688871529	0.071280266206277	1.30028651434794	0.193502788337526	0.772213584776364	chr9	120492606	120495327	+	protein_coding	KNOWN	Eif1b	eukaryotic translation initiation factor 1B [Source:MGI Symbol;Acc:MGI:1916219]
ENSMUSG00000006948.6	9.35032917661047	-0.0107104490230723	0.0506785463304667	-0.211340888770392	0.8326212787782	NA	chr7	43881172	43885804	+	protein_coding	KNOWN	Klk4	kallikrein related-peptidase 4 (prostase, enamel matrix, prostate) [Source:MGI Symbol;Acc:MGI:1861379]
ENSMUSG00000006958.10	2057.62241282274	0.140649203577997	0.0804296067367026	1.7487242482539	0.0803386964660876	0.607514465216104	chr16	20733127	20742384	+	protein_coding	KNOWN	Chrd	chordin [Source:MGI Symbol;Acc:MGI:1313268]
ENSMUSG00000006998.12	15768.6993294575	-0.0698739529133208	0.0631884886551239	-1.10580193323954	0.268812258076359	0.818847202572004	chr16	20651652	20663414	+	protein_coding	KNOWN	Psmd2	proteasome (prosome, macropain) 26S subunit, non-ATPase, 2 [Source:MGI Symbol;Acc:MGI:1096584]
ENSMUSG00000007021.4	10.5214444437459	0.00777385985966024	0.0533355407577059	0.145753839732788	0.884115717198803	NA	chr17	24685092	24689955	-	protein_coding	KNOWN	Syngr3	synaptogyrin 3 [Source:MGI Symbol;Acc:MGI:1341881]
ENSMUSG00000007029.13	7503.33540048358	-0.0652340079816733	0.0724350382435535	-0.900586367640648	0.367808285475089	0.860700708578358	chr17	35000987	35016322	+	protein_coding	KNOWN	Vars	valyl-tRNA synthetase [Source:MGI Symbol;Acc:MGI:90675]
ENSMUSG00000007030.5	20.1422324317184	-0.0291211840852456	0.0709391384549302	-0.410509412991352	0.681432299894393	NA	chr17	35016579	35026741	+	protein_coding	KNOWN	Vwa7	von Willebrand factor A domain containing 7 [Source:MGI Symbol;Acc:MGI:1306798]
ENSMUSG00000007033.4	25.2329755819245	0.048365478213029	0.0727312152197501	0.664989276844854	0.506057351687484	NA	chr17	34972703	34979285	+	protein_coding	KNOWN	Hspa1l	heat shock protein 1-like [Source:MGI Symbol;Acc:MGI:96231]
ENSMUSG00000007034.12	10.9006131769085	0.00660680563229314	0.0560453301120364	0.117883249489046	0.906160165668616	NA	chr17	34914466	34930436	+	protein_coding	KNOWN	Slc44a4	solute carrier family 44, member 4 [Source:MGI Symbol;Acc:MGI:1917379]
ENSMUSG00000007035.12	696.69146420058	-0.0189547091545891	0.102091010363121	-0.185664820900199	0.852707617449978	0.978349579289824	chr17	35028605	35046745	-	protein_coding	KNOWN	Msh5	mutS homolog 5 (E. coli) [Source:MGI Symbol;Acc:MGI:1329021]
ENSMUSG00000007036.12	3723.52422727973	-0.0793261076715365	0.0727117040533438	-1.0909675231011	0.275287173374809	0.821925218291117	chr17	35089263	35102987	+	protein_coding	KNOWN	Abhd16a	abhydrolase domain containing 16A [Source:MGI Symbol;Acc:MGI:99476]
ENSMUSG00000007038.5	1579.70312267633	0.10033387343779	0.0848345334817704	1.18270083325619	0.236927733860087	0.80233333674305	chr17	34931253	34935953	+	protein_coding	KNOWN	Neu1	neuraminidase 1 [Source:MGI Symbol;Acc:MGI:97305]
ENSMUSG00000007039.9	453.341407864377	-0.131496365997555	0.106228159639704	-1.23786730791113	0.21576526606578	0.790954590876356	chr17	35059035	35062095	+	protein_coding	KNOWN	Ddah2	dimethylarginine dimethylaminohydrolase 2 [Source:MGI Symbol;Acc:MGI:1859016]
ENSMUSG00000007041.9	6733.18661908967	0.0152241668211293	0.0718613785857405	0.211854644605304	0.832220435728812	0.975780545289336	chr17	35049966	35058749	+	protein_coding	KNOWN	Clic1	chloride intracellular channel 1 [Source:MGI Symbol;Acc:MGI:2148924]
ENSMUSG00000007050.14	1059.07065901392	-0.15496174378926	0.0908294714862379	-1.70607338404187	0.0879944173694782	0.625836635415849	chr17	34981862	34985891	+	protein_coding	KNOWN	Lsm2	LSM2 homolog, U6 small nuclear RNA associated (S. cerevisiae) [Source:MGI Symbol;Acc:MGI:90676]
ENSMUSG00000007080.11	6669.79783921058	-0.00069297671151761	0.0680333473620001	-0.0101858388332759	0.991873016987205	0.998008169233764	chr5	110286306	110337474	+	protein_coding	KNOWN	Pole	polymerase (DNA directed), epsilon [Source:MGI Symbol;Acc:MGI:1196391]
ENSMUSG00000007097.11	148.287677987452	0.311452705297837	0.113696490429518	2.73933438157365	0.00615637237908875	0.167086785785499	chr1	172271709	172298064	-	protein_coding	KNOWN	Atp1a2	ATPase, Na+/K+ transporting, alpha 2 polypeptide [Source:MGI Symbol;Acc:MGI:88106]
ENSMUSG00000007107.6	6.43909805750667	0.0463039465338342	0.0445756546652606	1.03877210287885	0.298910738571458	NA	chr1	172223513	172258414	-	protein_coding	KNOWN	Atp1a4	ATPase, Na+/K+ transporting, alpha 4 polypeptide [Source:MGI Symbol;Acc:MGI:1351335]
ENSMUSG00000007122.8	22.9096404044298	0.0874987729968704	0.0751260061720044	1.16469352565526	0.244143070628129	NA	chr1	172209894	172219868	-	protein_coding	KNOWN	Casq1	calsequestrin 1 [Source:MGI Symbol;Acc:MGI:1309468]
ENSMUSG00000007207.7	1740.46623969524	0.0536051336849643	0.0827248973273329	0.647992749665859	0.516989639689395	0.909951947756533	chr5	135023482	135051100	+	protein_coding	KNOWN	Stx1a	syntaxin 1A (brain) [Source:MGI Symbol;Acc:MGI:109355]
ENSMUSG00000007209.3	31.5856807132569	0.0267499437832019	0.0822212842221699	0.325340865643997	0.744923105348193	NA	chr7	16721929	16726110	+	protein_coding	KNOWN	Ceacam9	carcinoembryonic antigen-related cell adhesion molecule 9 [Source:MGI Symbol;Acc:MGI:1347247]
ENSMUSG00000007216.4	429.944554201996	-0.105500204362765	0.108711991750745	-0.970455997206414	0.331819248169019	0.844989319581701	chr6	48613180	48623227	+	protein_coding	KNOWN	Zfp775	zinc finger protein 775 [Source:MGI Symbol;Acc:MGI:2683557]
ENSMUSG00000007279.11	4135.06814896245	0.111791570989949	0.0791234300152986	1.41287569267831	0.157692277305633	0.734082783890228	chr7	109798676	109865679	-	protein_coding	KNOWN	Scube2	signal peptide, CUB domain, EGF-like 2 [Source:MGI Symbol;Acc:MGI:1928765]
ENSMUSG00000007338.9	2112.84853844059	-0.129450094410341	0.0798735247311331	-1.62068839263186	0.105084484242946	0.655834870421238	chr19	6053630	6057751	-	protein_coding	KNOWN	Mrpl49	mitochondrial ribosomal protein L49 [Source:MGI Symbol;Acc:MGI:108180]
ENSMUSG00000007379.12	2408.80037970865	0.10949666503714	0.0793701505080069	1.37956982992106	0.167719132039895	0.744141622781747	chr3	103102604	103169769	+	protein_coding	KNOWN	Dennd2c	DENN/MADD domain containing 2C [Source:MGI Symbol;Acc:MGI:3036254]
ENSMUSG00000007411.12	6570.00619698154	0.0787808408145228	0.0675166105775523	1.16683642944475	0.243276432224314	0.804680717289646	chr12	111574510	111656227	+	protein_coding	KNOWN	Mark3	MAP/microtubule affinity-regulating kinase 3 [Source:MGI Symbol;Acc:MGI:1341865]
ENSMUSG00000007415.12	3323.49814179701	-0.0892737036154067	0.0744271337935579	-1.19947791974671	0.230342165371647	0.799020933487853	chr5	3632932	3657185	-	protein_coding	KNOWN	Gatad1	GATA zinc finger domain containing 1 [Source:MGI Symbol;Acc:MGI:1914460]
ENSMUSG00000007440.10	1.38450303982068	-0.00541595329422921	0.017804539256616	-0.304189466302347	0.760983549511376	NA	chr18	37005203	37187657	+	protein_coding	KNOWN	Pcdha11	protocadherin alpha 10 [Source:MGI Symbol;Acc:MGI:1298408]
ENSMUSG00000007457.3	0	NA	NA	NA	NA	NA	chr5	87969459	87972870	+	protein_coding	KNOWN	2310003L06Rik	RIKEN cDNA 2310003L06 gene [Source:MGI Symbol;Acc:MGI:1921498]
ENSMUSG00000007458.11	8044.44669050513	-0.0888142107092799	0.0678011867787983	-1.30992118174917	0.190222500670691	0.769471350987525	chr6	122308720	122317680	+	protein_coding	KNOWN	M6pr	mannose-6-phosphate receptor, cation dependent [Source:MGI Symbol;Acc:MGI:96904]
ENSMUSG00000007476.15	1354.39874990904	0.191525466505018	0.0918147369903784	2.08599918469612	0.0369786969146275	0.455495918417477	chr2	30237715	30263790	+	protein_coding	KNOWN	Lrrc8a	leucine rich repeat containing 8A [Source:MGI Symbol;Acc:MGI:2652847]
ENSMUSG00000007480.3	48.8177898141168	-0.0223340155248115	0.0962268036896843	-0.232097655418703	0.816462165868155	NA	chr18	68337603	68339711	+	protein_coding	KNOWN	Mc5r	melanocortin 5 receptor [Source:MGI Symbol;Acc:MGI:99420]
ENSMUSG00000007564.11	13552.9966888987	-0.00885453997305636	0.0677457042924288	-0.130702604180409	0.89601057218169	0.986038156023815	chr17	20945311	20965916	+	protein_coding	KNOWN	Ppp2r1a	protein phosphatase 2, regulatory subunit A, alpha [Source:MGI Symbol;Acc:MGI:1926334]
ENSMUSG00000007570.12	1537.09773211894	-0.0129533608366344	0.0841798006180748	-0.153877304787214	0.877706479112316	0.98308712127514	chr17	28313530	28326568	+	protein_coding	KNOWN	Fance	Fanconi anemia, complementation group E [Source:MGI Symbol;Acc:MGI:1920025]
ENSMUSG00000007589.8	2074.68944664939	0.180094760257126	0.0797394541633953	2.25854016868602	0.0239120032012813	0.363637458950224	chr14	55679083	55681817	-	protein_coding	KNOWN	Tinf2	Terf1 (TRF1)-interacting nuclear factor 2 [Source:MGI Symbol;Acc:MGI:107246]
ENSMUSG00000007591.11	93.5724645836376	-0.0281257003187512	0.109473694330035	-0.256917431085858	0.79724251407391	NA	chr14	55650182	55652539	+	protein_coding	KNOWN	Tssk4	testis-specific serine kinase 4 [Source:MGI Symbol;Acc:MGI:1918349]
ENSMUSG00000007594.9	14.6922058990051	0.0298061543950983	0.0621144458042078	0.47985865460429	0.631327902213493	NA	chr8	70083529	70090862	+	protein_coding	KNOWN	Hapln4	hyaluronan and proteoglycan link protein 4 [Source:MGI Symbol;Acc:MGI:2679531]
ENSMUSG00000007603.8	3205.0631518895	-0.0437738203351996	0.074412785718723	-0.588256707666647	0.55635999937612	0.920769731566415	chr17	56764751	56770092	+	protein_coding	KNOWN	Dus3l	dihydrouridine synthase 3-like (S. cerevisiae) [Source:MGI Symbol;Acc:MGI:2147092]
ENSMUSG00000007610.12	1556.57179244464	-0.0504848976614492	0.0882312028840026	-0.572188704350111	0.567194139166324	0.922966250674566	chr8	71488103	71499583	+	protein_coding	KNOWN	Gtpbp3	GTP binding protein 3 [Source:MGI Symbol;Acc:MGI:1917609]
ENSMUSG00000007613.12	6460.83541207026	-0.0219291687661935	0.069983275790775	-0.313348703935407	0.754015751448017	0.964006366493664	chr4	47353222	47414931	+	protein_coding	KNOWN	Tgfbr1	transforming growth factor, beta receptor I [Source:MGI Symbol;Acc:MGI:98728]
ENSMUSG00000007617.14	16563.7811395683	0.382216360383489	0.0735408947057776	5.19733084445954	2.02170363489617e-07	5.81621672385907e-05	chr13	93303757	93404129	+	protein_coding	KNOWN	Homer1	homer homolog 1 (Drosophila) [Source:MGI Symbol;Acc:MGI:1347345]
ENSMUSG00000007646.10	1046.4496084583	-0.0489835430460656	0.0917208494029239	-0.53405025536652	0.593306764777429	0.92850133443692	chr11	87376645	87404954	-	protein_coding	KNOWN	Rad51c	RAD51 homolog C [Source:MGI Symbol;Acc:MGI:2150020]
ENSMUSG00000007653.9	8.86037551919904	0.0176543388344955	0.0463661257093525	0.380759413567619	0.703381777952856	NA	chr11	42419757	42629028	+	protein_coding	KNOWN	Gabrb2	gamma-aminobutyric acid (GABA) A receptor, subunit beta 2 [Source:MGI Symbol;Acc:MGI:95620]
ENSMUSG00000007655.13	1348.33913016593	0.457734907066614	0.0956600632657157	4.78501572589556	1.70973945651247e-06	0.000303209411013842	chr6	17306335	17341452	+	protein_coding	KNOWN	Cav1	caveolin 1, caveolae protein [Source:MGI Symbol;Acc:MGI:102709]
ENSMUSG00000007656.10	5398.31605422536	-0.0591654844155701	0.0752360382036586	-0.786398191986311	0.431634242371443	0.882181243719352	chr9	75037614	75060313	+	protein_coding	KNOWN	Arpp19	cAMP-regulated phosphoprotein 19 [Source:MGI Symbol;Acc:MGI:1891691]
ENSMUSG00000007659.15	2111.55554856514	-0.0291712539054799	0.0825389447559521	-0.35342411987132	0.723770506033642	0.958652329451585	chr2	152780668	152831728	-	protein_coding	KNOWN	Bcl2l1	BCL2-like 1 [Source:MGI Symbol;Acc:MGI:88139]
ENSMUSG00000007670.9	9565.80143003963	-0.0311273314387254	0.0744240617448268	-0.418242846587032	0.675769571923661	0.951062222905341	chr17	57021058	57031507	-	protein_coding	KNOWN	Khsrp	KH-type splicing regulatory protein [Source:MGI Symbol;Acc:MGI:1336214]
ENSMUSG00000007682.5	460.965114740691	0.150604335188613	0.111211871985498	1.35421095337961	0.175669085472158	0.751591869744478	chr12	90724554	90738438	-	protein_coding	KNOWN	Dio2	deiodinase, iodothyronine, type II [Source:MGI Symbol;Acc:MGI:1338833]
ENSMUSG00000007721.5	796.544277739608	-0.0694578582998813	0.0977933094812183	-0.710251638566553	0.477548103869424	0.897297770093826	chr8	70868227	70873490	-	protein_coding	KNOWN	Ccdc124	coiled-coil domain containing 124 [Source:MGI Symbol;Acc:MGI:1916403]
ENSMUSG00000007739.7	16671.0273938211	-0.000496334908725785	0.0633312130285032	-0.00783712935519492	0.993746939497658	0.99837403994542	chr11	22990519	23003780	+	protein_coding	KNOWN	Cct4	chaperonin containing Tcp1, subunit 4 (delta) [Source:MGI Symbol;Acc:MGI:104689]
ENSMUSG00000007777.6	829.363919107798	-0.0448063679416831	0.100150802061901	-0.447389007568701	0.654594211224878	0.946117746847971	chr11	51685386	51688874	-	protein_coding	KNOWN	0610009B22Rik	RIKEN cDNA 0610009B22 gene [Source:MGI Symbol;Acc:MGI:1913300]
ENSMUSG00000007783.9	3241.06140871692	0.101643630120256	0.0735738825200321	1.38151782451581	0.167119801137322	0.744141622781747	chr7	44959373	44974851	-	protein_coding	KNOWN	Cpt1c	carnitine palmitoyltransferase 1c [Source:MGI Symbol;Acc:MGI:2446526]
ENSMUSG00000007805.4	129.014484400234	0.112987098076425	0.112192751156161	1.0070801982488	0.313896236162309	0.83861957469104	chr1	91801461	91848028	+	protein_coding	KNOWN	Twist2	twist basic helix-loop-helix transcription factor 2 [Source:MGI Symbol;Acc:MGI:104685]
ENSMUSG00000007812.13	9264.62464673362	0.150238969744694	0.0694732034630649	2.16254558960373	0.0305761470213202	0.411903017001052	chr5	145231715	145247302	+	protein_coding	KNOWN	Zfp655	zinc finger protein 655 [Source:MGI Symbol;Acc:MGI:1919861]
ENSMUSG00000007815.10	20239.0505724794	-0.0141649359256505	0.0625700308128022	-0.226385311652303	0.820901751015159	0.973529806347785	chr9	108306129	108337934	+	protein_coding	KNOWN	Rhoa	ras homolog gene family, member A [Source:MGI Symbol;Acc:MGI:1096342]
ENSMUSG00000007817.11	19182.8015172236	0.0385441578763863	0.0776366424072296	0.496468634928975	0.619563811187189	0.935370184351196	chr14	25459185	25666743	+	protein_coding	KNOWN	Zmiz1	zinc finger, MIZ-type containing 1 [Source:MGI Symbol;Acc:MGI:3040693]
ENSMUSG00000007827.10	2089.5032575645	-0.0436696079363125	0.0817153910072198	-0.534411050330215	0.593057175349977	0.92850133443692	chr6	118501308	118562226	-	protein_coding	KNOWN	Ankrd26	ankyrin repeat domain 26 [Source:MGI Symbol;Acc:MGI:1917887]
ENSMUSG00000007833.10	1721.79229439196	-0.0905496880041745	0.0822090319912895	-1.10145668682449	0.270697945548863	0.818847202572004	chr7	45140684	45154584	-	protein_coding	KNOWN	Aldh16a1	aldehyde dehydrogenase 16 family, member A1 [Source:MGI Symbol;Acc:MGI:1916998]
ENSMUSG00000007836.6	9650.22702348686	-0.0523458049513009	0.0776166375112941	-0.674414747014569	0.500047669713647	0.907158296403759	chr13	58125879	58128556	-	protein_coding	KNOWN	Hnrnpa0	heterogeneous nuclear ribonucleoprotein A0 [Source:MGI Symbol;Acc:MGI:1924384]
ENSMUSG00000007837.7	897.864249335083	0.0358621722120023	0.0941999631407246	0.380702614059711	0.703423928946446	0.956182166217684	chr7	45053613	45062677	-	protein_coding	KNOWN	Prrg2	proline-rich Gla (G-carboxyglutamic acid) polypeptide 2 [Source:MGI Symbol;Acc:MGI:1929596]
ENSMUSG00000007850.13	66681.1623050342	0.0156179146058783	0.0627277481034054	0.248979360459943	0.803376746741967	0.970422052316639	chr11	50376990	50386528	+	protein_coding	KNOWN	Hnrnph1	heterogeneous nuclear ribonucleoprotein H1 [Source:MGI Symbol;Acc:MGI:1891925]
ENSMUSG00000007867.8	1085.35991172697	-0.177341590026432	0.0917889905621904	-1.93205730818312	0.0533524328782955	0.525647333365612	chr12	86082561	86162458	+	protein_coding	KNOWN	Ift43	intraflagellar transport 43 [Source:MGI Symbol;Acc:MGI:1923661]
ENSMUSG00000007872.3	17658.8765569537	0.191323744127543	0.0826714956521853	2.31426494244738	0.0206531935746336	0.343072757564474	chr4	136143497	136145755	+	protein_coding	KNOWN	Id3	inhibitor of DNA binding 3 [Source:MGI Symbol;Acc:MGI:96398]
ENSMUSG00000007877.2	2.15060727629089	0.0107737269583776	0.0219296831097903	0.491285118186127	0.623224803923616	NA	chr11	98383811	98384953	+	protein_coding	KNOWN	Tcap	titin-cap [Source:MGI Symbol;Acc:MGI:1330233]
ENSMUSG00000007880.13	12384.7607989118	-0.0446730254946055	0.0736683328999107	-0.606407444502652	0.544244226217062	0.917939263825836	chr4	133679008	133756769	-	protein_coding	KNOWN	Arid1a	AT rich interactive domain 1A (SWI-like) [Source:MGI Symbol;Acc:MGI:1935147]
ENSMUSG00000007888.12	626.017033298478	0.395392785527501	0.104385321721527	3.78781977203947	0.000151975023032646	0.0108699925313847	chr8	70493158	70504081	+	protein_coding	KNOWN	Crlf1	cytokine receptor-like factor 1 [Source:MGI Symbol;Acc:MGI:1340030]
ENSMUSG00000007891.12	34710.1075757507	0.0579230236629068	0.0625218452964602	0.926444563308279	0.354214994213608	0.85660082968151	chr7	142371148	142388038	-	protein_coding	KNOWN	Ctsd	cathepsin D [Source:MGI Symbol;Acc:MGI:88562]
ENSMUSG00000007892.7	51624.2533374256	0.0219868576451109	0.0629507895172293	0.349270562191968	0.72688619647863	0.958764004035899	chr9	61913284	61914538	-	protein_coding	KNOWN	Rplp1	ribosomal protein, large, P1 [Source:MGI Symbol;Acc:MGI:1927099]
ENSMUSG00000007907.4	0	NA	NA	NA	NA	NA	chr5	87979439	87981544	+	protein_coding	KNOWN	Cabs1	calcium binding protein, spermatid specific 1 [Source:MGI Symbol;Acc:MGI:1918227]
ENSMUSG00000007908.11	259.959270457868	-0.181719335681264	0.114322153148349	-1.58953737903674	0.111939122053828	0.668261486336304	chr9	76014855	76136350	+	protein_coding	KNOWN	Hmgcll1	3-hydroxymethyl-3-methylglutaryl-Coenzyme A lyase-like 1 [Source:MGI Symbol;Acc:MGI:2446108]
ENSMUSG00000007944.7	2.68037249316597	0.0132535233515447	0.0291578603131702	0.454543756270012	0.649437505760578	NA	chr7	27653915	27656208	+	protein_coding	KNOWN	Ttc9b	tetratricopeptide repeat domain 9B [Source:MGI Symbol;Acc:MGI:1920282]
ENSMUSG00000007946.10	34.9621104946121	0.205008385512696	0.0839324236930259	2.44254099300757	0.0145842731982222	NA	chr7	101818313	101822726	+	protein_coding	KNOWN	Phox2a	paired-like homeobox 2a [Source:MGI Symbol;Acc:MGI:106633]
ENSMUSG00000007950.8	1975.69682248999	-0.0527402798879285	0.0827615903160572	-0.637255515348598	0.523958421846718	0.910605324793811	chr8	71456700	71463657	-	protein_coding	KNOWN	Abhd8	abhydrolase domain containing 8 [Source:MGI Symbol;Acc:MGI:1918946]
ENSMUSG00000007987.9	1805.82803840121	0.0235339162109982	0.0842410881309798	0.27936386783617	0.779965596924316	0.968081851588688	chr5	136908150	136915404	+	protein_coding	KNOWN	Ift22	intraflagellar transport 22 [Source:MGI Symbol;Acc:MGI:1914536]
ENSMUSG00000007989.6	303.207233148365	0.0273301906180986	0.111761527103444	0.244540239619332	0.806812441022566	0.970848941935226	chr14	65201026	65262463	-	protein_coding	KNOWN	Fzd3	frizzled homolog 3 (Drosophila) [Source:MGI Symbol;Acc:MGI:108476]
ENSMUSG00000008028.12	8.6731889210045	-0.00325652963577345	0.05096015280993	-0.063903451151718	0.949047104276296	NA	chr7	44360043	44385820	-	protein_coding	KNOWN	1700008O03Rik	RIKEN cDNA 1700008O03 gene [Source:MGI Symbol;Acc:MGI:1916599]
ENSMUSG00000008035.9	777.212959765898	0.0171316724517087	0.106577404243999	0.160743945428502	0.872295076013896	0.982307266856189	chrX	10715013	10719690	+	protein_coding	KNOWN	Mid1ip1	Mid1 interacting protein 1 (gastrulation specific G12-like (zebrafish)) [Source:MGI Symbol;Acc:MGI:1915291]
ENSMUSG00000008036.10	2473.4469330697	-0.0423937855741609	0.0812474190068959	-0.521786243702864	0.601819168663899	0.931386393162117	chr7	16738410	16749294	+	protein_coding	KNOWN	Ap2s1	adaptor-related protein complex 2, sigma 1 subunit [Source:MGI Symbol;Acc:MGI:2141861]
ENSMUSG00000008090.11	30440.9972999062	0.0334393189719183	0.0675347407561425	0.495142479226544	0.620499550198359	0.935370184351196	chr5	108692382	108706924	+	protein_coding	KNOWN	Fgfrl1	fibroblast growth factor receptor-like 1 [Source:MGI Symbol;Acc:MGI:2150920]
ENSMUSG00000008129.11	108.827420601748	0.0441656303886622	0.111600917964722	0.395746121036597	0.692292327646796	0.955262339845867	chr8	84148025	84172590	+	protein_coding	KNOWN	4930432K21Rik	RIKEN cDNA 4930432K21 gene [Source:MGI Symbol;Acc:MGI:1921916]
ENSMUSG00000008136.11	1356.45232776926	0.255897083986986	0.0918792493924161	2.78514556528482	0.00535036978666887	0.151898875566261	chr1	43123074	43196984	-	protein_coding	KNOWN	Fhl2	four and a half LIM domains 2 [Source:MGI Symbol;Acc:MGI:1338762]
ENSMUSG00000008140.14	6751.5866517267	-0.0227867887969137	0.0752516489198156	-0.302807833768455	0.762036313057569	0.965285432616354	chr7	44489937	44496529	-	protein_coding	KNOWN	Emc10	ER membrane protein complex subunit 10 [Source:MGI Symbol;Acc:MGI:1916933]
ENSMUSG00000008153.8	3038.44667343977	0.11702484804316	0.0828970659988575	1.41168866030522	0.158041653722733	0.734652513139858	chr6	124430759	124464794	-	protein_coding	KNOWN	Clstn3	calsyntenin 3 [Source:MGI Symbol;Acc:MGI:2178323]
ENSMUSG00000008167.11	2396.59202307592	0.29083435584588	0.0776878853786013	3.74362559141028	0.000181383874403359	0.0124243155451105	chr8	85060055	85067124	+	protein_coding	KNOWN	Fbxw9	F-box and WD-40 domain protein 9 [Source:MGI Symbol;Acc:MGI:1915878]
ENSMUSG00000008193.10	8.60919357491855	-0.0252000716383896	0.0510968965113065	-0.49318203959439	0.621883967191198	NA	chr7	44525995	44532071	-	protein_coding	KNOWN	Spib	Spi-B transcription factor (Spi-1/PU.1 related) [Source:MGI Symbol;Acc:MGI:892986]
ENSMUSG00000008200.11	11733.8467948478	-0.028032499734999	0.064255851463747	-0.436263765811505	0.662645367983046	0.94780442299626	chr2	90745370	90781021	+	protein_coding	KNOWN	Fnbp4	formin binding protein 4 [Source:MGI Symbol;Acc:MGI:1860513]
ENSMUSG00000008206.12	1798.57688201525	-0.0857097558233097	0.083351157698729	-1.02829712495543	0.303810083059854	0.835250108059303	chr8	4493026	4531680	+	protein_coding	KNOWN	Cers4	ceramide synthase 4 [Source:MGI Symbol;Acc:MGI:1914510]
ENSMUSG00000008226.11	1819.54483881805	-0.0895853067476515	0.0837079539266354	-1.07021259683599	0.284523625535652	0.827854651299254	chr2	73312601	73337818	+	protein_coding	KNOWN	Scrn3	secernin 3 [Source:MGI Symbol;Acc:MGI:1921866]
ENSMUSG00000008301.8	2509.48141740947	-0.0578428577483179	0.0773997428717591	-0.747326226188577	0.454866665310032	0.892503388027858	chr18	56562443	56587712	+	protein_coding	KNOWN	Phax	phosphorylated adaptor for RNA export [Source:MGI Symbol;Acc:MGI:1891839]
ENSMUSG00000008305.15	2819.30874319107	0.0920420469647265	0.0793985846627867	1.15924039900255	0.246358208425059	0.807541194674434	chr4	72117142	72200919	-	protein_coding	KNOWN	Tle1	transducin-like enhancer of split 1, homolog of Drosophila E(spl) [Source:MGI Symbol;Acc:MGI:104636]
ENSMUSG00000008307.8	316.199610458912	-0.0240154306681139	0.110997725907992	-0.21635966387294	0.828707405171018	0.975394627890437	chr5	3571566	3584356	+	protein_coding	KNOWN	1700109H08Rik	RIKEN cDNA 1700109H08 gene [Source:MGI Symbol;Acc:MGI:1924286]
ENSMUSG00000008318.6	934.22983781896	0.218684281630257	0.0962225469412254	2.27269271685184	0.0230447038621918	0.356862124641071	chr7	100845848	100863446	-	protein_coding	KNOWN	Relt	RELT tumor necrosis factor receptor [Source:MGI Symbol;Acc:MGI:2443373]
ENSMUSG00000008333.9	2828.59263322718	-0.0904095815478694	0.0769119708499914	-1.17549427675184	0.23979702556621	0.803414664504397	chr2	143063039	143072853	+	protein_coding	KNOWN	Snrpb2	U2 small nuclear ribonucleoprotein B [Source:MGI Symbol;Acc:MGI:104805]
ENSMUSG00000008348.9	3774.50911097188	0.173572158134339	0.112008734022312	1.54963056809269	0.121230211702162	0.68031461845775	chr5	125385965	125390202	-	protein_coding	KNOWN	Ubc	ubiquitin C [Source:MGI Symbol;Acc:MGI:98889]
ENSMUSG00000008373.13	3496.09658079332	-0.0823676978584199	0.0775257158500295	-1.06245646306262	0.288028512643224	0.828415271330566	chr7	3629985	3642486	+	protein_coding	KNOWN	Prpf31	PRP31 pre-mRNA processing factor 31 homolog (yeast) [Source:MGI Symbol;Acc:MGI:1916238]
ENSMUSG00000008384.8	3146.01312175371	0.196773223800925	0.110953751876717	1.77347066207877	0.0761507491003597	0.596968587570502	chr7	27486910	27490316	+	protein_coding	KNOWN	Sertad1	SERTA domain containing 1 [Source:MGI Symbol;Acc:MGI:1913438]
ENSMUSG00000008393.8	4328.31960267846	-0.0248212022422165	0.0707595616795874	-0.350782306349093	0.725751672266547	0.958652329451585	chr16	8658587	8672153	-	protein_coding	KNOWN	Carhsp1	calcium regulated heat stable protein 1 [Source:MGI Symbol;Acc:MGI:1196368]
ENSMUSG00000008398.11	7929.54422303377	-0.0356556040439685	0.0686182800540013	-0.519622526474115	0.60332669430525	0.931442569155267	chr10	93247414	93311135	-	protein_coding	KNOWN	Elk3	ELK3, member of ETS oncogene family [Source:MGI Symbol;Acc:MGI:101762]
ENSMUSG00000008429.7	2639.62455777322	0.0687584840178777	0.0799172564018209	0.860370927552401	0.389584606313748	0.867336414314404	chr9	25108130	25151781	-	protein_coding	KNOWN	Herpud2	HERPUD family member 2 [Source:MGI Symbol;Acc:MGI:1915393]
ENSMUSG00000008435.12	1651.12255776766	0.00586715556654681	0.0841124760464116	0.0697536898486905	0.944389707492001	0.993434479381141	chr7	4424770	4445649	-	protein_coding	KNOWN	Rdh13	retinol dehydrogenase 13 (all-trans and 9-cis) [Source:MGI Symbol;Acc:MGI:1918732]
ENSMUSG00000008438.3	4.00357498496615	-0.0543677843617742	0.0339471670320941	-1.60154113332562	0.109257117113781	NA	chr12	81558584	81568474	-	protein_coding	KNOWN	Adam21	a disintegrin and metallopeptidase domain 21 [Source:MGI Symbol;Acc:MGI:1861229]
ENSMUSG00000008450.7	1632.93027594895	-0.0612250456846865	0.0844730351470515	-0.724788041273827	0.468582073344601	0.894150499013346	chr8	105860634	105880402	+	protein_coding	KNOWN	Nutf2	nuclear transport factor 2 [Source:MGI Symbol;Acc:MGI:1915301]
ENSMUSG00000008461.5	11.9656047613305	0.0624455974904585	0.0582810259707292	1.07145672970515	0.283964116714148	NA	chr7	45617606	45621059	+	protein_coding	KNOWN	Fut1	fucosyltransferase 1 [Source:MGI Symbol;Acc:MGI:109375]
ENSMUSG00000008475.10	6961.14948263666	-0.00409158023337898	0.0674486046143215	-0.0606621924467539	0.951628242258127	0.994387507402299	chr1	152766542	152775597	+	protein_coding	KNOWN	Arpc5	actin related protein 2/3 complex, subunit 5 [Source:MGI Symbol;Acc:MGI:1915021]
ENSMUSG00000008482.8	11.1542996880985	-0.0657215472751948	0.0567225012296349	-1.15865037419856	0.246598726688096	NA	chr17	24715839	24718057	-	protein_coding	KNOWN	Rnf151	ring finger protein 151 [Source:MGI Symbol;Acc:MGI:1914754]
ENSMUSG00000008489.15	74.1854824977172	0.057371604311573	0.104958892101099	0.546610231521036	0.584646538338745	NA	chr4	91250763	91400785	-	protein_coding	KNOWN	Elavl2	ELAV (embryonic lethal, abnormal vision, Drosophila)-like 2 (Hu antigen B) [Source:MGI Symbol;Acc:MGI:1100887]
ENSMUSG00000008496.15	7.96049901121624	0.0473276111319144	0.0465666089919044	1.0163422279716	0.309466446248746	NA	chr7	25087344	25159922	-	protein_coding	KNOWN	Pou2f2	POU domain, class 2, transcription factor 2 [Source:MGI Symbol;Acc:MGI:101897]
ENSMUSG00000008540.8	191.505995215494	0.11688942614019	0.114315480576309	1.02251615923675	0.30653666851211	0.836415425684806	chr6	138140316	138156755	+	protein_coding	KNOWN	Mgst1	microsomal glutathione S-transferase 1 [Source:MGI Symbol;Acc:MGI:1913850]
ENSMUSG00000008575.14	6690.16068524778	-0.118037301797053	0.0682105208779977	-1.7304852723259	0.0835436103142378	0.613822689630036	chr4	82290173	82705750	-	protein_coding	KNOWN	Nfib	nuclear factor I/B [Source:MGI Symbol;Acc:MGI:103188]
ENSMUSG00000008590.4	2.31338335733842	0.00794040583305421	0.0266877666651505	0.297529798303541	0.766062061691516	NA	chr9	48935008	48964990	-	protein_coding	KNOWN	Htr3b	5-hydroxytryptamine (serotonin) receptor 3B [Source:MGI Symbol;Acc:MGI:1861899]
ENSMUSG00000008601.9	4.78007682191981	-0.00629829420897112	0.0396749117180435	-0.158747529263103	0.873867790016593	NA	chr3	88542029	88548300	-	protein_coding	KNOWN	Rab25	RAB25, member RAS oncogene family [Source:MGI Symbol;Acc:MGI:1858203]
ENSMUSG00000008604.8	6461.85369085498	-0.123914367708631	0.070996926501862	-1.74534833849999	0.080924252476123	0.609706168453848	chr3	88553758	88569725	+	protein_coding	KNOWN	Ubqln4	ubiquilin 4 [Source:MGI Symbol;Acc:MGI:2150152]
ENSMUSG00000008658.12	63.8746808721131	0.0475370913064719	0.0938709235253053	0.506409114997756	0.61256947707417	NA	chr16	6809222	7412479	+	protein_coding	KNOWN	Rbfox1	RNA binding protein, fox-1 homolog (C. elegans) 1 [Source:MGI Symbol;Acc:MGI:1926224]
ENSMUSG00000008668.11	36044.6851202917	-0.0744085776727421	0.0721567449726392	-1.03120751498639	0.302443517294775	0.835250108059303	chr17	33951999	33956001	-	protein_coding	KNOWN	Rps18	ribosomal protein S18 [Source:MGI Symbol;Acc:MGI:98146]
ENSMUSG00000008682.10	57815.5124266156	-0.0642628804064855	0.0679265731780847	-0.946063924614686	0.344115982555648	0.852802991482105	chrX	74270812	74273135	+	protein_coding	KNOWN	Rpl10	ribosomal protein L10 [Source:MGI Symbol;Acc:MGI:105943]
ENSMUSG00000008683.13	34255.2563966652	-0.0449338594432599	0.0695409124450414	-0.646149983705942	0.518182227492237	0.910036768482213	chr7	118104378	118116186	-	protein_coding	KNOWN	Rps15a	ribosomal protein S15A [Source:MGI Symbol;Acc:MGI:2389091]
ENSMUSG00000008690.12	8934.87321675612	-0.0798304252544866	0.0685393958207188	-1.16473780223132	0.244125142280284	0.804680717289646	chr15	89355719	89372826	+	protein_coding	KNOWN	Ncaph2	non-SMC condensin II complex, subunit H2 [Source:MGI Symbol;Acc:MGI:1289164]
ENSMUSG00000008730.14	14667.8792147059	0.163065357059091	0.069319498188852	2.35237359357162	0.0186540288358688	0.325983690552645	chr3	103739815	103791563	-	protein_coding	KNOWN	Hipk1	homeodomain interacting protein kinase 1 [Source:MGI Symbol;Acc:MGI:1314873]
ENSMUSG00000008734.8	1456.06879234304	0.173265782531845	0.0903094563799477	1.91857851300627	0.0550376970536698	0.531755388904132	chr7	118972040	118995211	-	protein_coding	KNOWN	Gprc5b	G protein-coupled receptor, family C, group 5, member B [Source:MGI Symbol;Acc:MGI:1927596]
ENSMUSG00000008763.13	5179.73455003864	-0.0728816106862157	0.0688848750732622	-1.0580205104343	0.290046091718808	0.829453656591935	chr3	100562208	100685503	-	protein_coding	KNOWN	Man1a2	mannosidase, alpha, class 1A, member 2 [Source:MGI Symbol;Acc:MGI:104676]
ENSMUSG00000008789.9	0	NA	NA	NA	NA	NA	chr7	17713252	17761121	+	protein_coding	KNOWN	Ceacam5	carcinoembryonic antigen-related cell adhesion molecule 5 [Source:MGI Symbol;Acc:MGI:1920500]
ENSMUSG00000008813.9	0.315512384837637	-0.00818386475026984	0.0122209439729916	-0.669658969745401	0.503075213039932	NA	chr14	51918425	51920699	+	protein_coding	KNOWN	Tppp2	tubulin polymerization-promoting protein family member 2 [Source:MGI Symbol;Acc:MGI:2684923]
ENSMUSG00000008822.12	513.063433373022	-0.0808494384083464	0.108386167207403	-0.745938716087606	0.455704436243432	0.892503388027858	chr12	85272398	85288438	-	protein_coding	KNOWN	Acyp1	acylphosphatase 1, erythrocyte (common) type [Source:MGI Symbol;Acc:MGI:1913454]
ENSMUSG00000008843.4	1.26498720272277	0.000115360703611515	0.0177427936870526	0.00650183424584917	0.994812323388873	NA	chr5	134914249	134915526	-	protein_coding	KNOWN	Cldn13	claudin 13 [Source:MGI Symbol;Acc:MGI:1913102]
ENSMUSG00000008845.6	4.63746455807149	-0.0335698441602857	0.0366889570516372	-0.914984967085286	0.360199522091819	NA	chr6	124304651	124330527	+	protein_coding	KNOWN	Cd163	CD163 antigen [Source:MGI Symbol;Acc:MGI:2135946]
ENSMUSG00000008855.14	8816.83526054671	0.353235156912278	0.0879966517639267	4.01418860640199	5.96506357600807e-05	0.00555566280971226	chr11	102194432	102230166	-	protein_coding	KNOWN	Hdac5	histone deacetylase 5 [Source:MGI Symbol;Acc:MGI:1333784]
ENSMUSG00000008859.7	1790.11778378283	-0.0930584145221357	0.0820418036929971	-1.1342804562216	0.256676924458877	0.815556473968942	chr13	17880575	17944239	-	protein_coding	KNOWN	Rala	v-ral simian leukemia viral oncogene homolog A (ras related) [Source:MGI Symbol;Acc:MGI:1927243]
ENSMUSG00000008874.3	18369.8325242325	-0.029639220176116	0.062913914946165	-0.471107547535042	0.637563935585721	0.942011265703349	chr8	114418086	114425846	+	protein_coding	KNOWN	Clec3a	C-type lectin domain family 3, member a [Source:MGI Symbol;Acc:MGI:2685642]
ENSMUSG00000008892.8	4553.93026810973	-0.107040731909283	0.0810703249096757	-1.32034418301077	0.186720130301895	0.764739937236293	chr8	22577075	22593813	-	protein_coding	KNOWN	Vdac3	voltage-dependent anion channel 3 [Source:MGI Symbol;Acc:MGI:106922]
ENSMUSG00000008932.9	15.2637097386103	-0.0147549028183241	0.0603225719850886	-0.244600028360386	0.806766142097758	NA	chr4	107968332	108013532	+	protein_coding	KNOWN	Slc1a7	solute carrier family 1 (glutamate transporter), member 7 [Source:MGI Symbol;Acc:MGI:2444087]
ENSMUSG00000008958.11	3018.0747500622	-0.0518879945897575	0.0738442703570723	-0.70266784868825	0.482262768667652	0.899330384193941	chr3	95111022	95123051	+	protein_coding	KNOWN	Vps72	vacuolar protein sorting 72 (yeast) [Source:MGI Symbol;Acc:MGI:1202305]
ENSMUSG00000008976.13	5074.81571257801	-0.0366226366391396	0.0696960968775308	-0.525461801734643	0.599262200752986	0.930556369311282	chr16	84834925	84863779	+	protein_coding	KNOWN	Gabpa	GA repeat binding protein, alpha [Source:MGI Symbol;Acc:MGI:95610]
ENSMUSG00000008999.7	2021.99540277546	-0.0242489177373418	0.0844360631940182	-0.287186740121012	0.77396933873164	0.967550598103446	chr2	172868012	172940321	-	protein_coding	KNOWN	Bmp7	bone morphogenetic protein 7 [Source:MGI Symbol;Acc:MGI:103302]
ENSMUSG00000009013.4	11659.4774773853	-0.104820385817807	0.0746672117946847	-1.40383420377389	0.160368226161049	0.738590160728998	chr5	115297110	115300999	-	protein_coding	KNOWN	Dynll1	dynein light chain LC8-type 1 [Source:MGI Symbol;Acc:MGI:1861457]
ENSMUSG00000009030.11	3385.88442960786	-0.0839299534896137	0.0743667861157053	-1.12859460349718	0.259068888239744	0.817029282038069	chr2	37350074	37359332	-	protein_coding	KNOWN	Pdcl	phosducin-like [Source:MGI Symbol;Acc:MGI:1914716]
ENSMUSG00000009035.10	7457.78186776962	-0.00445500510805551	0.0735197319414999	-0.0605960466722102	0.951680922038814	0.994387507402299	chr15	79360684	79403303	-	protein_coding	KNOWN	Tmem184b	transmembrane protein 184b [Source:MGI Symbol;Acc:MGI:2445179]
ENSMUSG00000009047.3	0.638331628473729	-0.00934038753217954	0.0130177366087292	-0.717512407334793	0.473057983485217	NA	chr16	88777896	88778528	+	protein_coding	KNOWN	Gm5965	predicted gene 5965 [Source:MGI Symbol;Acc:MGI:3645197]
ENSMUSG00000009070.11	2.67334281452806	0.0147351640197631	0.0302017316133562	0.487891363594751	0.625626792138497	NA	chr10	74957477	75032586	-	protein_coding	KNOWN	Rsph14	radial spoke head homolog 14 (Chlamydomonas) [Source:MGI Symbol;Acc:MGI:1918486]
ENSMUSG00000009073.13	6409.31855455686	-0.0585058937285139	0.0723486339161152	-0.808666184303475	0.418707184066574	0.878849726523705	chr11	4765845	4849536	-	protein_coding	KNOWN	Nf2	neurofibromatosis 2 [Source:MGI Symbol;Acc:MGI:97307]
ENSMUSG00000009075.2	7.1034832216706	0.0815566824066384	0.0463259440944122	1.76049693105932	0.0783235873987297	NA	chr11	4736892	4746778	-	protein_coding	KNOWN	Cabp7	calcium binding protein 7 [Source:MGI Symbol;Acc:MGI:2183437]
ENSMUSG00000009076.7	587.293367898096	-0.156406233809117	0.106438323504979	-1.46945412759908	0.141709655273286	0.707550306368758	chr11	4704678	4737669	+	protein_coding	KNOWN	Zmat5	zinc finger, matrin type 5 [Source:MGI Symbol;Acc:MGI:1914428]
ENSMUSG00000009079.13	42297.5928690016	0.0134127946463339	0.061990910498454	0.216367117993345	0.828701595237995	0.975394627890437	chr11	5069689	5099266	-	protein_coding	KNOWN	Ewsr1	Ewing sarcoma breakpoint region 1 [Source:MGI Symbol;Acc:MGI:99960]
ENSMUSG00000009090.14	3714.65464423834	0.0244789556334969	0.0745625712251707	0.328300851637387	0.742684200317373	0.962723234933419	chr11	4986824	5042791	+	protein_coding	KNOWN	Ap1b1	adaptor protein complex AP-1, beta 1 subunit [Source:MGI Symbol;Acc:MGI:1096368]
ENSMUSG00000009092.4	531.977967538949	0.194407422768443	0.110446114807599	1.76020155264952	0.0783736388352844	0.60459120417483	chr10	75893398	75895941	+	protein_coding	KNOWN	Derl3	Der1-like domain family, member 3 [Source:MGI Symbol;Acc:MGI:1917627]
ENSMUSG00000009093.7	0.878264427597997	-0.00152376627789466	0.0152980090973967	-0.0996055282875966	0.92065750471709	NA	chr10	75814943	75822543	-	protein_coding	KNOWN	Gstt4	glutathione S-transferase, theta 4 [Source:MGI Symbol;Acc:MGI:1923136]
ENSMUSG00000009097.9	35.9047749405773	0.144514555759917	0.0869136589981255	1.66273699008615	0.0963650943566855	NA	chr16	18581713	18586969	-	protein_coding	KNOWN	Tbx1	T-box 1 [Source:MGI Symbol;Acc:MGI:98493]
ENSMUSG00000009108.12	218.57493934373	-0.0865535824917901	0.114153552276831	-0.758220666509712	0.448318891140631	0.888219720474755	chr3	108092789	108101432	+	protein_coding	KNOWN	Gnat2	guanine nucleotide binding protein, alpha transducing 2 [Source:MGI Symbol;Acc:MGI:95779]
ENSMUSG00000009112.2	4059.00912200272	0.0196847037551199	0.0727382621687075	0.270623784074792	0.786680401160387	0.968381056957565	chr6	120836230	120892842	+	protein_coding	KNOWN	Bcl2l13	BCL2-like 13 (apoptosis facilitator) [Source:MGI Symbol;Acc:MGI:2136959]
ENSMUSG00000009114.14	7.86642583498561	0.010705209320914	0.0485674573939627	0.220419389758805	0.825544545883791	NA	chr10	76449081	76461110	+	protein_coding	KNOWN	2610028H24Rik	RIKEN cDNA 2610028H24 gene [Source:MGI Symbol;Acc:MGI:1924214]
ENSMUSG00000009115.5	10.1169576152623	-0.0658637844434817	0.0541250703418995	-1.21688127197675	0.223649392119913	NA	chr10	76562272	76570201	+	protein_coding	KNOWN	Spatc1l	spermatogenesis and centriole associated 1 like [Source:MGI Symbol;Acc:MGI:1923823]
ENSMUSG00000009145.4	371.331439508893	0.00586219800796262	0.108839646591415	0.0538608695595033	0.957046012954987	0.994764343189804	chr6	83057844	83067210	+	protein_coding	KNOWN	Dqx1	DEAQ RNA-dependent ATPase [Source:MGI Symbol;Acc:MGI:2136388]
ENSMUSG00000009185.2	0.657255396892975	0.0101399520084581	0.0134701663037958	0.752771107629217	0.451587471548386	NA	chr11	82115185	82116799	+	protein_coding	KNOWN	Ccl8	chemokine (C-C motif) ligand 8 [Source:MGI Symbol;Acc:MGI:101878]
ENSMUSG00000009207.12	2568.61932401451	-0.0512254497077751	0.0767470240299045	-0.667458450086808	0.504479341366892	0.907158296403759	chr2	74520291	74579435	-	protein_coding	KNOWN	Lnp	limb and neural patterns [Source:MGI Symbol;Acc:MGI:1918115]
ENSMUSG00000009210.7	4.40671160509553	0.034824818542969	0.0376933148108203	0.92389907116824	0.355538866734183	NA	chr11	106365472	106377558	+	protein_coding	KNOWN	2310007L24Rik	RIKEN cDNA 2310007L24 gene [Source:MGI Symbol;Acc:MGI:1922823]
ENSMUSG00000009214.6	6.20234878606516	0.0278735419276134	0.0417150989754459	0.668188320589151	0.504013389787235	NA	chr2	27061636	27072179	-	protein_coding	KNOWN	Tmem8c	transmembrane protein 8C [Source:MGI Symbol;Acc:MGI:1913389]
ENSMUSG00000009216.7	3.29370016198779	0.00242330164943105	0.0334696768957854	0.0724028994058261	0.942281277460585	NA	chr2	27110380	27142491	-	protein_coding	KNOWN	Fam163b	family with sequence similarity 163, member B [Source:MGI Symbol;Acc:MGI:1926106]
ENSMUSG00000009246.11	11798.0264155981	0.0489114214621576	0.0658471119512788	0.742802835428042	0.457601058578033	0.892945024008638	chr7	143069153	143094642	-	protein_coding	KNOWN	Trpm5	transient receptor potential cation channel, subfamily M, member 5 [Source:MGI Symbol;Acc:MGI:1861718]
ENSMUSG00000009248.5	79.0824062583795	-0.0365681395278537	0.106849294825574	-0.342240345035027	0.732170025417604	NA	chr7	142966822	142969264	-	protein_coding	KNOWN	Ascl2	achaete-scute complex homolog 2 (Drosophila) [Source:MGI Symbol;Acc:MGI:96920]
ENSMUSG00000009281.4	13.1414205586173	0.000608355871712811	0.0606243979123004	0.0100348356876527	0.991993493907949	NA	chr6	48569698	48572670	-	protein_coding	KNOWN	Rarres2	retinoic acid receptor responder (tazarotene induced) 2 [Source:MGI Symbol;Acc:MGI:1918910]
ENSMUSG00000009291.9	10653.3359117532	-0.0475174813371486	0.0675183927148523	-0.703770919693353	0.481575446409659	0.899199908172074	chr10	77581720	77598732	+	protein_coding	KNOWN	Pttg1ip	pituitary tumor-transforming 1 interacting protein [Source:MGI Symbol;Acc:MGI:2652132]
ENSMUSG00000009292.14	232.161398918083	0.127470287214862	0.11351818688153	1.12290630000894	0.261477291583287	0.817503415989261	chr10	77907722	77970563	-	protein_coding	KNOWN	Trpm2	transient receptor potential cation channel, subfamily M, member 2 [Source:MGI Symbol;Acc:MGI:1351901]
ENSMUSG00000009293.14	3709.1606932158	-0.081665870518257	0.073020033577195	-1.11840362866886	0.263394645257671	0.817503415989261	chr10	77622275	77645993	+	protein_coding	KNOWN	Ube2g2	ubiquitin-conjugating enzyme E2G 2 [Source:MGI Symbol;Acc:MGI:1343188]
ENSMUSG00000009350.10	0	NA	NA	NA	NA	NA	chr11	87793581	87804413	+	protein_coding	KNOWN	Mpo	myeloperoxidase [Source:MGI Symbol;Acc:MGI:97137]
ENSMUSG00000009356.9	5.03093108009818	0.0465434424194798	0.0401459499987052	1.15935586082733	0.246311160699473	NA	chr11	87806428	87828289	-	protein_coding	KNOWN	Lpo	lactoperoxidase [Source:MGI Symbol;Acc:MGI:1923363]
ENSMUSG00000009376.12	550.921643238898	0.447981653375333	0.112117239888201	3.99565360173013	6.45160105826856e-05	0.00592357640427977	chr6	17463800	17573980	+	protein_coding	KNOWN	Met	met proto-oncogene [Source:MGI Symbol;Acc:MGI:96969]
ENSMUSG00000009378.3	9.757593347074	0.0229375017384742	0.0531222259690086	0.431787285266546	0.66589602142867	NA	chr19	34668403	34747289	-	protein_coding	KNOWN	Slc16a12	solute carrier family 16 (monocarboxylic acid transporters), member 12 [Source:MGI Symbol;Acc:MGI:2147716]
ENSMUSG00000009394.10	16.6564964066829	-0.00928674655539786	0.0663649426511456	-0.139934522421192	0.888711724688258	NA	chr6	115134902	115282626	+	protein_coding	KNOWN	Syn2	synapsin II [Source:MGI Symbol;Acc:MGI:103020]
ENSMUSG00000009406.10	3635.94379774135	0.042376088559917	0.0827351407150516	0.512189720035222	0.608518237010472	0.932963824280919	chrX	20933395	20950608	-	protein_coding	KNOWN	Elk1	ELK1, member of ETS oncogene family [Source:MGI Symbol;Acc:MGI:101833]
ENSMUSG00000009418.12	1985.22292497906	-0.0625402533753516	0.0844200437035306	-0.740822328817818	0.4588011746708	0.893055050973558	chr1	135434580	135607295	-	protein_coding	KNOWN	Nav1	neuron navigator 1 [Source:MGI Symbol;Acc:MGI:2183683]
ENSMUSG00000009470.13	23556.189611345	0.0927235757838268	0.0637812778507679	1.45377419374972	0.146008920396552	0.714595935802107	chr13	98839019	98926384	-	protein_coding	KNOWN	Tnpo1	transportin 1 [Source:MGI Symbol;Acc:MGI:2681523]
ENSMUSG00000009471.3	8.52464332553032	0.0749270908195179	0.0452012013631911	1.65763494243172	0.0973911723809705	NA	chr7	46376474	46379092	+	protein_coding	KNOWN	Myod1	myogenic differentiation 1 [Source:MGI Symbol;Acc:MGI:97275]
ENSMUSG00000009487.9	464.547920788273	0.546588356631473	0.106865729015551	5.11472070294804	3.14205519045182e-07	8.65469074374239e-05	chr7	46240987	46311434	+	protein_coding	KNOWN	Otog	otogelin [Source:MGI Symbol;Acc:MGI:1202064]
ENSMUSG00000009535.10	5419.78831966208	0.0245314534957423	0.0689029253195114	0.3560292016919	0.721818696356064	0.958525473692236	chr18	68300355	68324852	+	protein_coding	KNOWN	Rnmt	RNA (guanine-7-) methyltransferase [Source:MGI Symbol;Acc:MGI:1915147]
ENSMUSG00000009545.11	38.1269768071184	-0.0614931492062586	0.0846243694994216	-0.726660057498909	0.467434227593664	NA	chr7	143106362	143427042	+	protein_coding	KNOWN	Kcnq1	potassium voltage-gated channel, subfamily Q, member 1 [Source:MGI Symbol;Acc:MGI:108083]
ENSMUSG00000009549.11	4423.76832309262	-0.0449837414254986	0.0762721567941263	-0.589779328607667	0.555338603063928	0.920769731566415	chr2	118475850	118479711	-	protein_coding	KNOWN	Srp14	signal recognition particle 14 [Source:MGI Symbol;Acc:MGI:107169]
ENSMUSG00000009551.2	4.52567319722127	-0.00117681631129377	0.0343676788011321	-0.0342419491902086	0.972684215523632	NA	chr2	32732620	32741016	-	protein_coding	KNOWN	6330409D20Rik	RIKEN cDNA 6330409D20 gene [Source:MGI Symbol;Acc:MGI:1917980]
ENSMUSG00000009555.13	4450.13970739032	-0.00166534615712468	0.0711220836396048	-0.0234153173234273	0.981318986898837	0.997813728932459	chr2	32705784	32713076	-	protein_coding	KNOWN	Cdk9	cyclin-dependent kinase 9 (CDC2-related kinase) [Source:MGI Symbol;Acc:MGI:1328368]
ENSMUSG00000009563.13	2456.81950786428	-0.0411790585948144	0.0768943805824789	-0.535527541582115	0.592285118048151	0.92850133443692	chr2	32757234	32762244	+	protein_coding	KNOWN	Tor2a	torsin family 2, member A [Source:MGI Symbol;Acc:MGI:1353596]
ENSMUSG00000009566.9	2600.9354050539	-0.0513033724797586	0.0786279949099122	-0.652482268415204	0.514090107915236	0.908762067930202	chr2	32682609	32704145	-	protein_coding	KNOWN	Fpgs	folylpolyglutamyl synthetase [Source:MGI Symbol;Acc:MGI:95576]
ENSMUSG00000009569.11	4543.33039000105	-0.0130539109180123	0.0731216430911378	-0.178523216467415	0.858312089943156	0.978349579289824	chr16	13256481	13417529	+	protein_coding	KNOWN	Mkl2	MKL/myocardin-like 2 [Source:MGI Symbol;Acc:MGI:3050795]
ENSMUSG00000009575.11	18745.327919692	-0.121113767890606	0.0673874637464339	-1.79727446556431	0.0722920578414925	0.589724625592918	chr15	103191544	103239816	-	protein_coding	KNOWN	Cbx5	chromobox 5 [Source:MGI Symbol;Acc:MGI:109372]
ENSMUSG00000009580.12	0	NA	NA	NA	NA	NA	chr5	87885029	87894174	+	protein_coding	KNOWN	Odam	odontogenic, ameloblast asssociated [Source:MGI Symbol;Acc:MGI:1916842]
ENSMUSG00000009585.14	751.331607869265	0.110719724349382	0.0970445259731118	1.14091674145597	0.253904571910134	0.814463131184328	chr15	79891659	79915906	+	protein_coding	KNOWN	Apobec3	apolipoprotein B mRNA editing enzyme, catalytic polypeptide 3 [Source:MGI Symbol;Acc:MGI:1933111]
ENSMUSG00000009588.9	1.30296674410732	-0.0109968374467119	0.0203958957964481	-0.539169132675556	0.589770156947816	NA	chr11	116765025	116775507	-	protein_coding	KNOWN	St6galnac1	ST6 (alpha-N-acetyl-neuraminyl-2,3-beta-galactosyl-1,3)-N-acetylgalactosaminide alpha-2,6-sialyltransferase 1 [Source:MGI Symbol;Acc:MGI:1341826]
ENSMUSG00000009596.6	8.88567313791708	0.0215407496069532	0.0515825350151836	0.417597731492114	0.676241255650938	NA	chrX	134460118	134476490	-	protein_coding	KNOWN	Taf7l	TAF7-like RNA polymerase II, TATA box binding protein (TBP)-associated factor [Source:MGI Symbol;Acc:MGI:1921719]
ENSMUSG00000009614.13	3503.37115715156	-0.00990279454070139	0.0730999100691211	-0.135469312224018	0.89224082586084	0.985327044841765	chr2	27188393	27248337	-	protein_coding	KNOWN	Sardh	sarcosine dehydrogenase [Source:MGI Symbol;Acc:MGI:2183102]
ENSMUSG00000009621.15	2096.39860157762	-0.0253447628371355	0.0799283567292963	-0.317093505662501	0.751172652543505	0.963865980520385	chr2	27262104	27427033	-	protein_coding	KNOWN	Vav2	vav 2 oncogene [Source:MGI Symbol;Acc:MGI:102718]
ENSMUSG00000009628.11	837.243157052629	0.129612714493632	0.0997897983213562	1.29885736492057	0.193992883623361	0.772213584776364	chr8	33516738	33585582	+	protein_coding	KNOWN	Tex15	testis expressed gene 15 [Source:MGI Symbol;Acc:MGI:1934816]
ENSMUSG00000009630.9	4768.84412424764	0.0113158980387212	0.0738399125353723	0.153249071541091	0.878201861177377	0.983154729747693	chr8	33599621	33619794	+	protein_coding	KNOWN	Ppp2cb	protein phosphatase 2 (formerly 2A), catalytic subunit, beta isoform [Source:MGI Symbol;Acc:MGI:1321161]
ENSMUSG00000009633.3	491.711401268579	-0.16682726864223	0.110469212302626	-1.51016980355768	0.131000101654485	0.688700622421666	chr1	193272161	193273217	-	protein_coding	KNOWN	G0s2	G0/G1 switch gene 2 [Source:MGI Symbol;Acc:MGI:1316737]
ENSMUSG00000009640.8	1608.72165400492	-0.0705463946616457	0.0833136889878898	-0.846756343629198	0.397130946306246	0.871210021175243	chr4	117674681	117682273	-	protein_coding	KNOWN	Dmap1	DNA methyltransferase 1-associated protein 1 [Source:MGI Symbol;Acc:MGI:1913483]
ENSMUSG00000009646.10	1.80173153273842	-0.00223792649860183	0.024696637377952	-0.0906166481028606	0.927797203084548	NA	chr10	59403660	59421976	+	protein_coding	KNOWN	Pla2g12b	phospholipase A2, group XIIB [Source:MGI Symbol;Acc:MGI:1917086]
ENSMUSG00000009647.10	7127.51212280933	0.0238708446042859	0.0690849304266702	0.345528966402065	0.72969673761082	0.959110658728998	chr10	59446984	59616692	-	protein_coding	KNOWN	Mcu	mitochondrial calcium uniporter [Source:MGI Symbol;Acc:MGI:3026965]
ENSMUSG00000009654.4	41.9021600499211	-0.0149736627807159	0.0874638197154156	-0.17119836327108	0.8640677944173	NA	chr10	59422958	59441778	-	protein_coding	KNOWN	Oit3	oncoprotein induced transcript 3 [Source:MGI Symbol;Acc:MGI:1201782]
ENSMUSG00000009670.8	33.5078661368386	-0.061859496333383	0.0843110173776799	-0.733705964622358	0.463127962480984	NA	chrX	100838648	101059667	-	protein_coding	KNOWN	Tex11	testis expressed gene 11 [Source:MGI Symbol;Acc:MGI:1933237]
ENSMUSG00000009681.9	1726.72170692055	0.115732860625554	0.0908843875962912	1.27340749810231	0.202873478042854	0.781434110902346	chr10	75060896	75184923	+	protein_coding	KNOWN	Bcr	breakpoint cluster region [Source:MGI Symbol;Acc:MGI:88141]
ENSMUSG00000009687.11	1327.84462900419	0.179785725685659	0.0871214778856846	2.06362116493895	0.039053649260393	0.468981341833065	chr7	31032722	31042481	-	protein_coding	KNOWN	Fxyd5	FXYD domain-containing ion transport regulator 5 [Source:MGI Symbol;Acc:MGI:1201785]
ENSMUSG00000009731.4	832.263685124145	0.0516402100777731	0.0985069911581628	0.524228884372883	0.600119353179389	0.930866551256645	chrX	7822289	7838280	+	protein_coding	KNOWN	Kcnd1	potassium voltage-gated channel, Shal-related family, member 1 [Source:MGI Symbol;Acc:MGI:96671]
ENSMUSG00000009733.8	2428.7331630027	-0.0170474683021549	0.0766555418273989	-0.222390552538781	0.824009865676934	0.974116992959895	chr15	100502799	100552008	-	protein_coding	KNOWN	Tfcp2	transcription factor CP2 [Source:MGI Symbol;Acc:MGI:98509]
ENSMUSG00000009734.14	113.350211444159	0.0450123134236353	0.111594423995214	0.403356295163688	0.686686133475425	0.954357346642282	chr13	18121101	18382041	-	protein_coding	KNOWN	Pou6f2	POU domain, class 6, transcription factor 2 [Source:MGI Symbol;Acc:MGI:2443631]
ENSMUSG00000009739.13	3084.42161844412	0.143605619842663	0.0779045379871372	1.84335371921946	0.0652773826148607	0.566056697688093	chr15	100575318	100599984	-	protein_coding	KNOWN	Pou6f1	POU domain, class 6, transcription factor 1 [Source:MGI Symbol;Acc:MGI:102935]
ENSMUSG00000009741.11	8962.19442971465	0.0595573539390718	0.0667965858474205	0.891622725675159	0.372595185006255	0.861176354089274	chr9	113930934	113977199	+	protein_coding	KNOWN	Ubp1	upstream binding protein 1 [Source:MGI Symbol;Acc:MGI:104889]
ENSMUSG00000009772.12	110.719972101404	0.228497696939315	0.10966554796202	2.08358688016085	0.0371977614290818	0.456584889876878	chr1	132316126	132333488	+	protein_coding	KNOWN	Nuak2	NUAK family, SNF1-like kinase, 2 [Source:MGI Symbol;Acc:MGI:1921387]
ENSMUSG00000009828.12	3830.95738817056	-0.044847936697637	0.0715715922961896	-0.626616444580969	0.530910686245987	0.911549406675066	chr9	78109192	78172107	+	protein_coding	KNOWN	Ick	intestinal cell kinase [Source:MGI Symbol;Acc:MGI:1934157]
ENSMUSG00000009863.11	3530.91815263016	-0.086961987891517	0.0798253182642122	-1.089403585009	0.275975951181743	0.821949653247636	chr4	140961203	140979193	+	protein_coding	KNOWN	Sdhb	succinate dehydrogenase complex, subunit B, iron sulfur (Ip) [Source:MGI Symbol;Acc:MGI:1914930]
ENSMUSG00000009876.10	4819.18186043264	-0.118648442576958	0.0707881853884969	-1.67610515689583	0.09371759683499	0.635681832907022	chr2	152754173	152765037	+	protein_coding	KNOWN	Cox4i2	cytochrome c oxidase subunit IV isoform 2 [Source:MGI Symbol;Acc:MGI:2135755]
ENSMUSG00000009894.12	5361.89744938831	-0.0627769812674793	0.0757668810062603	-0.828554381990362	0.407356610382215	0.875012316988812	chr11	59407134	59451186	-	protein_coding	KNOWN	Snap47	synaptosomal-associated protein, 47 [Source:MGI Symbol;Acc:MGI:1915076]
ENSMUSG00000009900.7	0.316981216523747	0.00837604212314146	0.0122226944302831	0.685286061180491	0.493163425830355	NA	chr11	59248033	59290752	-	protein_coding	KNOWN	Wnt3a	wingless-type MMTV integration site family, member 3A [Source:MGI Symbol;Acc:MGI:98956]
ENSMUSG00000009905.5	793.63869186775	0.147383726776753	0.100426237170822	1.46758188824756	0.142217830719267	0.70811376716	chr1	106720459	106759727	-	protein_coding	KNOWN	Kdsr	3-ketodihydrosphingosine reductase [Source:MGI Symbol;Acc:MGI:1918000]
ENSMUSG00000009907.14	5807.7142285934	0.0650800933621996	0.0711401187007688	0.91481564201405	0.360288421699488	0.859151834297745	chr1	106764071	106796728	-	protein_coding	KNOWN	Vps4b	vacuolar protein sorting 4b (yeast) [Source:MGI Symbol;Acc:MGI:1100499]
ENSMUSG00000009927.8	33191.3315414475	-0.0856404395621103	0.0738046365121029	-1.16036666000064	0.245899554877742	0.80715406628987	chr9	44407714	44410405	+	protein_coding	KNOWN	Rps25	ribosomal protein S25 [Source:MGI Symbol;Acc:MGI:1922867]
ENSMUSG00000009941.7	184.299263502578	0.205269205159946	0.114341314209663	1.79523216589546	0.0726167176164594	0.59023055737463	chrX	134944526	134964754	-	protein_coding	KNOWN	Nxf2	nuclear RNA export factor 2 [Source:MGI Symbol;Acc:MGI:1933192]
ENSMUSG00000009995.14	5329.41914514085	-0.126312817775035	0.0737564536543873	-1.71256631137554	0.0867923554671834	0.622960037499417	chrX	74281912	74290151	+	protein_coding	KNOWN	Taz	tafazzin [Source:MGI Symbol;Acc:MGI:109626]
ENSMUSG00000010021.10	93.5622915395883	-0.0516785025863045	0.109077598281534	-0.473777415349024	0.635658641388638	NA	chr11	114765388	114790739	+	protein_coding	KNOWN	Kif19a	kinesin family member 19A [Source:MGI Symbol;Acc:MGI:2447024]
ENSMUSG00000010025.15	952.08431608273	-0.0828740395611126	0.0921089162867521	-0.899739600703914	0.368258843755154	0.860700708578358	chr11	61223417	61267464	-	protein_coding	KNOWN	Aldh3a2	aldehyde dehydrogenase family 3, subfamily A2 [Source:MGI Symbol;Acc:MGI:1353452]
ENSMUSG00000010044.9	82.9056537398404	-0.106394973719074	0.105002949921826	-1.01325699704898	0.310937422122637	NA	chr9	107547298	107551319	+	protein_coding	KNOWN	Zmynd10	zinc finger, MYND domain containing 10 [Source:MGI Symbol;Acc:MGI:2387863]
ENSMUSG00000010045.2	2275.46865374541	-0.0743204818434024	0.0834432721509158	-0.890670750650647	0.373105830798915	0.861176354089274	chr9	107533945	107538673	+	protein_coding	KNOWN	Tmem115	transmembrane protein 115 [Source:MGI Symbol;Acc:MGI:1930765]
ENSMUSG00000010047.9	1766.16794957586	-0.11852638143562	0.0909493147824092	-1.3032135725177	0.192501857716233	0.770901632691234	chr9	107567945	107572779	+	protein_coding	KNOWN	Hyal2	hyaluronoglucosaminidase 2 [Source:MGI Symbol;Acc:MGI:1196334]
ENSMUSG00000010048.7	2373.71628593935	-0.0579006779287851	0.0822280504263019	-0.704147521783694	0.481340908199221	0.898938170448228	chr9	107587642	107593385	+	protein_coding	KNOWN	Ifrd2	interferon-related developmental regulator 2 [Source:MGI Symbol;Acc:MGI:1316708]
ENSMUSG00000010051.12	642.956328469656	-0.0774019375014837	0.0990883480691971	-0.781140658914113	0.434719770595458	0.882181243719352	chr9	107576927	107581710	+	protein_coding	KNOWN	Hyal1	hyaluronoglucosaminidase 1 [Source:MGI Symbol;Acc:MGI:96298]
ENSMUSG00000010054.4	538.473857415752	-0.0526379145685675	0.109629589279041	-0.480143316368613	0.63112548927609	0.938939192030049	chr9	107563255	107566112	+	protein_coding	KNOWN	Tusc2	tumor suppressor candidate 2 [Source:MGI Symbol;Acc:MGI:1931086]
ENSMUSG00000010057.5	1285.89058496382	-0.0995592205673549	0.0870126791247421	-1.14419210589558	0.252543976207463	0.814056781487809	chr9	107542226	107545706	+	protein_coding	KNOWN	Nprl2	nitrogen permease regulator-like 2 [Source:MGI Symbol;Acc:MGI:1914482]
ENSMUSG00000010064.12	19464.8077139416	-0.0647035979625716	0.0650760183760482	-0.994277148129675	0.320087957837676	0.842598177261836	chr9	107650634	107669530	-	protein_coding	KNOWN	Slc38a3	solute carrier family 38, member 3 [Source:MGI Symbol;Acc:MGI:1923507]
ENSMUSG00000010066.12	40.0357237992721	0.0445833928159149	0.0846435111438484	0.526719558456727	0.598388351455983	NA	chr9	107399612	107529343	+	protein_coding	KNOWN	Cacna2d2	calcium channel, voltage-dependent, alpha 2/delta subunit 2 [Source:MGI Symbol;Acc:MGI:1929813]
ENSMUSG00000010067.10	6346.89746595434	0.115717112120495	0.0783659228005513	1.47662540023941	0.139776079124745	0.703329002701949	chr9	107551555	107562267	+	protein_coding	KNOWN	Rassf1	Ras association (RalGDS/AF-6) domain family member 1 [Source:MGI Symbol;Acc:MGI:1928386]
ENSMUSG00000010080.12	78.9424543343322	0.13823363897733	0.104017749078319	1.3289428025716	0.183866841042299	NA	chr11	94489599	94499974	-	protein_coding	KNOWN	Epn3	epsin 3 [Source:MGI Symbol;Acc:MGI:1919139]
ENSMUSG00000010086.14	74.3519421709629	0.00826152523357213	0.103784313973696	0.0796028312685674	0.936553143338377	NA	chr11	61448442	61454131	-	protein_coding	KNOWN	Rnf112	ring finger protein 112 [Source:MGI Symbol;Acc:MGI:106611]
ENSMUSG00000010095.10	11013.2075096506	0.167871900714491	0.0759377796533711	2.21065063372627	0.0270600395423796	0.388380567533976	chr19	8706882	8723369	-	protein_coding	KNOWN	Slc3a2	solute carrier family 3 (activators of dibasic and neutral amino acid transport), member 2 [Source:MGI Symbol;Acc:MGI:96955]
ENSMUSG00000010097.10	17128.2441907052	0.0145038952978823	0.0640858610126543	0.226319738374404	0.820952747626094	0.973529806347785	chr19	8757073	8772475	+	protein_coding	KNOWN	Nxf1	nuclear RNA export factor 1 [Source:MGI Symbol;Acc:MGI:1858330]
ENSMUSG00000010110.14	25531.5051872592	0.0465822807891366	0.0637834787710774	0.730318911521321	0.465195271089859	0.894079610860732	chr19	8741413	8756069	+	protein_coding	KNOWN	Stx5a	syntaxin 5A [Source:MGI Symbol;Acc:MGI:1928483]
ENSMUSG00000010122.11	30.5712779998744	0.147983392377176	0.0818206168760092	1.8086320786536	0.0705081814060373	NA	chr11	61343401	61378345	-	protein_coding	KNOWN	Slc47a1	solute carrier family 47, member 1 [Source:MGI Symbol;Acc:MGI:1914723]
ENSMUSG00000010136.11	13.6052544247936	-0.00614863137543043	0.0617549318255786	-0.0995650257180544	0.920689661244218	NA	chr3	105996957	106014646	-	protein_coding	KNOWN	Pifo	primary cilia formation [Source:MGI Symbol;Acc:MGI:1923670]
ENSMUSG00000010142.9	1.32772853963891	0.000560238863507013	0.0194731849255724	0.0287697603472814	0.97704821863941	NA	chr11	61126755	61149372	+	protein_coding	KNOWN	Tnfrsf13b	tumor necrosis factor receptor superfamily, member 13b [Source:MGI Symbol;Acc:MGI:1889411]
ENSMUSG00000010154.6	2.0879544851385	0.00208853675994241	0.0231666100384847	0.0901528862648833	0.928165723118226	NA	chr8	123332713	123369515	+	protein_coding	KNOWN	Spire2	spire homolog 2 (Drosophila) [Source:MGI Symbol;Acc:MGI:2446256]
ENSMUSG00000010175.10	256.96972046434	0.437468530569781	0.114129851908663	3.83307717703763	0.000126550228796749	0.00958081439767668	chr1	190118035	190170714	-	protein_coding	KNOWN	Prox1	prospero homeobox 1 [Source:MGI Symbol;Acc:MGI:97772]
ENSMUSG00000010205.10	10421.5590783499	-0.0134127453794114	0.0733278135078052	-0.182914841419399	0.854864837593284	0.978349579289824	chr9	21074168	21091988	-	protein_coding	KNOWN	Raver1	ribonucleoprotein, PTB-binding 1 [Source:MGI Symbol;Acc:MGI:1919016]
ENSMUSG00000010277.7	15348.325170572	0.00680718859860929	0.0641077419552264	0.106183565213754	0.915436710281899	0.989411975078956	chr11	78261752	78290623	+	protein_coding	KNOWN	2610507B11Rik	RIKEN cDNA 2610507B11 gene [Source:MGI Symbol;Acc:MGI:1919753]
ENSMUSG00000010290.7	2834.21719583343	-0.0603835275726722	0.0770229916409395	-0.783967569763636	0.433059139695789	0.882181243719352	chr1	43098710	43115947	+	protein_coding	KNOWN	AI597479	expressed sequence AI597479 [Source:MGI Symbol;Acc:MGI:2138299]
ENSMUSG00000010307.5	235.102714624658	0.157404272349592	0.11374566083517	1.38382661100091	0.166411552685107	0.744127543852197	chr7	47050640	47054776	+	protein_coding	KNOWN	Tmem86a	transmembrane protein 86A [Source:MGI Symbol;Acc:MGI:1915143]
ENSMUSG00000010311.12	66.1309316400257	0.0950917814855968	0.101965580807123	0.932587062544873	0.35103321573189	NA	chr1	133897199	133907999	-	protein_coding	KNOWN	Optc	opticin [Source:MGI Symbol;Acc:MGI:2151113]
ENSMUSG00000010342.13	55.2549892196109	0.147712740844575	0.0977966552005787	1.51040687988377	0.130939634195454	NA	chr11	87405065	87555823	+	protein_coding	KNOWN	Tex14	testis expressed gene 14 [Source:MGI Symbol;Acc:MGI:1933227]
ENSMUSG00000010358.10	1027.14510709096	0.325712374019341	0.0935886493071001	3.48025509963879	0.000500936564143698	0.0272484233588417	chr11	101448407	101458698	+	protein_coding	KNOWN	Ifi35	interferon-induced protein 35 [Source:MGI Symbol;Acc:MGI:1917360]
ENSMUSG00000010362.6	944.499826067374	-0.0859984699724177	0.0971115615622401	-0.88556366089634	0.375852700724243	0.861176354089274	chr11	101627195	101636100	+	protein_coding	KNOWN	Rdm1	RAD52 motif 1 [Source:MGI Symbol;Acc:MGI:1913849]
ENSMUSG00000010376.11	4541.80018820196	-0.114412033315959	0.073573821098746	-1.55506444557776	0.119930721603711	0.678297563076294	chr14	55662265	55671906	-	protein_coding	KNOWN	Nedd8	neural precursor cell expressed, developmentally down-regulated gene 8 [Source:MGI Symbol;Acc:MGI:97301]
ENSMUSG00000010392.8	4390.02847058229	0.00911536562617983	0.075504150374534	0.120726682983168	0.903907523607885	0.987367938732284	chr11	76726602	76763579	-	protein_coding	KNOWN	Gosr1	golgi SNAP receptor complex member 1 [Source:MGI Symbol;Acc:MGI:1858260]
ENSMUSG00000010406.8	1702.69101806761	-0.0669771928346053	0.0819038288615327	-0.817754111933369	0.41349760526631	0.878832829084871	chr14	54426909	54429756	+	protein_coding	KNOWN	Mrpl52	mitochondrial ribosomal protein L52 [Source:MGI Symbol;Acc:MGI:1916086]
ENSMUSG00000010435.6	0.340274180369228	0.00847901875023127	0.0123000570975906	0.689347917896426	0.490604350098952	NA	chr8	12573049	12600738	+	protein_coding	KNOWN	Spaca7	sperm acrosome associated 7 [Source:MGI Symbol;Acc:MGI:1925884]
ENSMUSG00000010453.9	9067.8739304493	-0.0479780215885617	0.0698828195823532	-0.686549596528831	0.49236660019302	0.90365743192839	chr1	36335730	36369181	-	protein_coding	KNOWN	Kansl3	KAT8 regulatory NSL complex subunit 3 [Source:MGI Symbol;Acc:MGI:1918055]
ENSMUSG00000010461.11	433.050984251647	-0.144409797675212	0.108905509095795	-1.32601003268059	0.18483637423553	0.763862936922492	chr10	23104168	23349895	-	protein_coding	KNOWN	Eya4	eyes absent 4 homolog (Drosophila) [Source:MGI Symbol;Acc:MGI:1337104]
ENSMUSG00000010476.10	1739.29793546482	0.0681798226889962	0.100228580476355	0.680243323460821	0.496350404690128	0.906063380016996	chr7	137193673	137314445	-	protein_coding	KNOWN	Ebf3	early B cell factor 3 [Source:MGI Symbol;Acc:MGI:894289]
ENSMUSG00000010492.10	3.37862258439659	0.0192811924142004	0.0310047576061015	0.621878508426268	0.534021757902843	NA	chr2	181578480	181585170	+	antisense	NOVEL	Uckl1os	uridine-cytidine kinase 1-like 1, opposite strand [Source:MGI Symbol;Acc:MGI:3801877]
ENSMUSG00000010505.12	47.4664116575522	-0.183022653995738	0.0928465388215531	-1.97123830698201	0.0486966241957889	NA	chr2	181763332	181827797	+	protein_coding	KNOWN	Myt1	myelin transcription factor 1 [Source:MGI Symbol;Acc:MGI:1100535]
ENSMUSG00000010517.7	5160.30085016395	-0.0324674529038245	0.0692714847206568	-0.468698672112375	0.639285036240355	0.942602237204373	chr4	109676588	109963960	+	protein_coding	KNOWN	Faf1	Fas-associated factor 1 [Source:MGI Symbol;Acc:MGI:109419]
ENSMUSG00000010529.5	138.937646947117	-0.0270685009768859	0.112480394473459	-0.240650836117694	0.809825746257596	0.971382914084625	chr12	111484611	111485823	-	protein_coding	KNOWN	Gm266	predicted gene 266 [Source:MGI Symbol;Acc:MGI:2685112]
ENSMUSG00000010538.11	91.9989348499403	-0.0219789414694805	0.108135522701036	-0.203253666514804	0.838936768333926	NA	chr3	88282757	88296999	-	protein_coding	KNOWN	Tsacc	TSSK6 activating co-chaperone [Source:MGI Symbol;Acc:MGI:1924177]
ENSMUSG00000010554.11	2668.62669320423	-0.0440501217054305	0.0773364205812128	-0.569590903928277	0.568955199286891	0.923361081254185	chr11	74770830	74828525	+	protein_coding	KNOWN	Mettl16	methyltransferase like 16 [Source:MGI Symbol;Acc:MGI:1914743]
ENSMUSG00000010592.8	18.2930185546473	0.035093137487863	0.069480380846954	0.505079809006279	0.613502782154762	NA	chr17	50279394	50293599	-	protein_coding	KNOWN	Dazl	deleted in azoospermia-like [Source:MGI Symbol;Acc:MGI:1342328]
ENSMUSG00000010601.10	155.158811089863	0.235018622208098	0.113540564373389	2.06990887798669	0.0384608784054351	0.463546648371692	chr15	77388221	77399110	-	protein_coding	KNOWN	Apol7a	apolipoprotein L 7a [Source:MGI Symbol;Acc:MGI:1923011]
ENSMUSG00000010607.8	530.031848431325	-0.0774706869750572	0.103533211675483	-0.748268944055202	0.454297952790876	0.892193764689121	chr9	22156846	22158358	+	protein_coding	KNOWN	Pigyl	phosphatidylinositol glycan anchor biosynthesis, class Y-like [Source:MGI Symbol;Acc:MGI:1913518]
ENSMUSG00000010608.12	25947.0475578641	-0.00698654376083496	0.0619473117489997	-0.112782033046781	0.910203363000788	0.988094253441223	chr12	83631236	83683123	+	protein_coding	KNOWN	Rbm25	RNA binding motif protein 25 [Source:MGI Symbol;Acc:MGI:1914289]
ENSMUSG00000010609.12	410.600742934094	0.0458366988179544	0.108243717089028	0.423458285160836	0.671960927624718	0.950969501062868	chr1	180227004	180263438	-	protein_coding	KNOWN	Psen2	presenilin 2 [Source:MGI Symbol;Acc:MGI:109284]
ENSMUSG00000010651.4	205.291660163801	0.0250942813911534	0.11419540490413	0.219748609081256	0.826066945253046	0.975185933396691	chr9	119148023	119157093	-	protein_coding	KNOWN	Acaa1b	acetyl-Coenzyme A acyltransferase 1B [Source:MGI Symbol;Acc:MGI:3605455]
ENSMUSG00000010660.2	9770.49859887005	-0.102794579014209	0.0654216128134622	-1.57126329653946	0.116121502925409	0.673086989895529	chr9	119071527	119093496	-	protein_coding	KNOWN	Plcd1	phospholipase C, delta 1 [Source:MGI Symbol;Acc:MGI:97614]
ENSMUSG00000010663.4	20216.2915521524	-0.108545265427904	0.0700419890194929	-1.54971706182838	0.121209441151023	0.68031461845775	chr19	10182888	10196870	+	protein_coding	KNOWN	Fads1	fatty acid desaturase 1 [Source:MGI Symbol;Acc:MGI:1923517]
ENSMUSG00000010721.12	936.740753289811	0.0201637103490295	0.0926623020127033	0.21760424585896	0.827737476047971	0.975394627890437	chr5	29229802	29378390	-	protein_coding	KNOWN	Lmbr1	limb region 1 [Source:MGI Symbol;Acc:MGI:1861746]
ENSMUSG00000010751.11	813.159087408575	0.218894357777451	0.0951758274692378	2.29989445427413	0.0214542003647087	0.346316805388428	chr7	143634806	143649661	-	protein_coding	KNOWN	Tnfrsf22	tumor necrosis factor receptor superfamily, member 22 [Source:MGI Symbol;Acc:MGI:1930270]
ENSMUSG00000010755.13	9316.2733001623	0.0809887021807606	0.0707835152713722	1.14417462696312	0.252551223494199	0.814056781487809	chr7	143557230	143600090	-	protein_coding	KNOWN	Cars	cysteinyl-tRNA synthetase [Source:MGI Symbol;Acc:MGI:1351477]
ENSMUSG00000010760.4	246.009054949811	-0.0229217189468321	0.113682647025278	-0.20162900448417	0.84020676859714	0.97650039954544	chr7	143501545	143502541	-	protein_coding	KNOWN	Phlda2	pleckstrin homology-like domain, family A, member 2 [Source:MGI Symbol;Acc:MGI:1202307]
ENSMUSG00000010796.8	0.46848641902959	0.00320180078173478	0.0127237093208323	0.251640516220575	0.801318938691631	NA	chr6	18050964	18109061	-	protein_coding	KNOWN	Asz1	ankyrin repeat, SAM and basic leucine zipper domain containing 1 [Source:MGI Symbol;Acc:MGI:1921318]
ENSMUSG00000010797.5	0.316981216523747	0.00837604212314146	0.0122226944302831	0.685286061180491	0.493163425830355	NA	chr6	17988940	18030585	-	protein_coding	KNOWN	Wnt2	wingless-type MMTV integration site family, member 2 [Source:MGI Symbol;Acc:MGI:98954]
ENSMUSG00000010803.9	19.275919282376	0.0753678037333581	0.0709336218996943	1.0625117076347	0.28800344588677	NA	chr11	42130939	42182930	-	protein_coding	KNOWN	Gabra1	gamma-aminobutyric acid (GABA) A receptor, subunit alpha 1 [Source:MGI Symbol;Acc:MGI:95613]
ENSMUSG00000010825.14	323.927371935633	0.000945043375167008	0.113728237280778	0.00830966343770752	0.993369924139356	0.998170757877389	chr5	143357338	143392152	+	protein_coding	KNOWN	Grid2ip	glutamate receptor, ionotropic, delta 2 (Grid2) interacting protein 1 [Source:MGI Symbol;Acc:MGI:2176213]
ENSMUSG00000010830.7	26052.5049470857	-0.0562016174679175	0.0639050673744788	-0.879454787811744	0.379154737081793	0.862560236304437	chr15	79516408	79527739	+	protein_coding	KNOWN	Kdelr3	KDEL (Lys-Asp-Glu-Leu) endoplasmic reticulum protein retention receptor 3 [Source:MGI Symbol;Acc:MGI:2145953]
ENSMUSG00000010841.10	0	NA	NA	NA	NA	NA	chr11	101984279	101992264	+	protein_coding	KNOWN	1700006E09Rik	RIKEN cDNA 1700006E09 gene [Source:MGI Symbol;Acc:MGI:1922687]
ENSMUSG00000010911.9	1120.33061885835	-0.0748087783715411	0.100222360473869	-0.746428022826761	0.455408896476233	0.892503388027858	chr2	103073675	103092644	+	protein_coding	KNOWN	Apip	APAF1 interacting protein [Source:MGI Symbol;Acc:MGI:1926788]
ENSMUSG00000010914.7	1424.2430052926	-0.0607093757262266	0.0869449603418123	-0.698250657514316	0.485020451196917	0.900803257866053	chr2	103021075	103073513	-	protein_coding	KNOWN	Pdhx	pyruvate dehydrogenase complex, component X [Source:MGI Symbol;Acc:MGI:1351627]
ENSMUSG00000010936.10	743.728400085407	-0.0616755983566189	0.0971379346888884	-0.634928038712706	0.525475349229715	0.91064121254044	chr8	110618638	110720396	+	protein_coding	KNOWN	Vac14	Vac14 homolog (S. cerevisiae) [Source:MGI Symbol;Acc:MGI:2157980]
ENSMUSG00000011008.10	1961.50691868491	-0.0146660542108	0.0845690424453856	-0.173421074505736	0.862320461015165	0.978915233601816	chr3	146149833	146195513	+	protein_coding	KNOWN	Mcoln2	mucolipin 2 [Source:MGI Symbol;Acc:MGI:1915529]
ENSMUSG00000011034.5	43.2493817177142	0.0978489643496525	0.0907160852519402	1.078628603493	0.280753324920993	NA	chr5	33104219	33162699	+	protein_coding	KNOWN	Slc5a1	solute carrier family 5 (sodium/glucose cotransporter), member 1 [Source:MGI Symbol;Acc:MGI:107678]
ENSMUSG00000011052.6	0.487118306708361	0.00909985645938076	0.0127564921425961	0.713351002584384	0.475628584502809	NA	chr17	26554254	26561499	-	antisense	KNOWN	1700049J03Rik	RIKEN cDNA 1700049J03 gene [Source:MGI Symbol;Acc:MGI:1920615]
ENSMUSG00000011096.13	4522.64602690496	0.0363078307201483	0.0762770298785728	0.475999534564306	0.634074709491545	0.939429067186718	chr7	44848991	44855421	+	protein_coding	KNOWN	Akt1s1	AKT1 substrate 1 (proline-rich) [Source:MGI Symbol;Acc:MGI:1914855]
ENSMUSG00000011114.14	21710.2555394429	-0.0929537613544351	0.0634640279559064	-1.46466847989884	0.143011388579337	0.708324365447837	chr9	37649182	37657312	-	protein_coding	KNOWN	Tbrg1	transforming growth factor beta regulated gene 1 [Source:MGI Symbol;Acc:MGI:1100877]
ENSMUSG00000011118.3	9899.22363013213	-0.260013823789106	0.114370913472277	-2.27342613515221	0.0230005126755577	0.356862124641071	chr9	37659902	37669222	-	protein_coding	KNOWN	Panx3	pannexin 3 [Source:MGI Symbol;Acc:MGI:1918881]
ENSMUSG00000011148.10	103.76769691846	0.166243994206044	0.108160679392163	1.53700952268694	0.124290977447717	0.68186868154304	chr12	112620045	112641354	+	protein_coding	KNOWN	Adssl1	adenylosuccinate synthetase like 1 [Source:MGI Symbol;Acc:MGI:87947]
ENSMUSG00000011154.13	32.498917136529	0.106926944833347	0.0853718812433598	1.25248434585321	0.210393428943627	NA	chr7	83774101	83794880	-	protein_coding	KNOWN	1700026D08Rik	RIKEN cDNA 1700026D08 gene [Source:MGI Symbol;Acc:MGI:1922806]
ENSMUSG00000011158.7	2626.40833138165	0.0397110132037926	0.0770909853666352	0.515118765377455	0.606470030388243	0.932424071360786	chr12	112959862	113000621	-	protein_coding	KNOWN	Brf1	BRF1 homolog, subunit of RNA polymerase III transcription initiation factor IIIB (S. cerevisiae) [Source:MGI Symbol;Acc:MGI:1919558]
ENSMUSG00000011171.8	984.679308225448	-0.0913436777634145	0.0939213858034536	-0.972554620888651	0.330774705560139	0.844470875764678	chr12	116077726	116146261	+	protein_coding	KNOWN	Vipr2	vasoactive intestinal peptide receptor 2 [Source:MGI Symbol;Acc:MGI:107166]
ENSMUSG00000011179.7	17883.4443006009	0.295874529915325	0.0689875407054144	4.28881109385746	1.79632068343409e-05	0.00215325625627201	chr12	17544873	17551502	+	protein_coding	KNOWN	Odc1	ornithine decarboxylase, structural 1 [Source:MGI Symbol;Acc:MGI:97402]
ENSMUSG00000011254.13	738.956787334502	0.000136275651306665	0.0975278022241441	0.00139730054608909	0.998885115830267	0.999492502560016	chr11	45946843	45955494	-	protein_coding	KNOWN	Thg1l	tRNA-histidine guanylyltransferase 1-like (S. cerevisiae) [Source:MGI Symbol;Acc:MGI:1913878]
ENSMUSG00000011256.13	242.520941669974	0.290488728421132	0.113212298726112	2.56587607256252	0.0102915590414594	0.230874966972741	chr11	46055992	46147343	+	protein_coding	KNOWN	Adam19	a disintegrin and metallopeptidase domain 19 (meltrin beta) [Source:MGI Symbol;Acc:MGI:105377]
ENSMUSG00000011257.16	10211.3910885991	0.0548337441991101	0.0782022709762259	0.701178412271173	0.483191680328516	0.899786391719465	chr4	123262351	123298925	+	protein_coding	KNOWN	Pabpc4	poly(A) binding protein, cytoplasmic 4 [Source:MGI Symbol;Acc:MGI:2385206]
ENSMUSG00000011263.12	165.246949103075	-0.048394502284767	0.11368770214176	-0.425679307199144	0.670341542353401	0.950207117848147	chr7	19489056	19496760	+	protein_coding	KNOWN	Exoc3l2	exocyst complex component 3-like 2 [Source:MGI Symbol;Acc:MGI:1921713]
ENSMUSG00000011267.7	43.6952499047097	-0.0817644569780279	0.0926177404721439	-0.882816364998882	0.377335497039247	NA	chr7	19577287	19580656	+	protein_coding	KNOWN	Zfp296	zinc finger protein 296 [Source:MGI Symbol;Acc:MGI:1926956]
ENSMUSG00000011305.8	17.0221348494422	0.0871825884361139	0.0674828197706263	1.29192272540547	0.196383906827667	NA	chr17	56111601	56117596	-	protein_coding	KNOWN	Plin5	perilipin 5 [Source:MGI Symbol;Acc:MGI:1914218]
ENSMUSG00000011306.6	2198.28116862395	0.0360122433530563	0.0788824657774185	0.456530396180459	0.648008618177587	0.944322479807769	chr8	70042813	70071953	+	protein_coding	KNOWN	Sugp1	SURP and G patch domain containing 1 [Source:MGI Symbol;Acc:MGI:1917866]
ENSMUSG00000011349.5	2.13571829322359	0.00795463163297414	0.0235655999831876	0.337552688607512	0.735700300441682	NA	chr7	24870057	24877651	+	protein_coding	KNOWN	Dmrtc2	doublesex and mab-3 related transcription factor like family C2 [Source:MGI Symbol;Acc:MGI:1918491]
ENSMUSG00000011350.12	0	NA	NA	NA	NA	NA	chr7	24818795	24840275	+	processed_transcript	NOVEL	Gm5893	predicted gene 5893 [Source:MGI Symbol;Acc:MGI:3645761]
ENSMUSG00000011382.6	579.250013992136	-0.183631068539759	0.100855570673656	-1.82073302756814	0.0686474490946855	0.577251188908062	chr7	45472956	45488805	-	protein_coding	KNOWN	Dhdh	dihydrodiol dehydrogenase (dimeric) [Source:MGI Symbol;Acc:MGI:1919005]
ENSMUSG00000011427.12	811.343812345899	-0.101613426537424	0.0972442618404363	-1.04492979446084	0.296055418211755	0.832270620404767	chr7	29816072	29832042	+	protein_coding	KNOWN	Zfp790	zinc finger protein 790 [Source:MGI Symbol;Acc:MGI:1923431]
ENSMUSG00000011463.5	48.5157287493322	0.122575170286073	0.0933288167642374	1.31336895222529	0.189058654253476	NA	chr3	20248264	20275733	-	protein_coding	KNOWN	Cpb1	carboxypeptidase B1 (tissue) [Source:MGI Symbol;Acc:MGI:1923953]
ENSMUSG00000011486.11	0.973009945850921	-0.00438919990580856	0.0152805859497709	-0.287240287789774	0.773928340246918	NA	chr17	57032773	57041654	-	protein_coding	KNOWN	Slc25a41	solute carrier family 25, member 41 [Source:MGI Symbol;Acc:MGI:2144215]
ENSMUSG00000011589.8	347.291585947918	0.00797108893897463	0.110842015733174	0.0719139658932504	0.942670375652007	0.993332685397931	chr17	55986511	55996881	+	protein_coding	KNOWN	Fsd1	fibronectin type 3 and SPRY domain-containing protein [Source:MGI Symbol;Acc:MGI:1934858]
ENSMUSG00000011632.6	2.58980908600609	0.028228089983145	0.0280452886547556	1.00651807619596	0.314166420754009	NA	chr7	24541699	24546071	-	protein_coding	KNOWN	Pinlyp	phospholipase A2 inhibitor and LY6/PLAUR domain containing [Source:MGI Symbol;Acc:MGI:3615324]
ENSMUSG00000011658.11	2022.75204728425	0.0909814614193807	0.0804063531258823	1.13152080504064	0.257835951743836	0.816722346776535	chr7	44896079	44902631	+	protein_coding	KNOWN	Fuz	fuzzy homolog (Drosophila) [Source:MGI Symbol;Acc:MGI:1917550]
ENSMUSG00000011751.13	32.0507435234165	0.0736743316568794	0.0841269030490519	0.875752333518352	0.381164688262427	NA	chr7	27356383	27447686	-	protein_coding	KNOWN	Sptbn4	spectrin beta, non-erythrocytic 4 [Source:MGI Symbol;Acc:MGI:1890574]
ENSMUSG00000011752.6	7024.83915107931	-0.093442725447292	0.0669328942500573	-1.39606581329347	0.162694677428253	0.740332265021498	chr19	41911871	41918664	+	protein_coding	KNOWN	Pgam1	phosphoglycerate mutase 1 [Source:MGI Symbol;Acc:MGI:97552]
ENSMUSG00000011831.13	4368.00519789665	-0.0332636842638353	0.0711291378449241	-0.467652009734138	0.640033465155639	0.942773865172335	chr5	107744795	107875107	-	protein_coding	KNOWN	Evi5	ecotropic viral integration site 5 [Source:MGI Symbol;Acc:MGI:104736]
ENSMUSG00000011832.12	3353.79753368956	-0.00330671108388535	0.0755356878474088	-0.0437768050853698	0.965082316215768	0.995311066091206	chr8	4166567	4211257	+	protein_coding	KNOWN	Evi5l	ecotropic viral integration site 5 like [Source:MGI Symbol;Acc:MGI:2442167]
ENSMUSG00000011837.3	1459.19400362848	-0.0280535011547169	0.0878860081525383	-0.319203269603805	0.749572377770774	0.963865980520385	chr8	4253102	4256219	+	protein_coding	KNOWN	Snapc2	small nuclear RNA activating complex, polypeptide 2 [Source:MGI Symbol;Acc:MGI:1914861]
ENSMUSG00000011877.10	1369.93667933595	-0.11118709727117	0.088729158582293	-1.25310663425313	0.210166901967587	0.785456325886948	chr11	77493562	77507786	+	protein_coding	KNOWN	Git1	G protein-coupled receptor kinase-interactor 1 [Source:MGI Symbol;Acc:MGI:1927140]
ENSMUSG00000011884.10	2077.96058409142	-0.0533715106205907	0.0800110741094876	-0.667051545234311	0.50473920926249	0.907158296403759	chr5	114669403	114690984	-	protein_coding	KNOWN	Gltp	glycolipid transfer protein [Source:MGI Symbol;Acc:MGI:1929253]
ENSMUSG00000011958.14	6133.77176936672	-0.0713033818340418	0.0725551156662152	-0.982747821147003	0.325731568315163	0.842982963753492	chr9	69989466	70008317	+	protein_coding	KNOWN	Bnip2	BCL2/adenovirus E1B interacting protein 2 [Source:MGI Symbol;Acc:MGI:109327]
ENSMUSG00000011960.9	12561.8046231348	0.116581721990409	0.0698358823331431	1.66936706597721	0.0950446563953937	0.635681832907022	chr15	98538689	98570923	-	protein_coding	KNOWN	Ccnt1	cyclin T1 [Source:MGI Symbol;Acc:MGI:1328363]
ENSMUSG00000012017.3	11591.511331025	0.0460059901267097	0.0775195538264305	0.593475940660327	0.552862679739124	0.920769731566415	chr16	17797282	17808287	+	protein_coding	KNOWN	Scarf2	scavenger receptor class F, member 2 [Source:MGI Symbol;Acc:MGI:1858430]
ENSMUSG00000012042.5	0.390667155815978	0.00867346239380867	0.0124447185090515	0.696959307476511	0.485828260279713	NA	chr3	138164078	138193825	-	protein_coding	NOVEL	4930579F01Rik	RIKEN cDNA 4930579F01 gene [Source:MGI Symbol;Acc:MGI:1914991]
ENSMUSG00000012076.7	2016.81605167488	-0.0684435813255406	0.0864366909109815	-0.791834816953238	0.428456998189138	0.882181243719352	chr12	55836366	55869735	+	protein_coding	KNOWN	Brms1l	breast cancer metastasis-suppressor 1-like [Source:MGI Symbol;Acc:MGI:1196337]
ENSMUSG00000012114.13	3968.47963043503	-0.0348822949859167	0.0768944791037299	-0.45363848474558	0.650089049266933	0.944869110742354	chr16	17651221	17722930	-	protein_coding	KNOWN	Med15	mediator complex subunit 15 [Source:MGI Symbol;Acc:MGI:2137379]
ENSMUSG00000012117.10	2665.9470218343	-0.0365972276792621	0.0793443137024997	-0.46124575248685	0.644622299940146	0.944305240948803	chr4	133969028	134000918	-	protein_coding	KNOWN	Dhdds	dehydrodolichyl diphosphate synthase [Source:MGI Symbol;Acc:MGI:1914672]
ENSMUSG00000012123.12	87.5220635554521	-0.0405104382795657	0.105249929321943	-0.384897534283855	0.700313332796115	NA	chr4	134065912	134092504	+	protein_coding	KNOWN	Aim1l	absent in melanoma 1-like [Source:MGI Symbol;Acc:MGI:1334463]
ENSMUSG00000012126.13	1250.02956820479	0.065878236202869	0.0873526424315716	0.754164205787767	0.450750627865357	0.889802589239175	chr4	134102570	134127593	+	protein_coding	KNOWN	Ubxn11	UBX domain protein 11 [Source:MGI Symbol;Acc:MGI:1914836]
ENSMUSG00000012187.10	5.37129380623115	0.0401560286938164	0.0414591259310042	0.968569109745429	0.332760221922695	NA	chr1	78510991	78538173	+	protein_coding	KNOWN	Mogat1	monoacylglycerol O-acyltransferase 1 [Source:MGI Symbol;Acc:MGI:1915643]
ENSMUSG00000012211.10	0	NA	NA	NA	NA	NA	chr12	113074502	113088917	+	protein_coding	KNOWN	Tex22	testis expressed gene 22 [Source:MGI Symbol;Acc:MGI:1922921]
ENSMUSG00000012282.2	3.12303439010936	-0.011830064602882	0.0302485292923286	-0.391095530250533	0.695726624400028	NA	chr18	34542313	34548273	+	protein_coding	KNOWN	Wnt8a	wingless-type MMTV integration site family, member 8A [Source:MGI Symbol;Acc:MGI:107924]
ENSMUSG00000012296.12	4227.68270865933	0.0808113003642516	0.0854298883586382	0.945937094345744	0.344180672119822	0.852802991482105	chr17	46257851	46283026	-	protein_coding	KNOWN	Tjap1	tight junction associated protein 1 [Source:MGI Symbol;Acc:MGI:1921344]
ENSMUSG00000012350.12	25.7316752245658	0.02452359689055	0.0759649884390503	0.32282762617974	0.74682578960673	NA	chr2	103263433	103303278	-	protein_coding	KNOWN	Ehf	ets homologous factor [Source:MGI Symbol;Acc:MGI:1270840]
ENSMUSG00000012396.9	26.9357094994145	-0.0880455682744572	0.0797697968508324	-1.1037456750592	0.269703476284343	NA	chr6	122707489	122714633	+	protein_coding	KNOWN	Nanog	Nanog homeobox [Source:MGI Symbol;Acc:MGI:1919200]
ENSMUSG00000012405.12	24364.7711017176	-0.0562937931897699	0.0696615482926869	-0.808104249323434	0.419030571620957	0.878849726523705	chr14	18267823	18271391	-	protein_coding	KNOWN	Rpl15	ribosomal protein L15 [Source:MGI Symbol;Acc:MGI:1913730]
ENSMUSG00000012422.11	12103.1509932546	-0.120582635809177	0.0715052362901651	-1.68634693157097	0.0917289965098667	0.635002166559839	chr13	90089123	90143907	+	protein_coding	KNOWN	Tmem167	transmembrane protein 167 [Source:MGI Symbol;Acc:MGI:1913324]
ENSMUSG00000012428.9	675.643807759144	0.286347252843636	0.106817489401577	2.68071506312158	0.00734650407177503	0.187084512317925	chr5	7960457	7982213	+	protein_coding	KNOWN	Steap4	STEAP family member 4 [Source:MGI Symbol;Acc:MGI:1923560]
ENSMUSG00000012429.8	1836.50810380862	-0.0599399628913043	0.0814094900846496	-0.736277340995242	0.461561932934252	0.893074508169779	chr13	17695413	17699105	+	protein_coding	KNOWN	Mplkip	M-phase specific PLK1 intereacting protein [Source:MGI Symbol;Acc:MGI:1913558]
ENSMUSG00000012443.3	9987.51778470798	-0.151393855319266	0.0694428403343859	-2.18012187563562	0.02924842862054	0.402901474258531	chr19	37376403	37421859	+	protein_coding	KNOWN	Kif11	kinesin family member 11 [Source:MGI Symbol;Acc:MGI:1098231]
ENSMUSG00000012483.4	1975.85172027749	-0.202673128418428	0.0899655101327829	-2.25278696379642	0.0242725845454403	0.366666137135671	chr6	8255936	8259173	-	protein_coding	KNOWN	Rpa3	replication protein A3 [Source:MGI Symbol;Acc:MGI:1915490]
ENSMUSG00000012519.11	24.0291216992612	-0.0245520946573814	0.0717896785480778	-0.342000342583213	0.732350634443967	NA	chr8	111311797	111338177	-	protein_coding	KNOWN	Mlkl	mixed lineage kinase domain-like [Source:MGI Symbol;Acc:MGI:1921818]
ENSMUSG00000012520.9	0	NA	NA	NA	NA	NA	chr5	67094405	67099301	-	protein_coding	KNOWN	Phox2b	paired-like homeobox 2b [Source:MGI Symbol;Acc:MGI:1100882]
ENSMUSG00000012535.11	8644.27120439537	-0.0202700039096564	0.065657975605127	-0.308721122191796	0.75753367499065	0.964538617340696	chr6	29540827	29609887	-	protein_coding	KNOWN	Tnpo3	transportin 3 [Source:MGI Symbol;Acc:MGI:1196412]
ENSMUSG00000012609.15	2638.31877836453	-0.0695181109333207	0.0772552824198674	-0.899849288693339	0.368200460244302	0.860700708578358	chr12	85824659	86061893	+	protein_coding	KNOWN	Ttll5	tubulin tyrosine ligase-like family, member 5 [Source:MGI Symbol;Acc:MGI:2443657]
ENSMUSG00000012640.13	3107.6803965826	-0.0098371349100045	0.0739477439759245	-0.133028195061735	0.894171082229362	0.985930780681312	chr7	43296197	43313294	-	protein_coding	KNOWN	Zfp715	zinc finger protein 715 [Source:MGI Symbol;Acc:MGI:1917180]
ENSMUSG00000012705.13	1.43064493790689	-0.0156706240668917	0.0192788031131585	-0.812842165299981	0.416308556965863	NA	chr8	3655770	3660110	+	protein_coding	KNOWN	Retn	resistin [Source:MGI Symbol;Acc:MGI:1888506]
ENSMUSG00000012777.11	0	NA	NA	NA	NA	NA	chr7	44252148	44257378	-	protein_coding	KNOWN	Acpt	acid phosphatase, testicular [Source:MGI Symbol;Acc:MGI:3644563]
ENSMUSG00000012819.12	310.131094081616	0.0863828564536157	0.110837293470359	0.779366346370746	0.435763942233542	0.882181243719352	chr10	60302748	60696490	-	protein_coding	KNOWN	Cdh23	cadherin 23 (otocadherin) [Source:MGI Symbol;Acc:MGI:1890219]
ENSMUSG00000012848.11	74416.3761578894	-0.044061571810079	0.0725675072870314	-0.607180451104641	0.543731164177147	0.917936907477355	chr7	12922290	12926686	+	protein_coding	KNOWN	Rps5	ribosomal protein S5 [Source:MGI Symbol;Acc:MGI:1097682]
ENSMUSG00000012889.8	56.2369182477227	-0.0866181930268626	0.0976320728637654	-0.887189941646825	0.374976646800963	NA	chr8	84125989	84132527	+	protein_coding	KNOWN	Podnl1	podocan-like 1 [Source:MGI Symbol;Acc:MGI:2685352]
ENSMUSG00000013033.13	11668.9665066089	0.00593769669331915	0.0657883485291178	0.0902545333037374	0.928084949799182	0.991493551487089	chr8	83900105	83941954	+	protein_coding	KNOWN	Adgrl1	latrophilin 1 [Source:MGI Symbol;Acc:MGI:1929461]
ENSMUSG00000013076.12	21494.8210996416	-0.0177186746045947	0.0699353090462803	-0.253358065421133	0.799991529617585	0.969909191087213	chr9	14541966	14615483	-	protein_coding	KNOWN	Amotl1	angiomotin-like 1 [Source:MGI Symbol;Acc:MGI:1922973]
ENSMUSG00000013083.7	0.319165814236864	-0.00819634325904038	0.0122300004309304	-0.670183399038266	0.502740885204599	NA	chr7	30699783	30700380	+	protein_coding	KNOWN	2200002J24Rik	RIKEN cDNA 2200002J24 gene [Source:MGI Symbol;Acc:MGI:1916397]
ENSMUSG00000013089.12	3087.46104072089	-0.11521019062968	0.0788272988608654	-1.46155192800698	0.14386403579508	0.709051544762021	chr16	22381309	22439719	-	protein_coding	KNOWN	Etv5	ets variant 5 [Source:MGI Symbol;Acc:MGI:1096867]
ENSMUSG00000013091.4	0.709832970052843	0.000903017800977075	0.0132359578930797	0.0682245900350898	0.945606852555858	NA	chr7	4782940	4784341	+	protein_coding	KNOWN	Tmem190	transmembrane protein 190 [Source:MGI Symbol;Acc:MGI:1925302]
ENSMUSG00000013150.12	550.211874420382	0.0372631790789197	0.106823949971182	0.348827946251493	0.72721848159737	0.958902099359166	chr8	105713854	105758664	-	protein_coding	KNOWN	Gfod2	glucose-fructose oxidoreductase domain containing 2 [Source:MGI Symbol;Acc:MGI:1917825]
ENSMUSG00000013155.9	788.267405631566	0.0254017410795168	0.0996601448718664	0.254883645936657	0.798812967848253	0.969823050404544	chr8	105703655	105707933	-	protein_coding	KNOWN	Enkd1	enkurin domain containing 1 [Source:MGI Symbol;Acc:MGI:2142593]
ENSMUSG00000013158.5	8.29756371121966	0.023807658560904	0.0452148027824415	0.526545668582445	0.598509130148567	NA	chr8	105708291	105710244	+	protein_coding	KNOWN	4933405L10Rik	RIKEN cDNA 4933405L10 gene [Source:MGI Symbol;Acc:MGI:1918296]
ENSMUSG00000013160.7	4467.39888327516	-0.00485257160381454	0.0707313260657478	-0.0686056924665015	0.945303487612769	0.993446215203413	chr8	105524465	105566047	-	protein_coding	KNOWN	Atp6v0d1	ATPase, H+ transporting, lysosomal V0 subunit D1 [Source:MGI Symbol;Acc:MGI:1201778]
ENSMUSG00000013236.13	18097.5110447175	0.0516368325317719	0.0693671030838491	0.744399437718405	0.456634859056949	0.892896481774136	chr17	56412431	56476483	-	protein_coding	KNOWN	Ptprs	protein tyrosine phosphatase, receptor type, S [Source:MGI Symbol;Acc:MGI:97815]
ENSMUSG00000013275.9	14524.2224038045	0.110387337481629	0.0810918227255547	1.36126348836949	0.173430436962031	0.749508718476657	chr1	131827493	131848865	+	protein_coding	KNOWN	Slc41a1	solute carrier family 41, member 1 [Source:MGI Symbol;Acc:MGI:2444823]
ENSMUSG00000013338.13	5.77825769221576	-0.0167173336468836	0.0336865722281858	-0.496261048278936	0.61971024425676	NA	chr2	156019139	156052947	-	protein_coding	KNOWN	Fer1l4	fer-1-like 4 (C. elegans) [Source:MGI Symbol;Acc:MGI:1921812]
ENSMUSG00000013353.7	0	NA	NA	NA	NA	NA	chr7	43492044	43505940	-	protein_coding	KNOWN	4931406B18Rik	RIKEN cDNA 4931406B18 gene [Source:MGI Symbol;Acc:MGI:1921304]
ENSMUSG00000013367.4	51.6171400160743	-0.111814501483512	0.0939437188719863	-1.19022860523413	0.233956553038158	NA	chr7	43472907	43490075	-	protein_coding	KNOWN	Iglon5	IgLON family member 5 [Source:MGI Symbol;Acc:MGI:2686277]
ENSMUSG00000013415.6	1276.60430492017	0.0212959128813674	0.0938658035984281	0.226876157929404	0.820520041880733	0.973286829960415	chr11	95957163	96005940	-	protein_coding	KNOWN	Igf2bp1	insulin-like growth factor 2 mRNA binding protein 1 [Source:MGI Symbol;Acc:MGI:1890357]
ENSMUSG00000013418.8	0.808468718658343	-0.0063583834696299	0.0141375429864116	-0.449751663053566	0.652889514909667	NA	chr11	95865943	95914891	-	protein_coding	KNOWN	B4galnt2	beta-1,4-N-acetyl-galactosaminyl transferase 2 [Source:MGI Symbol;Acc:MGI:1342058]
ENSMUSG00000013419.6	2653.15118121437	0.0672704284108501	0.0797548753846136	0.843464779882636	0.398968555438986	0.872062068990223	chr9	121760033	121771742	+	protein_coding	KNOWN	Zfp651	zinc finger protein 651 [Source:MGI Symbol;Acc:MGI:2670992]
ENSMUSG00000013465.15	6386.72679903438	-0.0556854943464077	0.0692165224953044	-0.804511586813472	0.421101580363201	0.879165112596029	chr2	25199712	25211489	-	protein_coding	KNOWN	Nelfb	negative elongation factor complex member B [Source:MGI Symbol;Acc:MGI:1931035]
ENSMUSG00000013483.11	20.8409612225472	0.0685934812951455	0.0713504985913824	0.961359523049361	0.336371428896501	NA	chr11	119307768	119345375	+	protein_coding	KNOWN	Card14	caspase recruitment domain family, member 14 [Source:MGI Symbol;Acc:MGI:2386258]
ENSMUSG00000013495.12	1872.71408339717	-0.0803726348332314	0.084288442653106	-0.95354276699606	0.340315138205098	0.851241884175825	chr5	108629770	108648782	+	protein_coding	KNOWN	Tmem175	transmembrane protein 175 [Source:MGI Symbol;Acc:MGI:1919642]
ENSMUSG00000013523.10	6.76332536002584	0.0146706843178877	0.040577125644857	0.361550604798622	0.717687882458095	NA	chr2	170346991	170427845	-	protein_coding	KNOWN	Bcas1	breast carcinoma amplified sequence 1 [Source:MGI Symbol;Acc:MGI:1924210]
ENSMUSG00000013539.10	648.01858856956	0.00959483489361267	0.101934343533337	0.0941275978343329	0.925007797800654	0.991493551487089	chr16	18300825	18348103	-	protein_coding	KNOWN	Tango2	transport and golgi organization 2 [Source:MGI Symbol;Acc:MGI:101825]
ENSMUSG00000013562.9	0	NA	NA	NA	NA	NA	chr17	31557126	31559113	+	lincRNA	KNOWN	4833413E03Rik	RIKEN cDNA 4833413E03 gene [Source:MGI Symbol;Acc:MGI:1925354]
ENSMUSG00000013584.5	21.5448845886044	-0.10277251652046	0.0734407209089486	-1.39939416781974	0.161694814848908	NA	chr9	71215789	71296243	+	protein_coding	KNOWN	Aldh1a2	aldehyde dehydrogenase family 1, subfamily A2 [Source:MGI Symbol;Acc:MGI:107928]
ENSMUSG00000013593.9	7081.16685636345	-0.0565870984010438	0.0707082193095803	-0.800290248482849	0.423542651624139	0.880125709137416	chr1	171234853	171251388	-	protein_coding	KNOWN	Ndufs2	NADH dehydrogenase (ubiquinone) Fe-S protein 2 [Source:MGI Symbol;Acc:MGI:2385112]
ENSMUSG00000013611.11	3.22866406778429	-0.0309311216983935	0.0312880222106931	-0.988593062549745	0.322862281817789	NA	chr15	36504062	36555573	-	protein_coding	KNOWN	Snx31	sorting nexin 31 [Source:MGI Symbol;Acc:MGI:1913946]
ENSMUSG00000013622.12	4910.23512530751	-0.0770103800377834	0.0730506633728976	-1.05420507469827	0.291789037181583	0.831761247025061	chr5	31048640	31054619	+	protein_coding	KNOWN	Atraid	all-trans retinoic acid induced differentiation factor [Source:MGI Symbol;Acc:MGI:1918918]
ENSMUSG00000013629.13	7133.92420304624	-0.118438368171535	0.0793529139266742	-1.49255222411842	0.135554437233342	0.69832381393667	chr5	31054811	31078479	+	protein_coding	KNOWN	Cad	carbamoyl-phosphate synthetase 2, aspartate transcarbamylase, and dihydroorotase [Source:MGI Symbol;Acc:MGI:1916969]
ENSMUSG00000013643.10	0.316981216523747	0.00837604212314146	0.0122226944302831	0.685286061180491	0.493163425830355	NA	chr11	58379043	58390728	+	protein_coding	KNOWN	Lypd8	LY6/PLAUR domain containing 8 [Source:MGI Symbol;Acc:MGI:1917413]
ENSMUSG00000013646.14	2128.08999041251	-0.0872695940310762	0.084439812339132	-1.03351241095349	0.301364165514828	0.835250108059303	chr11	58330724	58347728	+	protein_coding	KNOWN	Sh3bp5l	SH3 binding domain protein 5 like [Source:MGI Symbol;Acc:MGI:1933124]
ENSMUSG00000013653.2	1.62250909117373	0.000385476717048826	0.0231882072581563	0.0166238257557939	0.986736716978998	NA	chr11	58421111	58426024	+	protein_coding	KNOWN	1810065E05Rik	RIKEN cDNA 1810065E05 gene [Source:MGI Symbol;Acc:MGI:1917114]
ENSMUSG00000013662.5	4772.49591318052	-0.11510620058927	0.0704862543996129	-1.63303046203435	0.102462590121807	0.648645815020495	chr19	32672563	32712298	-	protein_coding	KNOWN	Atad1	ATPase family, AAA domain containing 1 [Source:MGI Symbol;Acc:MGI:1915229]
ENSMUSG00000013663.7	3662.02667495797	-0.116516339473983	0.0725262805418529	-1.60653956887731	0.10815540819738	0.660462223831737	chr19	32757497	32826160	+	protein_coding	KNOWN	Pten	phosphatase and tensin homolog [Source:MGI Symbol;Acc:MGI:109583]
ENSMUSG00000013668.9	0.633962433047494	0.00945694474139067	0.0130127412820403	0.726745006022886	0.467382177539527	NA	chr7	131137713	131146314	-	protein_coding	KNOWN	4933402N03Rik	RIKEN cDNA 4933402N03 gene [Source:MGI Symbol;Acc:MGI:1914681]
ENSMUSG00000013698.9	3830.54588658942	0.00403624057818786	0.0734849020222562	0.054926120429002	0.956197322192435	0.994764343189804	chr1	172196728	172206804	-	protein_coding	KNOWN	Pea15a	phosphoprotein enriched in astrocytes 15A [Source:MGI Symbol;Acc:MGI:104799]
ENSMUSG00000013701.9	1189.28265654102	0.0163903319864178	0.0889341796963299	0.184297331379042	0.853780207322303	0.978349579289824	chr14	32180162	32201898	-	protein_coding	KNOWN	Timm23	translocase of inner mitochondrial membrane 23 [Source:MGI Symbol;Acc:MGI:1858317]
ENSMUSG00000013707.3	0	NA	NA	NA	NA	NA	chr3	95139521	95142360	-	protein_coding	KNOWN	Tnfaip8l2	tumor necrosis factor, alpha-induced protein 8-like 2 [Source:MGI Symbol;Acc:MGI:1917019]
ENSMUSG00000013736.13	4842.95600388599	-0.0120048294160111	0.0713232096188794	-0.168315888757106	0.866334774762899	0.980896448668925	chr6	106769120	106782474	+	protein_coding	KNOWN	Trnt1	tRNA nucleotidyl transferase, CCA-adding, 1 [Source:MGI Symbol;Acc:MGI:1917297]
ENSMUSG00000013766.8	0	NA	NA	NA	NA	NA	chr17	35076902	35078804	+	protein_coding	KNOWN	Ly6g6e	lymphocyte antigen 6 complex, locus G6E [Source:MGI Symbol;Acc:MGI:1917524]
ENSMUSG00000013787.12	8760.54647987326	0.010106007417931	0.0694272371426308	0.145562575062138	0.884266714002379	0.984959852157236	chr17	34898469	34914052	+	protein_coding	KNOWN	Ehmt2	euchromatic histone lysine N-methyltransferase 2 [Source:MGI Symbol;Acc:MGI:2148922]
ENSMUSG00000013822.6	2621.83206296932	-0.123404538096966	0.0833650951761771	-1.48029025620582	0.138795802453058	0.702168995137665	chr9	22112989	22117148	-	protein_coding	KNOWN	Elof1	elongation factor 1 homolog (ELF1, S. cerevisiae) [Source:MGI Symbol;Acc:MGI:1913376]
ENSMUSG00000013833.12	2202.66352830925	-0.0605856237502458	0.0883744354983517	-0.685555991487785	0.49299314117864	0.90365743192839	chr10	79894708	79908923	-	protein_coding	KNOWN	Med16	mediator complex subunit 16 [Source:MGI Symbol;Acc:MGI:2158394]
ENSMUSG00000013846.9	5018.3705683269	-0.0548752786860608	0.0791868544653496	-0.692984701268478	0.488319152430138	0.901565851021188	chr15	67102875	67113992	-	protein_coding	KNOWN	St3gal1	ST3 beta-galactoside alpha-2,3-sialyltransferase 1 [Source:MGI Symbol;Acc:MGI:98304]
ENSMUSG00000013858.11	5494.51075259807	-0.041106787735616	0.0727239467056061	-0.565244181562649	0.571907689226265	0.92436175052441	chr10	79974948	79984330	-	protein_coding	KNOWN	Tmem259	transmembrane protein 259 [Source:MGI Symbol;Acc:MGI:2177957]
ENSMUSG00000013878.14	1102.75933878429	-0.111205839343128	0.0990793056646116	-1.12239219478955	0.261695721657182	0.817503415989261	chr8	26119368	26143871	+	protein_coding	KNOWN	Rnf170	ring finger protein 170 [Source:MGI Symbol;Acc:MGI:1924983]
ENSMUSG00000013921.11	4139.9438930316	0.0701115673613667	0.0789659376505951	0.887871016888234	0.374610136636748	0.861176354089274	chr7	30291672	30308367	+	protein_coding	KNOWN	Clip3	CAP-GLY domain containing linker protein 3 [Source:MGI Symbol;Acc:MGI:1923936]
ENSMUSG00000013928.9	5.20796799450125	0.0428615586315216	0.0407889445666276	1.05081313299265	0.293344422835947	NA	chr7	30280094	30290237	+	protein_coding	KNOWN	Thap8	THAP domain containing 8 [Source:MGI Symbol;Acc:MGI:1922879]
ENSMUSG00000013936.9	0.164007182331793	-0.00664249268156222	0.0110524253284889	-0.600998648182716	0.547840886677252	NA	chr5	122100951	122113472	+	protein_coding	KNOWN	Myl2	myosin, light polypeptide 2, regulatory, cardiac, slow [Source:MGI Symbol;Acc:MGI:97272]
ENSMUSG00000013973.9	3055.96340557352	-0.0416643205592289	0.0742964227460486	-0.560785015203775	0.574944103171956	0.92519905030008	chr1	171329145	171342331	+	protein_coding	KNOWN	Dedd	death effector domain-containing [Source:MGI Symbol;Acc:MGI:1333874]
ENSMUSG00000013974.2	0.319165814236864	-0.00819634325904038	0.0122300004309304	-0.670183399038266	0.502740885204599	NA	chr8	3665762	3668905	+	protein_coding	KNOWN	Mcemp1	mast cell expressed membrane protein 1 [Source:MGI Symbol;Acc:MGI:1916439]
ENSMUSG00000013997.7	1726.38259027907	-0.0984175939590745	0.0838581504847663	-1.17361989729255	0.240547307806531	0.803852722473762	chr1	171338008	171345646	-	protein_coding	KNOWN	Nit1	nitrilase 1 [Source:MGI Symbol;Acc:MGI:1350916]
ENSMUSG00000014030.12	4.78106668853226	0.0238702564798128	0.0395760364184996	0.603149244845925	0.546409408891355	NA	chr4	44524757	44710487	-	protein_coding	KNOWN	Pax5	paired box 5 [Source:MGI Symbol;Acc:MGI:97489]
ENSMUSG00000014039.14	2219.28772431512	-0.0815515193364678	0.0777697231818388	-1.04862812930151	0.294349304194908	0.832270620404767	chr16	97791467	97851850	-	protein_coding	KNOWN	Prdm15	PR domain containing 15 [Source:MGI Symbol;Acc:MGI:1930121]
ENSMUSG00000014074.14	4678.42188472318	0.0249221106621196	0.0701912120709279	0.355060269324541	0.722544440400535	0.958652329451585	chr16	32277459	32301434	+	protein_coding	KNOWN	Rnf168	ring finger protein 168 [Source:MGI Symbol;Acc:MGI:1917488]
ENSMUSG00000014075.12	1549.09799280636	-0.0498764732483769	0.0864508678690991	-0.57693432671952	0.563983820716228	0.92284412366179	chr16	32419702	32429099	+	protein_coding	KNOWN	Tctex1d2	Tctex1 domain containing 2 [Source:MGI Symbol;Acc:MGI:1913311]
ENSMUSG00000014077.10	3559.77679405192	0.0381020369393319	0.0726987883104347	0.524108280548371	0.600203229495932	0.930866551256645	chr2	119547697	119587027	+	protein_coding	KNOWN	Chp1	calcineurin-like EF hand protein 1 [Source:MGI Symbol;Acc:MGI:1927185]
ENSMUSG00000014104.9	0	NA	NA	NA	NA	NA	chr6	41852989	41864413	+	protein_coding	KNOWN	Sval2	seminal vesicle antigen-like 2 [Source:MGI Symbol;Acc:MGI:1934254]
ENSMUSG00000014158.8	37310.2484985502	0.00458159566367918	0.0672229476812241	0.0681552330225897	0.945662062935594	0.993446215203413	chr5	114622152	114658421	-	protein_coding	KNOWN	Trpv4	transient receptor potential cation channel, subfamily V, member 4 [Source:MGI Symbol;Acc:MGI:1926945]
ENSMUSG00000014164.11	134.022397489351	0.0812731866718895	0.113434657751016	0.716475795697999	0.473697607793967	0.895547634003885	chr13	58004221	58113592	-	protein_coding	KNOWN	Klhl3	kelch-like 3 [Source:MGI Symbol;Acc:MGI:2445185]
ENSMUSG00000014177.7	5237.16178145387	-0.113866566436993	0.07534098508592	-1.51134958359169	0.130699407219161	0.688432428137832	chr11	62879455	62916780	+	protein_coding	KNOWN	Tvp23b	trans-golgi network vesicle protein 23B [Source:MGI Symbol;Acc:MGI:1914760]
ENSMUSG00000014195.12	10851.696740602	-0.0231367945381379	0.0677075803396524	-0.341716458069733	0.732564285172973	0.959287692286738	chr11	100582818	100620168	-	protein_coding	KNOWN	Dnajc7	DnaJ (Hsp40) homolog, subfamily C, member 7 [Source:MGI Symbol;Acc:MGI:1928373]
ENSMUSG00000014198.12	274.141433990427	-0.193630453149997	0.11287390200507	-1.71545813257434	0.0862612651321387	0.622138350083937	chr11	100627543	100692455	-	protein_coding	KNOWN	Zfp385c	zinc finger protein 385C [Source:MGI Symbol;Acc:MGI:3608347]
ENSMUSG00000014226.7	4701.36327609252	0.05240420863344	0.0708512851896042	0.739636669867057	0.459520484902025	0.893055050973558	chr1	160202367	160212875	-	protein_coding	KNOWN	Cacybp	calcyclin binding protein [Source:MGI Symbol;Acc:MGI:1270839]
ENSMUSG00000014232.11	975.854810188519	-0.0293562208490718	0.0995018069063316	-0.295032037726782	0.767969405847491	0.966158190286875	chr16	3908801	3941147	+	protein_coding	KNOWN	Cluap1	clusterin associated protein 1 [Source:MGI Symbol;Acc:MGI:1924029]
ENSMUSG00000014243.5	326.568705963473	-0.082311223487655	0.110907866700697	-0.742158567613471	0.457991268300429	0.892945024008638	chr11	62267224	62281375	-	protein_coding	KNOWN	Zswim7	zinc finger SWIM-type containing 7 [Source:MGI Symbol;Acc:MGI:1916997]
ENSMUSG00000014245.8	323.393408878548	-0.0115224118879189	0.110293222080836	-0.104470716065163	0.916795806286114	0.989763649324453	chr11	62458460	62514417	+	protein_coding	KNOWN	Pigl	phosphatidylinositol glycan anchor biosynthesis, class L [Source:MGI Symbol;Acc:MGI:2681271]
ENSMUSG00000014294.4	3812.77977142292	-0.0778541220611259	0.0799042271524006	-0.974342970774693	0.329886275450336	0.844222399408758	chr18	36742332	36744557	-	protein_coding	KNOWN	Ndufa2	NADH dehydrogenase (ubiquinone) 1 alpha subcomplex, 2 [Source:MGI Symbol;Acc:MGI:1343103]
ENSMUSG00000014301.9	648.112244554093	-0.0790854106771496	0.0988090044005409	-0.800386676871694	0.42348679777356	0.880125709137416	chr16	4616464	4624988	-	protein_coding	KNOWN	Pam16	presequence translocase-asssociated motor 16 homolog (S. cerevisiae) [Source:MGI Symbol;Acc:MGI:1913699]
ENSMUSG00000014303.10	4666.44529154192	-0.02453702352833	0.0749165193462749	-0.327524873585175	0.743270933069554	0.962723234933419	chr16	4594713	4624924	+	protein_coding	KNOWN	Glis2	GLIS family zinc finger 2 [Source:MGI Symbol;Acc:MGI:1932535]
ENSMUSG00000014313.11	4341.69372547643	-0.14312571266027	0.0798431590069657	-1.79258579495562	0.0730391794480693	0.59023055737463	chr15	35925886	35938246	-	protein_coding	KNOWN	Cox6c	cytochrome c oxidase subunit VIc [Source:MGI Symbol;Acc:MGI:104614]
ENSMUSG00000014329.11	6224.31484700711	0.0220868435354943	0.0697566480201441	0.316627076592272	0.751526587932394	0.963865980520385	chr10	70922832	71159700	-	protein_coding	KNOWN	Bicc1	bicaudal C homolog 1 (Drosophila) [Source:MGI Symbol;Acc:MGI:1933388]
ENSMUSG00000014349.7	11213.3906034246	-0.00903590278136553	0.0682425599286232	-0.132408614079197	0.894661101618077	0.985930780681312	chr11	96047432	96065388	-	protein_coding	KNOWN	Ube2z	ubiquitin-conjugating enzyme E2Z (putative) [Source:MGI Symbol;Acc:MGI:1343160]
ENSMUSG00000014351.9	0.504281362701021	0.00321100142185307	0.0127865559921018	0.251123244119565	0.801718825391114	NA	chr11	96024545	96030831	+	protein_coding	KNOWN	Gip	gastric inhibitory polypeptide [Source:MGI Symbol;Acc:MGI:107504]
ENSMUSG00000014353.11	7047.57556675519	-0.0590260024951523	0.0677172727505261	-0.871653569283676	0.383397397114525	0.865662095900164	chr2	128818118	128854261	+	protein_coding	KNOWN	Tmem87b	transmembrane protein 87B [Source:MGI Symbol;Acc:MGI:1919727]
ENSMUSG00000014355.7	15222.5883455874	-0.0719846005704504	0.0663184646395908	-1.08543828572709	0.277727583234212	0.823052804198714	chr2	128610104	128687391	-	protein_coding	KNOWN	Anapc1	anaphase promoting complex subunit 1 [Source:MGI Symbol;Acc:MGI:103097]
ENSMUSG00000014361.5	9127.12415069305	-0.0380284849892355	0.0672232317470603	-0.565704504245269	0.5715946727739	0.92436175052441	chr2	128698956	128802894	+	protein_coding	KNOWN	Mertk	c-mer proto-oncogene tyrosine kinase [Source:MGI Symbol;Acc:MGI:96965]
ENSMUSG00000014402.11	3828.28129632807	-0.051029567702865	0.0747666906700805	-0.682517405084047	0.494911840939711	0.904979072429213	chr7	46888949	46919969	-	protein_coding	KNOWN	Tsg101	tumor susceptibility gene 101 [Source:MGI Symbol;Acc:MGI:106581]
ENSMUSG00000014418.12	6302.35030404424	-0.01271569483923	0.0692463910607916	-0.183629711880102	0.854303952749154	0.978349579289824	chr7	46760466	46796064	-	protein_coding	KNOWN	Hps5	Hermansky-Pudlak syndrome 5 homolog (human) [Source:MGI Symbol;Acc:MGI:2180307]
ENSMUSG00000014426.8	4086.61199675857	-0.0725437871534279	0.0749687619889378	-0.967653529667894	0.333217433708774	0.846015472993487	chr17	12227621	12318660	-	protein_coding	KNOWN	Map3k4	mitogen-activated protein kinase kinase kinase 4 [Source:MGI Symbol;Acc:MGI:1346875]
ENSMUSG00000014444.13	15307.1564822824	0.236342507392833	0.0725696063423085	3.25676986971672	0.00112687753391451	0.0508312075054261	chr8	122481698	122551329	-	protein_coding	KNOWN	Piezo1	piezo-type mechanosensitive ion channel component 1 [Source:MGI Symbol;Acc:MGI:3603204]
ENSMUSG00000014453.3	0.680548360738455	0.00953129219015195	0.0130655816219118	0.729496203534283	0.465698189240946	NA	chr14	63372837	63417187	-	protein_coding	KNOWN	Blk	B lymphoid kinase [Source:MGI Symbol;Acc:MGI:88169]
ENSMUSG00000014470.4	2132.90835971981	0.0107245397984248	0.0819153574820981	0.130922212001194	0.89583684328397	0.985930780681312	chr8	122466147	122476064	-	protein_coding	KNOWN	Rnf166	ring finger protein 166 [Source:MGI Symbol;Acc:MGI:1915968]
ENSMUSG00000014496.7	12833.3370015389	0.108755487976576	0.0658884141419695	1.65060108659227	0.0988200568700966	0.643114955066979	chr14	31700015	31830415	-	protein_coding	KNOWN	Ankrd28	ankyrin repeat domain 28 [Source:MGI Symbol;Acc:MGI:2145661]
ENSMUSG00000014498.6	6611.77818312891	-0.12612656273396	0.0677882586791952	-1.86059599687975	0.0628012505794948	0.557630308643443	chr10	128377115	128408704	+	protein_coding	KNOWN	Ankrd52	ankyrin repeat domain 52 [Source:MGI Symbol;Acc:MGI:2444029]
ENSMUSG00000014503.11	29.3737026172026	0.0488271987244522	0.0793635821938666	0.615234309927932	0.538399992414963	NA	chr18	34409423	34442789	+	protein_coding	KNOWN	Pkd2l2	polycystic kidney disease 2-like 2 [Source:MGI Symbol;Acc:MGI:1858231]
ENSMUSG00000014504.13	4725.24188119996	-0.0850441671138442	0.0698954349656144	-1.21673421383932	0.223705357098207	0.795628998075107	chr18	34330847	34336599	+	protein_coding	KNOWN	Srp19	signal recognition particle 19 [Source:MGI Symbol;Acc:MGI:1913634]
ENSMUSG00000014529.6	0	NA	NA	NA	NA	NA	chr5	3651181	3680325	+	protein_coding	KNOWN	Tmbim7	transmembrane BAX inhibitor motif containing 7 [Source:MGI Symbol;Acc:MGI:1922305]
ENSMUSG00000014542.2	0.340274180369228	0.00847901875023127	0.0123000570975906	0.689347917896426	0.490604350098952	NA	chr6	83644542	83656187	-	protein_coding	KNOWN	Clec4f	C-type lectin domain family 4, member f [Source:MGI Symbol;Acc:MGI:1859834]
ENSMUSG00000014543.11	0	NA	NA	NA	NA	NA	chr6	129831154	129876672	-	protein_coding	KNOWN	Klra17	killer cell lectin-like receptor, subfamily A, member 17 [Source:MGI Symbol;Acc:MGI:2180674]
ENSMUSG00000014547.9	442.656942938366	-0.0389344856566287	0.110337811389963	-0.352866213006746	0.724188741638115	0.958652329451585	chr14	62837690	62956886	+	protein_coding	KNOWN	Wdfy2	WD repeat and FYVE domain containing 2 [Source:MGI Symbol;Acc:MGI:2442811]
ENSMUSG00000014550.11	6051.66455286597	-0.0559234657997113	0.0689037063113666	-0.811617673322255	0.417011047010721	0.878849726523705	chr6	92186712	92214925	-	protein_coding	KNOWN	Rbsn	zinc finger, FYVE domain containing 20 [Source:MGI Symbol;Acc:MGI:1925537]
ENSMUSG00000014551.8	1120.20399717875	-0.115475501729519	0.0898177839037149	-1.28566411584269	0.198560309865626	0.778132262909325	chr6	92169525	92184033	-	protein_coding	KNOWN	Mrps25	mitochondrial ribosomal protein S25 [Source:MGI Symbol;Acc:MGI:1928140]
ENSMUSG00000014554.10	1516.3413181528	-0.0344412442441972	0.0863564295953322	-0.398826635209323	0.690020949856396	0.955262339845867	chr6	83480217	83506969	-	protein_coding	KNOWN	Dguok	deoxyguanosine kinase [Source:MGI Symbol;Acc:MGI:1351602]
ENSMUSG00000014592.16	2689.25779963434	0.0536997034182971	0.0777875981953485	0.690337594476702	0.489981911295998	0.902033651134635	chr4	150917322	151861876	-	protein_coding	KNOWN	Camta1	calmodulin binding transcription activator 1 [Source:MGI Symbol;Acc:MGI:2140230]
ENSMUSG00000014599.7	2294.8572226985	0.257614271343529	0.0889627252278175	2.89575516806421	0.00378247377052056	0.125009138510295	chr3	107741048	107760469	-	protein_coding	KNOWN	Csf1	colony stimulating factor 1 (macrophage) [Source:MGI Symbol;Acc:MGI:1339753]
ENSMUSG00000014601.10	2923.72980222856	-0.0728623303412616	0.0750006968150939	-0.971488711910182	0.331304971577299	0.844715149346369	chr3	107612532	107631694	-	protein_coding	KNOWN	Strip1	striatin interacting protein 1 [Source:MGI Symbol;Acc:MGI:2443884]
ENSMUSG00000014602.12	876.612582005076	0.588408787699022	0.106924138077543	5.50304915502147	3.73278290818626e-08	1.46438204634483e-05	chr1	93015464	93101951	-	protein_coding	KNOWN	Kif1a	kinesin family member 1A [Source:MGI Symbol;Acc:MGI:108391]
ENSMUSG00000014603.2	93.5440854534154	0.149011938832099	0.108100234410256	1.37846082984961	0.16806105351485	NA	chr3	107595031	107605776	+	protein_coding	KNOWN	Alx3	aristaless-like homeobox 3 [Source:MGI Symbol;Acc:MGI:1277097]
ENSMUSG00000014606.11	3784.48078576699	-0.0399634854206294	0.0752601647508973	-0.531004490262599	0.595415667560676	0.928830379806022	chr11	70644196	70647479	-	protein_coding	KNOWN	Slc25a11	solute carrier family 25 (mitochondrial carrier oxoglutarate carrier), member 11 [Source:MGI Symbol;Acc:MGI:1915113]
ENSMUSG00000014609.13	2.93508597468027	0.00831478703831743	0.0316589581388977	0.262636155044581	0.792831030333643	NA	chr11	70614883	70619216	-	protein_coding	KNOWN	Chrne	cholinergic receptor, nicotinic, epsilon polypeptide [Source:MGI Symbol;Acc:MGI:87894]
ENSMUSG00000014633.12	753.857461245511	-0.163099519928648	0.0987204763645031	-1.65213465265747	0.0985071042016391	0.643114955066979	chr8	116888685	116921455	-	protein_coding	KNOWN	Cmc2	COX assembly mitochondrial protein 2 [Source:MGI Symbol;Acc:MGI:1913781]
ENSMUSG00000014668.12	2085.62754059218	-0.110822164464947	0.0815854576844655	-1.35835683969017	0.174350482480175	0.750196533205724	chr5	110135842	110171972	+	protein_coding	KNOWN	Chfr	checkpoint with forkhead and ring finger domains [Source:MGI Symbol;Acc:MGI:2444898]
ENSMUSG00000014686.7	0.328014364663587	-0.00823843567086981	0.012260028057723	-0.671975270536202	0.501599439706173	NA	chr7	19852097	19861299	-	protein_coding	KNOWN	Ceacam16	carcinoembryonic antigen-related cell adhesion molecule 16 [Source:MGI Symbol;Acc:MGI:2685615]
ENSMUSG00000014704.9	224.854947245244	-0.0501276448703245	0.114314552847503	-0.438506241083716	0.66101934695195	0.946899807373826	chr6	52162511	52164831	-	protein_coding	KNOWN	Hoxa2	homeobox A2 [Source:MGI Symbol;Acc:MGI:96174]
ENSMUSG00000014725.11	2.46599567462968	-0.0062231002303851	0.0223632062664015	-0.278274061252777	0.780801986168044	NA	chr14	68606027	68655842	-	protein_coding	KNOWN	Adam28	a disintegrin and metallopeptidase domain 28 [Source:MGI Symbol;Acc:MGI:105988]
ENSMUSG00000014747.5	0	NA	NA	NA	NA	NA	chr6	83762644	83768326	+	protein_coding	KNOWN	Ankrd53	ankyrin repeat domain 53 [Source:MGI Symbol;Acc:MGI:1922555]
ENSMUSG00000014748.10	6700.23933914151	-0.0898507753237685	0.0675281776123553	-1.33056715730663	0.183331475104884	0.763339395923403	chr6	83768885	83775813	-	protein_coding	KNOWN	Tex261	testis expressed gene 261 [Source:MGI Symbol;Acc:MGI:1096575]
ENSMUSG00000014763.7	3219.13373905328	0.0839256204923297	0.0737222233888656	1.13840327426974	0.25495212746629	0.815166767641043	chr17	15396246	15433580	+	protein_coding	KNOWN	Fam120b	family with sequence similarity 120, member B [Source:MGI Symbol;Acc:MGI:1914794]
ENSMUSG00000014767.13	3870.98553485584	-0.0155702425844896	0.0717387546063242	-0.217040882155445	0.828176484873114	0.975394627890437	chr17	15499888	15528379	+	protein_coding	KNOWN	Tbp	TATA box binding protein [Source:MGI Symbol;Acc:MGI:101838]
ENSMUSG00000014769.9	9524.47769224557	-0.0746510475031182	0.0723016913667803	-1.03249379221877	0.301840854260548	0.835250108059303	chr17	15475721	15498276	-	protein_coding	KNOWN	Psmb1	proteasome (prosome, macropain) subunit, beta type 1 [Source:MGI Symbol;Acc:MGI:104884]
ENSMUSG00000014771.9	678.382129144728	-0.0734082381439054	0.10256549450093	-0.715720608583817	0.474163882925128	0.895547634003885	chr17	15519208	15527301	-	protein_coding	KNOWN	Pdcd2	programmed cell death 2 [Source:MGI Symbol;Acc:MGI:104643]
ENSMUSG00000014773.10	119.139702332286	0.263829246036115	0.112430779946483	2.34659268717782	0.0189459533316614	0.328785940793149	chr17	15367354	15376872	-	protein_coding	KNOWN	Dll1	delta-like 1 (Drosophila) [Source:MGI Symbol;Acc:MGI:104659]
ENSMUSG00000014776.6	140.738366523377	-0.0721872226102078	0.113720854180585	-0.634775592659346	0.525574783916841	0.91064121254044	chr8	105276447	105281939	+	protein_coding	KNOWN	Nol3	nucleolar protein 3 (apoptosis repressor with CARD domain) [Source:MGI Symbol;Acc:MGI:1925938]
ENSMUSG00000014778.7	802.518252757963	0.0186297057017561	0.0986167748789557	0.188910109102864	0.850163270318457	0.978349579289824	chr8	105329163	105347953	-	protein_coding	KNOWN	Fhod1	formin homology 2 domain containing 1 [Source:MGI Symbol;Acc:MGI:2679008]
ENSMUSG00000014782.12	97.4975044487923	0.0142961174219624	0.109368226862511	0.130715453949293	0.896000406758811	NA	chr8	105373274	105382862	+	protein_coding	KNOWN	Plekhg4	pleckstrin homology domain containing, family G (with RhoGef domain) member 4 [Source:MGI Symbol;Acc:MGI:2142544]
ENSMUSG00000014786.7	2179.52679143527	-0.0965431999070661	0.0811722944444552	-1.18936147570806	0.234297453625663	0.80177137085825	chr8	105348258	105369881	+	protein_coding	KNOWN	Slc9a5	solute carrier family 9 (sodium/hydrogen exchanger), member 5 [Source:MGI Symbol;Acc:MGI:2685542]
ENSMUSG00000014791.9	361.723548080701	0.188774008163109	0.109661445782053	1.72142549112737	0.0851736419039606	0.618263031902224	chr8	105305601	105310623	+	protein_coding	KNOWN	Elmo3	engulfment and cell motility 3 [Source:MGI Symbol;Acc:MGI:2679007]
ENSMUSG00000014813.8	666.116020071885	0.0321082928742842	0.0998592300772379	0.321535554093993	0.747804573203788	0.963865980520385	chr14	69029289	69041401	+	protein_coding	KNOWN	Stc1	stanniocalcin 1 [Source:MGI Symbol;Acc:MGI:109131]
ENSMUSG00000014837.11	2159.36766726099	-0.0353982690946224	0.0788062874581655	-0.449180772706919	0.653301256460961	0.945796122327366	chr8	105280410	105289528	-	protein_coding	KNOWN	4931428F04Rik	RIKEN cDNA 4931428F04 gene [Source:MGI Symbol;Acc:MGI:1921606]
ENSMUSG00000014846.9	809.391558702823	0.404715876498628	0.0958719619301822	4.22142061506322	2.42767453236685e-05	0.00268621149538643	chr8	105467493	105471526	-	protein_coding	KNOWN	Tppp3	tubulin polymerization-promoting protein family member 3 [Source:MGI Symbol;Acc:MGI:1915221]
ENSMUSG00000014850.12	2477.93429205244	-0.0744141053906255	0.0762577000838503	-0.975824150332391	0.329151614782941	0.844222399408758	chr13	92211872	92355003	-	protein_coding	KNOWN	Msh3	mutS homolog 3 (E. coli) [Source:MGI Symbol;Acc:MGI:109519]
ENSMUSG00000014852.13	2.7676940197964	0.0268118583924851	0.0297276439112948	0.901916696543118	0.367101121226064	NA	chr2	26973416	27009628	+	protein_coding	KNOWN	Adamts13	a disintegrin-like and metallopeptidase (reprolysin type) with thrombospondin type 1 motif, 13 [Source:MGI Symbol;Acc:MGI:2685556]
ENSMUSG00000014856.9	2704.20001707318	-0.0738407073682301	0.0792604804328008	-0.93162073917574	0.351532561276417	0.854797246109033	chr8	105326354	105335219	+	protein_coding	KNOWN	Tmem208	transmembrane protein 208 [Source:MGI Symbol;Acc:MGI:1913570]
ENSMUSG00000014859.8	2184.84808439694	-0.126715797532972	0.0832954058588694	-1.52128195098385	0.128189097618589	0.686006153985194	chr8	105297663	105305369	+	protein_coding	KNOWN	E2f4	E2F transcription factor 4 [Source:MGI Symbol;Acc:MGI:103012]
ENSMUSG00000014867.6	47718.3430457576	-0.0424157508274283	0.063092100263131	-0.672283069521062	0.501403505923639	0.907158296403759	chr2	26920040	26933928	-	protein_coding	KNOWN	Surf4	surfeit gene 4 [Source:MGI Symbol;Acc:MGI:98445]
ENSMUSG00000014873.12	1522.37791762824	-0.0754641024535689	0.0849988653481326	-0.887824821478358	0.374634988981974	0.861176354089274	chr2	26916367	26920183	+	protein_coding	KNOWN	Surf2	surfeit gene 2 [Source:MGI Symbol;Acc:MGI:98444]
ENSMUSG00000014905.3	4760.26369971082	0.241333553727021	0.0756518441686221	3.19005513188954	0.00142245654799706	0.0613837415679	chr12	44205897	44210068	-	protein_coding	KNOWN	Dnajb9	DnaJ (Hsp40) homolog, subfamily B, member 9 [Source:MGI Symbol;Acc:MGI:1351618]
ENSMUSG00000014907.9	3443.6545891074	0.199523911134984	0.085022700937325	2.34671339460346	0.0189398172397037	0.328785940793149	chr8	66860217	66890564	+	protein_coding	KNOWN	Naf1	nuclear assembly factor 1 homolog (S. cerevisiae) [Source:MGI Symbol;Acc:MGI:2682306]
ENSMUSG00000014932.12	3228.3612333619	-0.0104425567311525	0.0731865880742351	-0.142684021839634	0.886539736315289	0.985269816514326	chr5	32611171	32687066	+	protein_coding	KNOWN	Yes1	Yamaguchi sarcoma viral (v-yes) oncogene homolog 1 [Source:MGI Symbol;Acc:MGI:99147]
ENSMUSG00000014956.12	25557.7811007273	-0.0350849764349315	0.0625882827801775	-0.560567807206933	0.575092202773708	0.925261012246924	chr5	32458970	32493712	+	protein_coding	KNOWN	Ppp1cb	protein phosphatase 1, catalytic subunit, beta isoform [Source:MGI Symbol;Acc:MGI:104871]
ENSMUSG00000014959.9	15996.1121124137	-0.00216829112811235	0.0683513176121231	-0.0317227407438855	0.974693159520354	0.996476162295704	chr2	70661576	70712636	+	protein_coding	KNOWN	Gorasp2	golgi reassembly stacking protein 2 [Source:MGI Symbol;Acc:MGI:2135962]
ENSMUSG00000014980.11	2288.99436250019	-0.0589558012716049	0.0803162818189579	-0.734045450516472	0.462921037924543	0.893673688781858	chr1	152370735	152386688	-	protein_coding	KNOWN	Tsen15	tRNA splicing endonuclease 15 homolog (S. cerevisiae) [Source:MGI Symbol;Acc:MGI:1913887]
ENSMUSG00000015001.14	0	NA	NA	NA	NA	NA	chr15	65876053	65912397	-	protein_coding	KNOWN	Oc90	otoconin 90 [Source:MGI Symbol;Acc:MGI:1313269]
ENSMUSG00000015002.13	6469.07713117531	-0.00908612884246324	0.0682068574558259	-0.133214301045138	0.894023901051949	0.985930780681312	chr15	65787034	65873816	+	protein_coding	KNOWN	Efr3a	EFR3 homolog A (S. cerevisiae) [Source:MGI Symbol;Acc:MGI:1923990]
ENSMUSG00000015013.8	1229.8515397894	-0.0765162202963504	0.0868480529880069	-0.881035528878429	0.378298590244671	0.862560236304437	chr8	122611626	122615588	+	protein_coding	KNOWN	Trappc2l	trafficking protein particle complex 2-like [Source:MGI Symbol;Acc:MGI:1916295]
ENSMUSG00000015016.7	709.8038853757	-0.102960326256704	0.0974669431957463	-1.05636149940524	0.290803088641726	0.830151441136889	chr8	122775505	122817880	+	protein_coding	KNOWN	Acsf3	acyl-CoA synthetase family member 3 [Source:MGI Symbol;Acc:MGI:2182591]
ENSMUSG00000015023.7	4548.60790523907	0.0291232518286455	0.0731411752802139	0.398178614399759	0.690498528703451	0.955262339845867	chr8	110974996	110997800	-	protein_coding	KNOWN	Ddx19a	DEAD (Asp-Glu-Ala-Asp) box polypeptide 19a [Source:MGI Symbol;Acc:MGI:99526]
ENSMUSG00000015027.10	1313.17643593216	0.0681347528430776	0.0878049411569573	0.775978571881076	0.437761638089906	0.882181243719352	chr8	122578238	122611487	-	protein_coding	KNOWN	Galns	galactosamine (N-acetyl)-6-sulfate sulfatase [Source:MGI Symbol;Acc:MGI:1355303]
ENSMUSG00000015053.11	336.36173803371	0.413665299854394	0.114369802833829	3.61691014240377	0.000298140745503023	0.0183796671013435	chr6	88193891	88207030	+	protein_coding	KNOWN	Gata2	GATA binding protein 2 [Source:MGI Symbol;Acc:MGI:95662]
ENSMUSG00000015083.8	285.759625275113	-0.0650560805464142	0.111785997502097	-0.581969853113257	0.560586987295017	0.921218473917401	chr2	25498651	25501719	-	protein_coding	KNOWN	C8g	complement component 8, gamma polypeptide [Source:MGI Symbol;Acc:MGI:88237]
ENSMUSG00000015085.8	51.1185289798567	0.0935596260250009	0.0931176968536432	1.00474592033835	0.315019210367406	NA	chr2	25395874	25401321	+	protein_coding	KNOWN	Entpd2	ectonucleoside triphosphate diphosphohydrolase 2 [Source:MGI Symbol;Acc:MGI:1096863]
ENSMUSG00000015087.11	12588.4994151477	0.0130807699669591	0.0654118649104991	0.199975493511109	0.841499747335633	0.97650039954544	chr2	25583018	25608521	-	protein_coding	KNOWN	Rabl6	RAB, member RAS oncogene family-like 6 [Source:MGI Symbol;Acc:MGI:2442633]
ENSMUSG00000015090.10	109.592590235342	0.0715004270798885	0.111126116206748	0.64341695292278	0.519953586008322	0.910184722285148	chr2	25466709	25470046	-	protein_coding	KNOWN	Ptgds	prostaglandin D2 synthase (brain) [Source:MGI Symbol;Acc:MGI:99261]
ENSMUSG00000015092.6	3293.79499430752	-0.0729198881127024	0.0752475713608598	-0.969066333888776	0.332512093691265	0.845417166263978	chr2	25557847	25562082	+	protein_coding	KNOWN	Edf1	endothelial differentiation-related factor 1 [Source:MGI Symbol;Acc:MGI:1891227]
ENSMUSG00000015093.12	152.078728871136	-0.146374312822282	0.113935662524945	-1.28471024417166	0.198893557137929	0.778132262909325	chr2	25456838	25458776	+	protein_coding	KNOWN	Clic3	chloride intracellular channel 3 [Source:MGI Symbol;Acc:MGI:1916704]
ENSMUSG00000015094.13	763.891387041885	0.282064914487791	0.0964597243365706	2.92417292738263	0.003453728207758	0.119043460884742	chr2	25399351	25409494	+	protein_coding	KNOWN	Npdc1	neural proliferation, differentiation and control 1 [Source:MGI Symbol;Acc:MGI:1099802]
ENSMUSG00000015095.9	3256.65137948247	0.0041167744823148	0.0747099536966772	0.0551034270350231	0.956056065915888	0.994764343189804	chr2	25500750	25505471	+	protein_coding	KNOWN	Fbxw5	F-box and WD-40 domain protein 5 [Source:MGI Symbol;Acc:MGI:1354731]
ENSMUSG00000015112.12	978.50126613836	-0.233541679951554	0.0989840088881083	-2.35938797160206	0.0183051069165205	0.321980861604993	chr6	6041218	6217173	-	protein_coding	KNOWN	Slc25a13	solute carrier family 25 (mitochondrial carrier, adenine nucleotide translocator), member 13 [Source:MGI Symbol;Acc:MGI:1354721]
ENSMUSG00000015120.12	8798.33135651819	-0.0493993741256038	0.0676033378944209	-0.730723891218995	0.464947819535747	0.894079610860732	chr17	25261916	25274622	-	protein_coding	KNOWN	Ube2i	ubiquitin-conjugating enzyme E2I [Source:MGI Symbol;Acc:MGI:107365]
ENSMUSG00000015126.9	1507.15227778285	-0.0711227872520114	0.0835579591435346	-0.851179085523591	0.394669878873903	0.869960795576563	chr17	25240170	25242798	+	protein_coding	KNOWN	Tsr3	TSR3 20S rRNA accumulation [Source:MGI Symbol;Acc:MGI:1915577]
ENSMUSG00000015127.11	932.678218171177	0.0444727434492367	0.0956352229850256	0.465024726885409	0.641913749213781	0.943319063362949	chr17	25188397	25234443	+	protein_coding	KNOWN	Unkl	unkempt-like (Drosophila) [Source:MGI Symbol;Acc:MGI:1921404]
ENSMUSG00000015133.13	3968.71165670531	0.0947767802671931	0.0726185282103775	1.30513221078542	0.191847832264954	0.770901632691234	chr7	66226912	66388350	-	protein_coding	KNOWN	Lrrk1	leucine-rich repeat kinase 1 [Source:MGI Symbol;Acc:MGI:2142227]
ENSMUSG00000015134.11	64.1758202800723	-0.0122613920368214	0.0909246959990718	-0.13485216422331	0.892728761390525	NA	chr7	66390892	66427517	-	protein_coding	KNOWN	Aldh1a3	aldehyde dehydrogenase family 1, subfamily A3 [Source:MGI Symbol;Acc:MGI:1861722]
ENSMUSG00000015143.11	8933.51950152331	-0.0408585214172361	0.0719497254606704	-0.567875987790537	0.570119177786926	0.923750047012458	chr12	80167542	80260371	-	protein_coding	KNOWN	Actn1	actinin, alpha 1 [Source:MGI Symbol;Acc:MGI:2137706]
ENSMUSG00000015149.10	5183.63140265886	-0.0503335340615654	0.0694799864457837	-0.724432122634933	0.468800484849744	0.894354712181667	chr7	28766735	28788665	+	protein_coding	KNOWN	Sirt2	sirtuin 2 [Source:MGI Symbol;Acc:MGI:1927664]
ENSMUSG00000015165.13	27446.6667651828	-0.0201972932230648	0.064189388430987	-0.314651591435239	0.753026202955159	0.964006366493664	chr7	28808541	28822266	+	protein_coding	KNOWN	Hnrnpl	heterogeneous nuclear ribonucleoprotein L [Source:MGI Symbol;Acc:MGI:104816]
ENSMUSG00000015176.9	7952.7517298285	0.0530414352564329	0.0685190264443989	0.774112505808506	0.43886426265508	0.882181243719352	chr19	46075863	46085528	+	protein_coding	KNOWN	Nolc1	nucleolar and coiled-body phosphoprotein 1 [Source:MGI Symbol;Acc:MGI:1918019]
ENSMUSG00000015189.9	4421.18289240386	-0.139976782979496	0.0714895877991277	-1.95800237893111	0.0502297335488859	0.512170809401971	chr6	4600840	4643381	+	protein_coding	KNOWN	Casd1	CAS1 domain containing 1 [Source:MGI Symbol;Acc:MGI:2384865]
ENSMUSG00000015202.10	3009.18586732554	0.0600168946447259	0.0861485700002611	0.696667334635317	0.486011005881528	0.901335480554226	chr10	7119063	7212237	-	protein_coding	KNOWN	Cnksr3	Cnksr family member 3 [Source:MGI Symbol;Acc:MGI:2674130]
ENSMUSG00000015214.11	3503.7962369123	-0.0169111734472708	0.0731495018939509	-0.231186447062728	0.817169958513543	0.972883788255099	chrX	71364760	71419196	+	protein_coding	KNOWN	Mtmr1	myotubularin related protein 1 [Source:MGI Symbol;Acc:MGI:1858271]
ENSMUSG00000015217.8	759.135706079048	-0.265648831751606	0.104519461016124	-2.54162075817273	0.011033982315675	0.238960331574894	chrX	71555918	71560676	+	protein_coding	KNOWN	Hmgb3	high mobility group box 3 [Source:MGI Symbol;Acc:MGI:1098219]
ENSMUSG00000015222.14	9746.28291552096	0.00543383581429798	0.0681100023046732	0.0797802911529949	0.936411999732463	0.992044987605276	chr1	66175273	66442583	+	protein_coding	KNOWN	Map2	microtubule-associated protein 2 [Source:MGI Symbol;Acc:MGI:97175]
ENSMUSG00000015224.10	29.499738949657	-0.0656923005459261	0.0803289751788472	-0.817790845702519	0.413476626113819	NA	chr4	96568429	96591578	-	protein_coding	KNOWN	Cyp2j9	cytochrome P450, family 2, subfamily j, polypeptide 9 [Source:MGI Symbol;Acc:MGI:1921769]
ENSMUSG00000015242.11	0	NA	NA	NA	NA	NA	chr4	52989272	53001162	+	protein_coding	KNOWN	Nipsnap3a	nipsnap homolog 3A (C. elegans) [Source:MGI Symbol;Acc:MGI:1920648]
ENSMUSG00000015243.4	1485.45672990961	0.257626666294243	0.0971963063443133	2.65058082949791	0.00803534976556988	0.197018253911113	chr4	53030787	53159895	-	protein_coding	KNOWN	Abca1	ATP-binding cassette, sub-family A (ABC1), member 1 [Source:MGI Symbol;Acc:MGI:99607]
ENSMUSG00000015247.7	1162.35798356983	0.0292680523128684	0.0899502346348808	0.325380499913881	0.744893112078723	0.962894281474903	chr4	53011880	53022060	+	protein_coding	KNOWN	Nipsnap3b	nipsnap homolog 3B (C. elegans) [Source:MGI Symbol;Acc:MGI:1913786]
ENSMUSG00000015289.4	1280.40154238085	-0.115842007337118	0.0924189875637579	-1.2534438040365	0.210044238339976	0.78545138924013	chrX	74351276	74353618	-	protein_coding	KNOWN	Lage3	L antigen family, member 3 [Source:MGI Symbol;Acc:MGI:1913442]
ENSMUSG00000015290.12	3410.71035042153	-0.159002566780965	0.0770629146710698	-2.06328254595146	0.0390857913838665	0.468981341833065	chrX	74365718	74373218	-	protein_coding	KNOWN	Ubl4	ubiquitin-like 4 [Source:MGI Symbol;Acc:MGI:95049]
ENSMUSG00000015291.7	15553.1252388558	0.00289153046825446	0.0636377397738415	0.0454373533461513	0.96375870805537	0.995123787566228	chrX	74304998	74311862	+	protein_coding	KNOWN	Gdi1	guanosine diphosphate (GDP) dissociation inhibitor 1 [Source:MGI Symbol;Acc:MGI:99846]
ENSMUSG00000015305.5	5785.02168538991	0.0611801218328831	0.0759042898639722	0.806016655218352	0.420233245793139	0.879165112596029	chr10	8722219	8886070	-	protein_coding	KNOWN	Sash1	SAM and SH3 domain containing 1 [Source:MGI Symbol;Acc:MGI:1917347]
ENSMUSG00000015312.8	17284.9318401763	0.182287364776619	0.114205694422257	1.59613201161968	0.110459322972759	0.666064313695087	chr10	80930091	80932204	+	protein_coding	KNOWN	Gadd45b	growth arrest and DNA-damage-inducible 45 beta [Source:MGI Symbol;Acc:MGI:107776]
ENSMUSG00000015314.7	0.390667155815978	0.00867346239380867	0.0124447185090515	0.696959307476511	0.485828260279713	NA	chr1	171917515	171953170	+	protein_coding	KNOWN	Slamf6	SLAM family member 6 [Source:MGI Symbol;Acc:MGI:1353620]
ENSMUSG00000015316.11	20.9757433391092	0.0187900353564168	0.0683485570969018	0.274914879765158	0.7833816350619	NA	chr1	171767127	171801184	+	protein_coding	KNOWN	Slamf1	signaling lymphocytic activation molecule family member 1 [Source:MGI Symbol;Acc:MGI:1351314]
ENSMUSG00000015335.13	983.945046480801	-0.0292836551598764	0.0911234950925079	-0.321362291142892	0.747935856076703	0.963865980520385	chr2	30090944	30093648	-	protein_coding	KNOWN	Zdhhc12	zinc finger, DHHC domain containing 12 [Source:MGI Symbol;Acc:MGI:1913470]
ENSMUSG00000015337.5	500.005018904708	-0.135434228036633	0.104238674206713	-1.29927043937701	0.193851135316221	0.772213584776364	chr2	30171493	30174069	+	protein_coding	KNOWN	Endog	endonuclease G [Source:MGI Symbol;Acc:MGI:1261433]
ENSMUSG00000015340.7	4.15901308062363	-0.009739051780718	0.0273560572520639	-0.356010798302567	0.721832478424764	NA	chrX	9435252	9487771	-	protein_coding	KNOWN	Cybb	cytochrome b-245, beta polypeptide [Source:MGI Symbol;Acc:MGI:88574]
ENSMUSG00000015341.13	5800.75490954602	-0.0842063482427197	0.0708410160445826	-1.18866657967929	0.234570896768262	0.80177137085825	chr8	23241353	23257074	-	protein_coding	KNOWN	Golga7	golgi autoantigen, golgin subfamily a, 7 [Source:MGI Symbol;Acc:MGI:1931029]
ENSMUSG00000015342.6	138.500956104786	-0.0116276576254613	0.113604841087241	-0.102351779327186	0.918477457108605	0.989874041416535	chrX	9272756	9313250	+	protein_coding	KNOWN	Xk	Kell blood group precursor (McLeod phenotype) homolog [Source:MGI Symbol;Acc:MGI:103569]
ENSMUSG00000015354.8	29659.9244140552	-0.079534746425138	0.0683851775141408	-1.1630407248514	0.244812979659986	0.805220740517829	chr9	95637601	95698096	+	protein_coding	KNOWN	Pcolce2	procollagen C-endopeptidase enhancer 2 [Source:MGI Symbol;Acc:MGI:1923727]
ENSMUSG00000015355.10	0.47951956716943	-0.00893030844018123	0.0127420283524522	-0.700854541613273	0.483393796133825	NA	chr1	171682009	171705258	+	protein_coding	KNOWN	Cd48	CD48 antigen [Source:MGI Symbol;Acc:MGI:88339]
ENSMUSG00000015357.7	7168.24762919059	0.0306154315859297	0.0814503846786036	0.375878293352888	0.707007378580608	0.956182166217684	chr9	65294260	65330658	+	protein_coding	KNOWN	Clpx	caseinolytic mitochondrial matrix peptidase chaperone subunit [Source:MGI Symbol;Acc:MGI:1346017]
[truncated: 43,637 more rows]
