# Supplementary material for: Cell-nonautonomous local and systemic responses to cell arrest enable long-bone catch-up growth in developing mice
Source: PLoS Biol. 2018 Jun 26;16(6):e2005086. doi: 10.1371/journal.pbio.2005086 (PMC6019387; doi:10.1371/journal.pbio.2005086)
Supplement: S3 Data — Individual values of the measurements presented throughout the study. (XLSX) [file pbio.2005086.s003.xlsx]

## Sheet: Fig 1F
%p21	Right					Left
E15.5	11.3443	23.6162	10.4522			49.2458	52.647	54.8706
E17.5	10.7014	20.2039	0.822832	6.0076	1.47039	67.6778	36.2609	41.9582	46.6319	42.4868

## Sheet: Fig 1G
% of EdU+	E15.5 L			E17.5 L
p21–	27.6143	14.4599	19.7447	25.8016	17.5532	18.9698	16.2221	18.2863
p21+	2.02957	0	0.421941	1.54077	0	0.622343	0.0925926	0.744108

## Sheet: Fig 2A
Bone length (mm)	ePit-p21									ePit-Col-p21
L Fe	1.8096	1.8552		1.90344	1.93116		1.5648	1.428	1.5864	1.6488	1.656	1.668	1.4664	1.6488	1.548	1.62	1.5312		1.77408	1.69092	1.69092		1.0872	1.596	1.416	1.6272
L Ti	2.2272	2.2464		2.32848	2.34388					1.9992	2.0112	2.0352	1.7568	1.9272	1.9056	1.908	1.8096		2.11288	1.97428	2.02048
L Hu	2.38	2.42		2.55587	2.53048					2.11773	2.0955	1.90817	2.159	2.14312	2.06058	2.0955	2.01295		2.162	2.10502	2.23203
L Ra	2.0472	2.124		2.1864	2.1648		1.8	1.5984	1.7712	1.8096	1.8168	1.8384	1.6392	1.86	1.7328	1.7568	1.6776		1.8456	1.8528	1.8816		1.1736	1.8072	1.5672	1.8144

## Sheet: Fig 2C
L/R E17.5	ePit-p21												ePit-Col-p21
Femur	0.985621	0.979721		0.9888	0.993661		0.996942	0.993322	0.983631				0.978632	1.03604	0.992857	0.962205	0.989914	0.981735	1.01048	0.989147		1.00348	0.982111	0.989189		1.00348	0.982111	0.989189		1.02721	0.96657	0.948553	0.965812
Tibia	1.01089	0.987342		1.01205	1.01602								1.0012	1.03075	1.00593	0.981233	0.976886	0.980247	0.988806	1.00533		0.998544	1	1.02022		0.998544	1	1.02022
Humerus	0.979424	0.987755		0.98652	0.990062								0.978006	0.966325	0.995033	1.01493	0.982533	0.973013	0.976331	0.99373		0.974313	0.965066	0.983217		0.974313	0.965066	0.983217
Radius	0.998829	1.01375		1.0033	0.993392		0.982962	0.977974	0.98269				0.966667	0.954603	0.970849	0.979914	0.982256	0.95756	0.963158	0.978992		0.990979	0.97598	0.970297		0.990979	0.97598	0.970297		0.93858	0.980469	0.953285	0.954545
L/R P0	ePit-p21												ePit-Col-p21
Femur	1				1	1.00525	1.00743	0.977564	0.997487	0.997478	0.985987	0.983425	0.994111	0.985832		0.965217	0.968905	0.987849	0.989247		0.980392
Tibia	0.978456								0.973054	0.973631	0.992416	0.993015	0.991911	0.987743		0.980666	0.985873	0.997947	0.99609
Humerus	0.990485	0.999974	1.00102		1.01968	0.980787	0.996272	0.981238					1.01268	1.02974		0.964747	0.998856	0.977024	0.955107		0.960386		0.955801	0.973959
Radius	0.994924	1.00237	1.00011		1	0.994135	1	1.00405					0.987805	1.0102		0.940281	0.976581	0.995423	1.01382				0.991841	0.975113

## Sheet: Fig 3A
E15.5	Right								Left
Control	16.409	14.4698	19.2669	24.0814					16.7272	18.1554	21.398	24.8082
Exp p21–	24.039	20.9157	18.0433						27.6143	14.4599	19.7447
Exp p21+	4.18904	0	0						2.02957	0	0.421941
E17.5	Right								Left
Control	13.1418	13.0468	10.2165	10.8982	12.1602	10.9061			14.7496	12.4738	13.081	12.5939	12.6025	9.22623
Exp p21–	11.3847	14.0394	13.9009	11.4484	10.1506				25.8016	17.5532	18.9698	16.2221	18.2863
Exp p21+	3.26797	1.58516	0	1.07527	2.08333				1.54077	0	0.622343	0.0925926	0.744108
P0	Right								Left
Control	8.4834	7.13706	9.14835	9.31439					7.3578	6.76656	9.63209	11.2113
Exp p21–	8.26904	5.19676	7.54439	7.82723	5.24109	6.82448	9.15845	7.72796	12.2496	10.8965	10.0023	12.6892	8.52329	9.19336	10.8102	9.14526
Exp p21+	0	1.5625	1.61336	2	0	0	0.675676	0	0.387597	1.95644	2.57111	0	1.14267	0.15949	1.27116	0.841716

## Sheet: Fig 3B
Right	Left
10.6226	9.29429
11.5791	10.6667
13.7749	11.1662
9.15736	8.73083
10.6131	10.7948

## Sheet: Fig 3D
% p21	Left PZ
E15.5	49.2458	52.647	54.8706
E17.5	67.6778	36.2609	41.9582	46.6319	42.4868
P0	12.6788	15.6827	19.3811	17.1769	28.6831	27.4261	27.7584	25.1689
% tdTomato	E17.5 L	P0 L
	11.6082	13.9561
	9.93375	10.4347
	6.79196	15.231
		10.0909

## Sheet: Fig 4C
%EdU+ p21–	Right	Left
	11.9525	17.7166
	7.41192	13.988
	10.2881	25.033
	10.2836	16.9709

## Sheet: Fig 4D
	Right			Left
Control	11.3838	10.3758	9.75554	11.9859	9.26153	11.9052
Exp p21–	10.6453	11.4128	11.918	11.2943	12.5515	14.9126
Exp p21+	1.2839	0	0	0.47733	0.333333	1.12659

## Sheet: Fig 4E
	%EdU+ among p21–
%p21+	ex vivo LDT	ex vivo RDT	Right ePit-Col-p21	Left ePit-Col-p21	Right Pit-tTA-p21	Left Pit-tTA-p21
67.6778				25.8016
36.2609				17.5532
41.9582				18.9698
46.6319				16.2221
42.4868				18.2863
10.7014			11.3846
20.204			14.0394
0.822832			13.9009
6.0076			11.4484
1.47039			10.1506
4.29688					17.5323
3.12562					13.1417
7.8768					16.1739
5.13657					18.374
22.7116						18.3939
29.965						13.7628
37.1049						19.8995
14.566						13.2015
58.8917	25.033
45.5886	16.9709
2.27939		11.9525
1.43153		7.41192
34.6774		10.2881
12.8409		10.2836

[truncated: 31 more sheets: Fig 4F, Fig 4G, Fig 5A, Fig 5B, Fig 5C, Fig 5E, Fig 6B, Fig 6C, Fig 6E, Fig 6F, Fig 6G, Fig 6H, Fig 6I, Fig 6J, Fig 6K, Fig 6L, Fig S1K, Fig S2G, Fig S2H, Fig S2I …]
