# Supplementary material for: Cell-nonautonomous local and systemic responses to cell arrest enable long-bone catch-up growth in developing mice
Source: PLoS Biol. 2018 Jun 26;16(6):e2005086. doi: 10.1371/journal.pbio.2005086 (PMC6019387; doi:10.1371/journal.pbio.2005086)
Supplement: S1 Table — (XLSX) [file pbio.2005086.s004.xlsx]

## Sheet: Sheet1
Figure	test	variable/group	parameters	p-value	posthoc test
1G	2-way ANOVA	Stage	df=1, F=0.1242	0.7365
		Population	df=1, F=163.2	<0.0001	E15.5 p=0.0003
					E17.5 p=0.0001
2A	2-way ANOVA (no matching)	Bone	df=3, F=48.44	<0.001
		Genotype	df=1, F=43.38	<0.001	L Femur p=0.1571 L Tibia p=0.0018 L Humerus p=0.0005 L Radius p=0.0126
2C E17.5	2-way ANOVA (no matching)	Bone	df=3, F=5.696	0.0014
		Genotype	df=1, F=4.862	0.0304	Femur p>0.9999 Tibia p=0.9371
					Humerus p=0.9515 Radius p=0.0045
2C P0	2-way ANOVA (no matching)	Bone	df=3, F=0.4322	0.7309
		Genotype	df=1, F=3.727	0.0592
3A E15.5	2-way ANOVA	Side	df=1, F=0.2347	0.6486
		Cell pop	df=1, F=0.2004	0.6732
3A E17.5	2-way ANOVA	Side	df=1, F=16.9	0.0026	Control p=0.8312
					Exp p=0.0014
		Cell pop	df=1, F=14.52	0.0042	Right p=0.9333
					Left p=0.0002
3A P0	2-way ANOVA	Side	df=1, F=14.66	0.0033	Control p=0.9466
					Exp p=0.0002
		Cell pop	df=1, F=0.06184	0.8086
3B	paired t-test		t=2.166 df=4	0.0963
3D p21	ANOVA		df=2, F=22.32	<0.0001	E15 vs E17 p=0.7814
					E15 vs P0 p=0.0003
					E17 vs P0 p=0.0004
3D tdT	Mann-Whitney		U=2	0.2286
4C	paired		t=4 df=3	0.028
4D	2-way ANOVA	Side Cell pop	F (1, 8) = 2.001 F (1, 8) = 3.16	0.1939 0.1134
4E	Pearson	%p21>35%	r= 0.8160	0.0135
		%p21<35%	r= 0.0676	0.8036
4F E15.5	2-way ANOVA	Side	df=1, F=0.8016	0.4116
		Genotype	df=1, F=0.1284	0.7347
4F E17.5	2-way ANOVA	Side	df=1, F=52.32	<0.0001	Cont p=0.6124
					Exp p<0.0001
		Genotype	df=1, F=3.52	0.0975
4F P0	2-way ANOVA	Side	df=1, F=7.688	0.0217	Cont p=0.9838
					Exp p=0.0019
		Genotype	df=1, F=0.5915	0.4615
5A +Dox	2-way ANOVA	Bone	df=1, F=0.07864	0.7836
		Genotype	df=1, F=50.5	<0.0001	Femur p<0.0001
					Tibia p<0.0001
5A -Dox	2-way ANOVA	Bone	df=1, F=3.328	0.1014
		Genotype	df=1, F=0.5679	0.4704
5B Femur	2-way ANOVA	Allele	df=1, F=10.24	0.0027
		Genotype	df=1, F=19.2	<0.0001	p21 p<0.0001
					tdT p=0.5956
5B Humerus	2-way ANOVA	Allele	df=1, F=8.278	0.0064
		Genotype	df=1, F=27.64	<0.0001	p21 p<0.0001
					tdT p=0.1390
5C	2-way ANOVA	Genotype	df=1, F=13.28	0.0005	p21 p<0.0001
					tdT p=0.2182
		Allele	df=1, F=0.8511	0.359
5E	paired t-test	Arc	t=6.604 df=2	0.0222
		Il17ra	t=6.596 df=2	0.0222
6B	Mann-Whitney		U=146	0.8323
6B'	Mann-Whitney		U=51	0.0003
6C	2-way ANOVA (no matching)	Genotype	df=1, F=26.59	<0.0001	Igf2 p=0.0091 Igf1r p=0.4107 Igf2r p=0.0006
		Gene	df=2, F=1.417	0.2658
6E	Mann-Whitney		U=1	<0.0001
6F	Mann-Whitney		U=14	0.1447
6G	2-way ANOVA	Body part	df=1, F=0.3989	0.5334
		Treatment	df=1, F=12.05	0.0019	body p<0.0001
					placenta p=0.9901
6H	Mann-Whitney		U=10	0.0496
6I	Mann-Whitney		U=3	<0.0001
6K	Mann-Whitney	Untreated	U=17	>0.9999
		Leu27-IGF2	U=3	0.0047
6L	2-way ANOVA	Treatment	df=1, F=0.09637	0.7582
		Genotype	df=1, F=0.06878	0.7948
S1K	Paired t-test		t=5.994 df=2	0.0267
S2B PZ	2-way ANOVA	Genotype	df=1, F=1.965	0.2336
		Side	df=1, F=0.02489	0.8823
S2B HZ	2-way ANOVA	Genotype	df=1, F=3.424	0.1235
		Side	df=1, F=5.123	0.073
S2H	2-way ANOVA	Stage	df=2, F=2.354	0.1175
		Genotype	df=1, F=9.826	0.0046	E15.5 p=0.9593
					E17.5 p=0.0055
					P0 p=0.0245
S2I	Mann-Whitney		U=64198366	0.8709
S3B	Mann-Whitney		U=12	>0.9999
S4A	ANOVA		df=2, F=5.494	0.0386	E15 vs E17 p=0.4228
					E15 vs P0 p=0.0386
					E17 vs P0 p=0.2381
S4B	2-way ANOVA	Stage	df=2, F=0.1362	0.8738
		Genotype	df=1, F=1.653	0.2194
S4C E15.5	2-way ANOVA	Side	df=1, F=0.1341	P=0.7328
		Cell pop	df=1, F=0.1066	P=0.7604
S4C E17.5	2-way ANOVA	Side	df=1, F=0.000772	P=0.9787
		Cell pop	df=1, F=0.9816	P=0.3601
S4C P0	2-way ANOVA	Side	df=1, F=0.7727	P=0.4290
		Cell pop	df=1, F=2.653	P=0.1787
S4D	2-way ANOVA (no matching)	Bone	df=3, F=0.08397	P=0.9683
		Genotype	df=1, F=0.4122	P=0.5252
S4E	Mann-Whitney		U=34	0.261
S4F	2-way ANOVA (no matching)	Bone Genotype	df=3, F=6.289 df=1, F=0.0374	0.0015 0.8481
S4G	2-way ANOVA	Side Genotype	df=1, F=5.177 df=1, F=0.005506	0.0632 0.9433	Pit-p21 p=0.9956 Pit-tTA-p21 p=0.0402
S5B	2-way ANOVA	Bone Genotype	df=1, F=0.1093 df=1, F=6.953	0.7448 0.0168
S5C	Spearman		95% CI 0.8254 to 0.9266	<0.0001
S5D weight	Mann-Whitney	E15.5	U=32	0.1102
		E16.5	U=5	0.0823
S5D Bone length	2-way ANOVA	Bone	df=3, F=4.397	P=0.0173
		Genotype	df=1, F=49.61	P=0.0004	Femur p=0.0128
					Tibia p<0.0001
					Humerus p<0.0001
					Radius p<0.0001
